# Supplementary material for: Proteome data of Anopheles stephensi hemolymph using high resolution mass spectrometry
Source: Data Brief. 2018 Apr 24;18:1441–7. doi: 10.1016/j.dib.2018.04.031 (PMC5997892; doi:10.1016/j.dib.2018.04.031)
Supplement: Supplementary file 2 — Supplementary Table S1: List of proteins identified in hemolymph of female An. stephensi using LC-MS/MS. Supplementary Table S2: List of peptides identified by LC-MS/MS analysis in hemolymph of female An. stephensi. Supplementary Table S3: List of An. stephensi (Indian strain) hemolymph proteins along with their orthologs in An. stephensi (SDA-500 strain) and An. gambiae. Supplementary Table S4: List of hemolymph proteins in An. stephensi predicted to be interacting among each other. Supplementary Table S5: List of hemolymph proteins in An. stephensi predicted to be associated with immune related functions using data provided through Immunodb. Supplementary Table S6: List of hemolymph proteins in An. stephensi predicted to be associated with immune related functions and interacting with each other. [file mmc2.xls]

## Sheet: Table_S1
Supplementary Table 1: S1
List of total identified proteins
Accession	Gene symbol	Description	Sum PEP Score	Coverage	# Peptides	# PSMs	# Unique Peptides	# Protein Groups	# AAs	MW [kDa]	calc. pI	Score Mascot	# Peptides Mascot	Score Sequest HT	# Peptides Sequest HT
ASTEI00150-PA	ASTEI00150	scaffold_00001:2274135:2284516:-1|gene:ASTEI00150	3714.56	86.7953	334	19869	334	1	3317	365.984	7.91	414864	297	43266.2	333
ASTEI06644-PA	ASTEI06644	scaffold_00042:1537591:1556809:1|gene:ASTEI06644	669.136	29.1434	78	1352	78	1	3047	339.167	6.13	26196.4	75	2243.09	77
ASTEI10499-PA	ASTEI10499	scaffold_00136:139938:142197:1|gene:ASTEI10499	493.742	81.686	56	1336	54	1	688	78.052	6.47	18828.7	50	1932.28	55
ASTEI10663-PA	ASTEI10663	scaffold_00150:9203:36548:1|gene:ASTEI10663	779.98	32.4527	93	1003	92	1	4277	487.87	7.03	17150.9	88	1747.69	91
ASTEI09198-PA	ASTEI09198	scaffold_00085:115702:143219:-1|gene:ASTEI09198	747.818	37.4016	80	855	80	1	2286	245.505	5.55	13474.8	55	1757.08	80
ASTEI01821-PA	ASTEI01821	scaffold_00006:3036718:3042053:1|gene:ASTEI01821	524.819	65.529	64	677	64	1	879	96.643	7.85	11581.5	57	1268.9	64
ASTEI06642-PA	ASTEI06642	scaffold_00042:1525798:1530531:-1|gene:ASTEI06642	560.408	43.3379	58	586	58	1	1456	169.346	6.13	9636.9	49	1191.72	58
ASTEI05043-PA	ASTEI05043	scaffold_00027:1820467:1836314:-1|gene:ASTEI05043	830.392	29.8221	120	490	120	1	4329	494.123	6.1	8060.61	110	887.161	120
ASTEI11056-PA	ASTEI11056	scaffold_00295:219:2716:1|gene:ASTEI11056	306.085	52.965	40	449	40	1	742	80.599	6.54	9521.29	34	852.093	40
ASTEI07670-PA	ASTEI07670	scaffold_00057:381904:386773:1|gene:ASTEI07670	543.108	67.7791	61	449	61	1	869	99.704	6.34	7048.53	50	839.526	61
ASTEI05210-PA	ASTEI05210	scaffold_00029:752154:761193:1|gene:ASTEI05210	563.811	38.8166	84	408	84	1	2535	275.338	7.31	6488.04	67	766.219	83
ASTEI10045-PA	ASTEI10045	scaffold_00110:369651:371463:1|gene:ASTEI10045	405.746	67.7596	26	399	26	1	549	61.366	5.47	9367.62	21	1001.83	26
ASTEI01359-PA	ASTEI01359	scaffold_00005:1469438:1470829:1|gene:ASTEI01359	181.958	49.676	19	391	7	1	463	50.393	9.09	6740.82	16	800.4	19
ASTEI01158-PA	ASTEI01158	scaffold_00004:2938979:2940543:1|gene:ASTEI01158	327.412	86.3081	29	366	29	1	409	46.551	5.52	5419.44	23	906.306	29
ASTEI11539-PA	ASTEI11539	scaffold_04474:15:1325:-1|gene:ASTEI11539	284.887	83.9817	28	361	6	1	437	47.006	5.05	7458.27	28	627.849	28
ASTEI02547-PA	ASTEI02547	scaffold_00010:238922:251305:1|gene:ASTEI02547	483.233	21.0152	68	344	68	1	3093	347.749	5.03	6405.3	67	608.626	68
ASTEI08310-PA	ASTEI08310	scaffold_00065:802206:813828:-1|gene:ASTEI08310	521.071	50.1517	64	339	64	1	1318	151.397	5.53	6892.62	64	702.218	64
ASTEI10101-PA	ASTEI10101	scaffold_00112:236387:238483:-1|gene:ASTEI10101	249.013	56.6604	35	335	35	1	533	57.538	8.81	8695.36	32	609.072	35
ASTEI08133-PA	ASTEI08133	scaffold_00062:681556:686712:1|gene:ASTEI08133	515.276	64.5729	72	335	72	1	1194	131.778	6.47	5153.77	61	628.849	72
ASTEI10824-PA	ASTEI10824	scaffold_00168:5770:9350:1|gene:ASTEI10824	269.102	68.3333	33	320	33	1	540	59.317	6.32	5815.44	26	623.37	33
ASTEI06287-PA	ASTEI06287	scaffold_00038:1406381:1408346:1|gene:ASTEI06287	279.488	57.0064	32	314	32	1	628	69.415	6.84	7413.24	22	691.328	32
ASTEI00271-PA	ASTEI00271	scaffold_00001:4310964:4317140:-1|gene:ASTEI00271	233.995	30.6923	40	284	38	1	1300	148.396	6.3	4177.08	37	393.585	40
ASTEI04588-PA	ASTEI04588	scaffold_00024:991108:998794:-1|gene:ASTEI04588	395.6	48.064	44	270	44	1	1188	135.068	5.87	5732.51	39	557.203	44
ASTEI01631-PA	ASTEI01631	scaffold_00006:22034:23525:-1|gene:ASTEI01631	282.452	81.0624	29	265	29	1	433	46.543	7.05	5390.7	22	590.801	29
ASTEI07469-PA	ASTEI07469	scaffold_00054:1248411:1250122:1|gene:ASTEI07469	323.818	75.8285	33	261	33	1	513	55.668	7.24	4354.43	25	479.2	33
ASTEI09324-PA	ASTEI09324	scaffold_00089:22396:24603:-1|gene:ASTEI09324	114.931	44.5887	17	250	5	1	462	50.421	8.95	3921.12	16	428.827	17
ASTEI05662-PA	ASTEI05662	scaffold_00032:1795654:1810675:1|gene:ASTEI05662	364.809	15.9453	36	248	36	1	2634	284.002	7.64	4684.45	32	518.855	34
ASTEI04270-PA	ASTEI04270	scaffold_00021:2216960:2224476:-1|gene:ASTEI04270	255.374	24.4144	31	248	31	1	1110	122.582	6.09	4780.07	28	454.249	31
ASTEI06097-PA	ASTEI06097	scaffold_00036:775001:776155:1|gene:ASTEI06097	179.902	79.6875	23	247	1	1	384	40.579	5.26	4500.87	23	374.247	23
ASTEI07346-PA	ASTEI07346	scaffold_00052:1271859:1279906:-1|gene:ASTEI07346	245.195	21.3295	30	242	30	1	1730	194.407	8.51	5070.21	28	453.32	29
ASTEI10875-PA	ASTEI10875	scaffold_00179:82:7768:1|gene:ASTEI10875	348.183	49.0369	52	227	46	1	1246	142.212	6.68	4126.15	48	416.76	52
ASTEI03067-PA	ASTEI03067	scaffold_00013:120264:132081:-1|gene:ASTEI03067	553.18	31.1734	63	223	63	1	2531	272.997	4.67	2454.3	15	640.537	63
ASTEI07373-PA	ASTEI07373	scaffold_00053:903740:908300:-1|gene:ASTEI07373	293.491	43.9573	37	208	37	1	844	94.438	6.48	3804.54	30	358.983	35
ASTEI10166-PA	ASTEI10166	scaffold_00115:326202:330408:1|gene:ASTEI10166	165.633	45.1527	22	205	3	1	753	83.262	5.48	3059.87	21	349.779	22
ASTEI10416-PA	ASTEI10416	scaffold_00130:33069:37224:1|gene:ASTEI10416	383.847	67.9797	48	201	48	1	787	85.547	8.59	3377.25	39	409.907	48
ASTEI10165-PA	ASTEI10165	scaffold_00115:320815:321945:1|gene:ASTEI10165	168.607	59.5745	21	201	5	1	376	41.567	5.58	3119.08	21	340.485	21
ASTEI08432-PA	ASTEI08432	scaffold_00067:866225:876811:-1|gene:ASTEI08432	267.618	17.5412	35	200	34	1	2611	296.261	7.31	3734.12	32	362.335	34
ASTEI07742-PA	ASTEI07742	scaffold_00058:75026:76156:-1|gene:ASTEI07742	168.354	61.7021	21	200	4	1	376	41.795	5.48	3143.7	20	338.196	21
ASTEI05705-PA	ASTEI05705	scaffold_00033:272665:304060:1|gene:ASTEI05705	531.579	15.4374	91	189	91	1	8162	916.364	6.57	3049.21	80	375.991	91
ASTEI06416-PA	ASTEI06416	scaffold_00040:444734:452290:-1|gene:ASTEI06416	255.184	54.4419	22	185	10	1	439	49.283	4.81	3469.79	20	305.696	22
ASTEI03619-PA	ASTEI03619	scaffold_00016:430039:435772:-1|gene:ASTEI03619	325.038	44.7005	39	172	39	1	868	96.187	8.66	3144.82	33	338.684	39
ASTEI07756-PA	ASTEI07756	scaffold_00058:291523:293001:1|gene:ASTEI07756	250.805	71.5203	32	170	32	1	467	51.632	7.27	2600.95	23	295.048	32
ASTEI10793-PA	ASTEI10793	scaffold_00165:40688:53481:-1|gene:ASTEI10793	342.195	18.2775	44	169	44	1	3704	411.746	5.07	2737.73	35	362.808	44
ASTEI11367-PA	ASTEI11367	scaffold_01677:426:2528:1|gene:ASTEI11367	168.48	50	21	162	1	1	450	49.876	5.14	4298	17	318.287	21
ASTEI11276-PA	ASTEI11276	scaffold_01053:1376:2824:1|gene:ASTEI11276	169.11	46.6805	21	160	1	1	482	53.41	5.26	4254.38	17	315.569	21
ASTEI03063-PA	ASTEI03063	scaffold_00013:59539:66681:1|gene:ASTEI03063	230.617	35.3973	33	157	32	1	969	112.121	6.54	2229.93	32	243.518	32
ASTEI01679-PA	ASTEI01679	scaffold_00006:717151:720300:1|gene:ASTEI01679	240.207	53.2258	27	155	27	1	558	62.155	5.21	3829.29	27	327.102	27
ASTEI10644-PA	ASTEI10644	scaffold_00146:49683:58570:-1|gene:ASTEI10644	239.465	53.373	28	154	28	1	504	56.699	8.41	2731.54	25	306.557	28
ASTEI02024-PA	ASTEI02024	scaffold_00007:3564889:3579405:1|gene:ASTEI02024	187.427	11.9504	27	154	27	1	2661	301.222	6.2	2594.49	24	235.271	25
ASTEI02529-PA	ASTEI02529	scaffold_00010:54591:62382:-1|gene:ASTEI02529	161.795	40.5861	27	141	24	1	1365	164.532	5.99	2074.81	24	185.376	27
ASTEI00430-PA	ASTEI00430	scaffold_00002:1123286:1129844:-1|gene:ASTEI00430	255.711	38.1497	35	141	35	1	962	103.652	8.21	2550.3	33	265.042	35
ASTEI09196-PA	ASTEI09196	scaffold_00085:97526:104375:-1|gene:ASTEI09196	192.836	42.4936	30	136	30	1	786	85.166	5.29	857.478	13	306.627	30
ASTEI08036-PA	ASTEI08036	scaffold_00061:558610:563703:1|gene:ASTEI08036	307.155	33.6184	43	129	43	1	1520	172.091	6.83	1833.69	36	254.797	43
ASTEI02567-PA	ASTEI02567	scaffold_00010:923515:925249:-1|gene:ASTEI02567	97.7847	29.8561	19	127	19	1	556	60.629	9.04	3043.26	14	223.977	19
ASTEI00185-PA	ASTEI00185	scaffold_00001:2811378:2813340:1|gene:ASTEI00185	136.077	46.5784	22	126	22	1	453	51.306	11.24	1895.17	20	195.453	22
ASTEI02267-PA	ASTEI02267	scaffold_00008:3137387:3138673:1|gene:ASTEI02267	177.105	54.4393	21	123	21	1	428	47.91	7.47	1967.27	20	215.469	21
ASTEI10604-PA	ASTEI10604	scaffold_00142:206017:210080:-1|gene:ASTEI10604	212.742	50.0756	30	122	29	1	661	72.382	6.29	1934.92	25	223.77	30
ASTEI11432-PA	ASTEI11432	scaffold_02264:5:2156:1|gene:ASTEI11432	257.264	47.1989	36	121	6	1	714	81.297	5.07	2218.99	31	226.581	36
ASTEI00055-PA	ASTEI00055	scaffold_00001:771212:772921:1|gene:ASTEI00055	120.847	33.0769	19	121	19	1	520	55.568	9.39	1985.35	18	177.226	19
ASTEI00668-PA	ASTEI00668	scaffold_00002:5818763:5820446:-1|gene:ASTEI00668	107.471	39.2116	19	118	18	1	482	55.002	6.99	1958.65	17	166.967	19
ASTEI00393-PA	ASTEI00393	scaffold_00002:361766:366961:-1|gene:ASTEI00393	314.862	43.9114	47	118	47	1	1355	147.6	5.95	2393.02	35	257.341	47
ASTEI06480-PA	ASTEI06480	scaffold_00041:86614:95557:1|gene:ASTEI06480	274.223	26.2712	38	117	38	1	1770	188.113	7.23	2128.33	34	234.884	38
ASTEI05543-PA	ASTEI05543	scaffold_00031:1421203:1424240:-1|gene:ASTEI05543	127.285	37.4429	14	115	14	1	657	73.907	4.83	1925.58	14	148.457	14
ASTEI07500-PA	ASTEI07500	scaffold_00055:259781:261901:1|gene:ASTEI07500	233.31	53.3994	32	114	32	1	706	82.481	5.99	1675.51	29	217.106	32
ASTEI07456-PA	ASTEI07456	scaffold_00054:1129866:1132049:1|gene:ASTEI07456	144.141	42.268	21	114	21	1	582	65.771	6.05	1906.95	11	217.415	21
ASTEI07122-PA	ASTEI07122	scaffold_00049:953782:956979:-1|gene:ASTEI07122	111.239	34.0136	14	114	5	1	441	49.317	4.84	1986.3	14	160.515	14
ASTEI04722-PA	ASTEI04722	scaffold_00025:670415:671413:-1|gene:ASTEI04722	101.386	60.8434	16	114	16	1	332	35.414	8.43	1946.85	14	196.595	16
ASTEI02622-PA	ASTEI02622	scaffold_00010:1340986:1342608:-1|gene:ASTEI02622	232.376	52.963	32	114	2	1	540	62.256	5.11	2099.57	28	212.966	32
ASTEI00234-PA	ASTEI00234	scaffold_00001:3777968:3779446:1|gene:ASTEI00234	129.461	49.2063	16	113	16	1	441	49.238	6.06	2569.13	14	249.203	16
ASTEI09117-PA	ASTEI09117	scaffold_00083:577719:593173:1|gene:ASTEI09117	184.582	12.2924	27	112	21	1	2709	297.187	7.42	1839.32	22	229.104	27
ASTEI08224-PA	ASTEI08224	scaffold_00063:687210:689051:1|gene:ASTEI08224	238.638	56.37	30	112	30	1	573	60.811	5.66	2394.52	29	214.998	30
ASTEI08305-PA	ASTEI08305	scaffold_00065:761611:767285:-1|gene:ASTEI08305	188.504	29.0441	27	111	27	1	1088	119.237	7.08	2249.31	26	218.292	27
ASTEI02221-PA	ASTEI02221	scaffold_00008:2459156:2461085:1|gene:ASTEI02221	158.117	44.186	23	110	23	1	387	42.622	6.47	2257.04	18	190.703	23
ASTEI01671-PA	ASTEI01671	scaffold_00006:630144:633039:-1|gene:ASTEI01671	114.083	40.9857	19	110	19	1	771	82.637	9.26	1580.73	18	158.156	19
ASTEI08848-PA	ASTEI08848	scaffold_00076:669573:674038:1|gene:ASTEI08848	296.409	37.7744	41	108	41	1	1321	150.023	6.64	1862.06	34	236.589	41
ASTEI03300-PA	ASTEI03300	scaffold_00014:972297:977560:1|gene:ASTEI03300	235.785	23.8009	33	106	33	1	1647	187.979	5.6	2033.99	29	193.611	33
ASTEI00521-PA	ASTEI00521	scaffold_00002:2707614:2709650:1|gene:ASTEI00521	166.477	50.1577	23	105	23	1	634	67.96	7.27	2125.65	21	206.353	23
ASTEI07691-PA	ASTEI07691	scaffold_00057:737630:740644:-1|gene:ASTEI07691	190.252	31.6733	26	104	16	1	1004	110.827	7.21	1658.72	25	214.589	26
ASTEI05047-PA	ASTEI05047	scaffold_00027:1864539:1866064:1|gene:ASTEI05047	214.915	74.4578	28	104	28	1	415	43.784	7.44	1983.99	26	199.597	28
ASTEI06897-PA	ASTEI06897	scaffold_00045:1160822:1164446:1|gene:ASTEI06897	223.697	41.8424	35	101	35	1	901	99.939	6.84	1573.07	29	195.791	35
ASTEI03062-PA	ASTEI03062	scaffold_00013:46741:48879:-1|gene:ASTEI03062	150.542	36.7978	21	101	20	1	712	84.015	6.18	1408.57	21	164.852	21
ASTEI08247-PA	ASTEI08247	scaffold_00064:247343:254783:-1|gene:ASTEI08247	177.779	20.7751	35	99	35	1	2219	250.307	6.29	1352.89	31	160.03	34
ASTEI08311-PA	ASTEI08311	scaffold_00065:813838:824346:-1|gene:ASTEI08311	131.28	20.8502	19	98	19	1	988	112.88	6.11	2049.99	16	197.134	19
ASTEI05419-PA	ASTEI05419	scaffold_00031:635:7381:-1|gene:ASTEI05419	136.279	27.214	22	97	13	1	1084	118.089	6.55	1659.97	20	141.324	22
ASTEI08688-PA	ASTEI08688	scaffold_00073:423248:434281:-1|gene:ASTEI08688	153.922	46.8019	29	96	29	1	641	70.888	8.53	1603.02	27	147.982	29
ASTEI00464-PA	ASTEI00464	scaffold_00002:1591213:1601687:-1|gene:ASTEI00464	130.724	12.3913	20	96	20	1	1840	204.463	6.1	1584.66	19	152.966	20
ASTEI00306-PA	ASTEI00306	scaffold_00001:4957911:4966361:1|gene:ASTEI00306	204.808	31.9859	29	96	29	1	1138	126.061	6.16	1551.18	16	212.361	29
ASTEI04436-PA	ASTEI04436	scaffold_00023:518465:527580:-1|gene:ASTEI04436	162.633	27.8008	27	95	27	1	1205	134.775	5.47	1531.06	24	179.738	27
ASTEI07457-PA	ASTEI07457	scaffold_00054:1132918:1136315:1|gene:ASTEI07457	148.071	24.0373	22	94	22	1	857	97.181	5.63	1243.61	15	170.367	22
ASTEI04775-PA	ASTEI04775	scaffold_00025:1799848:1817775:1|gene:ASTEI04775	229.563	11.65	38	94	38	1	3897	428.613	7.68	2019.67	38	174.414	38
ASTEI10732-PA	ASTEI10732	scaffold_00156:132149:137881:1|gene:ASTEI10732	111.954	52.7473	18	93	18	1	364	39.511	8.24	1431.29	14	127.5	18
ASTEI03043-PA	ASTEI03043	scaffold_00012:2716142:2720738:1|gene:ASTEI03043	177.564	33.2108	28	93	28	1	816	91.94	6.65	1409.38	26	155.505	28
ASTEI09290-PA	ASTEI09290	scaffold_00087:594635:596252:-1|gene:ASTEI09290	132.653	40.2724	26	92	26	1	514	58.015	6.67	1106.83	23	151.031	26
ASTEI01198-PA	ASTEI01198	scaffold_00004:4117046:4120535:-1|gene:ASTEI01198	168.668	27.8195	24	92	24	1	931	105.832	6.23	1487.26	21	167.908	24
ASTEI09751-PA	ASTEI09751	scaffold_00102:283488:289924:1|gene:ASTEI09751	180.037	19.0544	30	90	30	1	2115	243.209	8.48	1513.44	29	160.448	30
ASTEI05722-PA	ASTEI05722	scaffold_00033:489325:501224:1|gene:ASTEI05722	203.992	35.786	32	88	32	1	897	103.613	5.66	1835.34	29	170.526	32
ASTEI06118-PA	ASTEI06118	scaffold_00036:1302560:1311394:-1|gene:ASTEI06118	136.969	34.9933	23	87	23	1	743	82.612	8.15	1549.9	20	147.487	23
ASTEI01887-PA	ASTEI01887	scaffold_00006:4184852:4186363:1|gene:ASTEI01887	172.3	51.4644	23	87	23	1	478	54.233	6.43	1859.3	21	150.812	23
ASTEI00676-PA	ASTEI00676	scaffold_00003:62803:64596:1|gene:ASTEI00676	172.688	59.0164	25	87	23	1	427	48.385	7.31	1603.76	23	145.7	25
ASTEI10553-PA	ASTEI10553	scaffold_00140:67601:69826:1|gene:ASTEI10553	194.117	47.6277	25	86	25	1	548	61.43	7.77	1419.39	22	163.038	25
ASTEI06344-PA	ASTEI06344	scaffold_00039:795722:804533:1|gene:ASTEI06344	139.857	29.5943	20	85	20	1	838	92.038	4.94	1418.08	15	164.042	20
ASTEI03494-PA	ASTEI03494	scaffold_00015:343800:348872:-1|gene:ASTEI03494	114.89	47.3198	23	85	23	1	541	60.099	8.32	1466.97	18	143.524	23
ASTEI09849-PA	ASTEI09849	scaffold_00105:198153:200390:-1|gene:ASTEI09849	91.2353	25.463	10	84	10	1	432	48.292	5.11	1754.87	10	135.079	10
ASTEI04167-PA	ASTEI04167	scaffold_00021:422408:425517:1|gene:ASTEI04167	120.161	25.2496	19	83	19	1	701	77.262	5.55	1402.85	16	131.524	19
ASTEI07530-PA	ASTEI07530	scaffold_00055:954046:956335:1|gene:ASTEI07530	125.089	44.2688	20	82	20	1	506	57.33	7.28	1529.1	20	151.232	20
ASTEI04897-PA	ASTEI04897	scaffold_00026:1191609:1193057:1|gene:ASTEI04897	109.81	39.1521	16	82	16	1	401	44.717	5.25	1406.18	16	141.865	16
ASTEI10688-PA	ASTEI10688	scaffold_00152:90724:96039:1|gene:ASTEI10688	158.499	46.3312	20	81	20	1	477	51.759	8.38	1214.74	18	161.452	20
ASTEI08774-PA	ASTEI08774	scaffold_00075:443058:444431:-1|gene:ASTEI08774	115.241	37.0732	13	80	13	1	410	45.071	6.65	1246.27	10	136.359	13
ASTEI05820-PA	ASTEI05820	scaffold_00034:50151:54386:-1|gene:ASTEI05820	112.948	25.0829	19	80	19	1	905	101.361	6.06	1173.53	16	118.946	18
ASTEI10623-PA	ASTEI10623	scaffold_00144:34935:42056:1|gene:ASTEI10623	188.305	56.4195	24	79	21	1	553	62.142	6.49	1726.81	23	167.996	24
ASTEI10195-PA	ASTEI10195	scaffold_00118:118788:121952:-1|gene:ASTEI10195	111.627	36.9048	15	79	9	1	504	56.89	4.81	1183.53	12	107.196	15
ASTEI07645-PA	ASTEI07645	scaffold_00056:1141805:1143787:1|gene:ASTEI07645	175.184	31.6667	22	78	19	1	660	72.716	5.26	1641.27	22	154.008	22
ASTEI02558-PA	ASTEI02558	scaffold_00010:598719:601016:-1|gene:ASTEI02558	142.323	38.5621	21	77	21	1	765	86.054	5.95	1401.28	19	139.976	21
ASTEI08942-PA	ASTEI08942	scaffold_00079:566303:579872:1|gene:ASTEI08942	109.456	13.2597	16	75	16	1	1448	163.547	6.01	1437.78	15	126.711	16
ASTEI05938-PA	ASTEI05938	scaffold_00035:462691:464217:-1|gene:ASTEI05938	109.073	42.3267	16	74	16	1	404	44.282	6.32	824.999	9	145.415	16
ASTEI05845-PA	ASTEI05845	scaffold_00034:1139249:1141451:1|gene:ASTEI05845	130.932	42.6087	18	74	18	1	575	64.205	7.39	1247.94	17	137.901	17
ASTEI02571-PA	ASTEI02571	scaffold_00010:946792:948525:1|gene:ASTEI02571	127.008	41.7678	17	74	17	1	577	66.689	7.85	1767.6	15	153.79	17
ASTEI01466-PA	ASTEI01466	scaffold_00005:2647179:2715965:1|gene:ASTEI01466	181.789	4.35527	34	74	34	1	10516	1186.25	5.24	1162.42	30	139.236	34
ASTEI00716-PA	ASTEI00716	scaffold_00003:506107:522605:1|gene:ASTEI00716	154.546	10.5573	23	74	23	1	2548	286.499	4.56	1410.81	19	139.188	23
ASTEI08922-PA	ASTEI08922	scaffold_00079:39736:51590:1|gene:ASTEI08922	108.902	18.2938	16	73	16	1	1137	125.162	7.15	873.116	7	144.853	16
ASTEI02302-PA	ASTEI02302	scaffold_00009:111199:115275:1|gene:ASTEI02302	124.475	43.4959	20	73	20	1	492	55.61	4.96	1272.56	20	118.542	19
ASTEI07641-PA	ASTEI07641	scaffold_00056:1128615:1132091:-1|gene:ASTEI07641	182.738	51.6598	24	72	24	1	482	53.121	7.27	1312.25	21	140.838	24
ASTEI03923-PA	ASTEI03923	scaffold_00019:46738:50895:-1|gene:ASTEI03923	142.588	41.953	23	72	23	1	553	62.824	6.54	1257.88	17	137.661	23
ASTEI02252-PA	ASTEI02252	scaffold_00008:2905329:2907554:-1|gene:ASTEI02252	157.978	49.8812	26	71	26	1	421	45.742	7.9	1116.5	25	122.072	26
ASTEI00197-PA	ASTEI00197	scaffold_00001:3146382:3151933:1|gene:ASTEI00197	125.759	26.9574	19	70	19	1	1009	110.84	6.73	1014.83	15	135.601	19
ASTEI11411-PA	ASTEI11411	scaffold_01999:148:2321:1|gene:ASTEI11411	110.874	37.4815	18	69	5	1	675	80.942	6.14	1114.92	17	97.4743	18
ASTEI06836-PA	ASTEI06836	scaffold_00045:126879:128635:-1|gene:ASTEI06836	174.625	50.2674	23	69	23	1	561	60.67	6.39	1455.36	20	153.313	23
ASTEI01776-PA	ASTEI01776	scaffold_00006:2284249:2292263:-1|gene:ASTEI01776	141.639	27.4319	17	69	17	1	1028	108.891	7.02	1318.65	17	142.696	17
ASTEI10249-PA	ASTEI10249	scaffold_00120:260934:263013:-1|gene:ASTEI10249	159.715	41.8841	23	68	23	1	690	76.548	6.62	1423.57	19	135.111	22
ASTEI04650-PA	ASTEI04650	scaffold_00024:1928644:1930722:-1|gene:ASTEI04650	139.095	54.2714	21	68	21	1	398	41.617	8.4	1032.57	19	118.428	21
ASTEI01453-PA	ASTEI01453	scaffold_00005:2455943:2470252:1|gene:ASTEI01453	138.125	19.4169	27	67	27	1	1612	183.008	5.74	979.066	22	120.032	27
ASTEI07692-PA	ASTEI07692	scaffold_00057:740691:746555:-1|gene:ASTEI07692	120.704	13.2588	17	66	7	1	1252	137.211	7.3	1046.48	16	126.368	17
ASTEI02163-PA	ASTEI02163	scaffold_00008:1581408:1582826:1|gene:ASTEI02163	155.645	48.3051	22	66	22	1	472	51.635	5.94	1471.45	20	118.193	22
ASTEI09889-PA	ASTEI09889	scaffold_00106:91919:93259:-1|gene:ASTEI09889	82.0192	21.5247	10	65	3	1	446	49.796	4.86	845.349	7	102.315	10
ASTEI06423-PA	ASTEI06423	scaffold_00040:610516:648177:-1|gene:ASTEI06423	128.625	4.51737	25	64	25	1	7283	808.482	5.62	964.644	23	98.2623	25
ASTEI03537-PA	ASTEI03537	scaffold_00015:1372574:1376039:-1|gene:ASTEI03537	63.7181	13.9697	11	64	11	1	859	96.489	5.41	1182.17	9	104.455	11
ASTEI02223-PA	ASTEI02223	scaffold_00008:2473319:2476595:-1|gene:ASTEI02223	155.194	35.9296	27	64	27	1	796	88.33	5.35	899.404	22	122.628	27
ASTEI11316-PA	ASTEI11316	scaffold_01283:622:2132:-1|gene:ASTEI11316	140.001	42.4431	18	63	18	1	483	54.032	7.88	1222.39	17	120.554	18
ASTEI02634-PA	ASTEI02634	scaffold_00010:1475601:1479400:1|gene:ASTEI02634	96.2158	46.3357	17	63	15	1	423	47.866	6.33	968.833	13	105.818	17
ASTEI07768-PA	ASTEI07768	scaffold_00058:388078:403589:1|gene:ASTEI07768	127.058	12.5217	20	62	20	1	2308	253.811	6.06	1196.71	18	112.722	20
ASTEI09419-PA	ASTEI09419	scaffold_00092:1726:10618:-1|gene:ASTEI09419	154.134	26.4438	27	60	27	1	987	111.125	7.06	1039.48	21	116.679	27
ASTEI04345-PA	ASTEI04345	scaffold_00022:1024537:1028149:-1|gene:ASTEI04345	126.477	21.9081	29	60	29	1	1132	132.403	8.63	1008.18	25	91.2927	29
ASTEI06643-PA	ASTEI06643	scaffold_00042:1532168:1536888:1|gene:ASTEI06643	100.77	16.5077	23	59	23	1	1363	152.945	8.18	768.247	21	84.6421	23
ASTEI05387-PA	ASTEI05387	scaffold_00030:1425041:1441151:-1|gene:ASTEI05387	84.7216	18.3088	15	59	3	1	1289	150.859	8	870.787	14	78.0239	15
ASTEI03167-PA	ASTEI03167	scaffold_00013:2053727:2066233:-1|gene:ASTEI03167	168.038	11.1236	30	59	30	1	3560	389.24	5.31	867.276	20	113.885	30
ASTEI01405-PA	ASTEI01405	scaffold_00005:1955438:1958730:1|gene:ASTEI01405	97.2111	26.4664	16	59	16	1	699	79.111	7.14	1083.31	13	106.925	16
ASTEI01083-PA	ASTEI01083	scaffold_00004:1559782:1564548:-1|gene:ASTEI01083	127.358	39.7482	17	58	17	1	556	60.833	6.09	1082.4	15	108.505	17
ASTEI04028-PA	ASTEI04028	scaffold_00019:2197368:2199028:1|gene:ASTEI04028	131.077	47.0348	18	57	16	1	489	52.326	6.46	1065.99	18	108.517	18
ASTEI03473-PA	ASTEI03473	scaffold_00015:139317:142170:-1|gene:ASTEI03473	133.735	39.8577	21	56	21	1	562	60.775	7.87	906.799	19	96.5845	21
ASTEI10077-PA	ASTEI10077	scaffold_00111:369089:371303:-1|gene:ASTEI10077	148.359	34.2105	15	55	15	1	608	68.758	5.97	1282.79	14	113.287	15
ASTEI09235-PA	ASTEI09235	scaffold_00085:704830:715625:1|gene:ASTEI09235	76.7997	29.1291	16	55	16	1	666	72.702	7.62	662.034	13	80.1429	16
ASTEI08736-PA	ASTEI08736	scaffold_00074:252751:256074:1|gene:ASTEI08736	141.752	48.3101	17	55	17	1	503	54.085	8.72	1168.15	16	118.184	17
ASTEI06602-PA	ASTEI06602	scaffold_00042:759883:765720:1|gene:ASTEI06602	99.763	16.7015	19	55	18	1	1437	161.175	5.68	641.632	10	103.665	19
ASTEI10608-PA	ASTEI10608	scaffold_00142:222452:224414:-1|gene:ASTEI10608	79.2976	35.8314	15	54	15	1	427	47.088	7.44	1094.71	12	87.2462	15
ASTEI09920-PA	ASTEI09920	scaffold_00106:367826:371988:-1|gene:ASTEI09920	129.022	16.9811	20	54	20	1	1272	142.531	6.2	936.391	20	96.7241	20
ASTEI05092-PA	ASTEI05092	scaffold_00028:745856:747287:1|gene:ASTEI05092	114.866	42.0538	14	53	14	1	409	45.506	5.95	877.936	11	97.0064	14
ASTEI04470-PA	ASTEI04470	scaffold_00023:1229158:1230345:-1|gene:ASTEI04470	114.449	43.2911	15	53	15	1	395	45.544	7.3	927.833	14	96.2089	15
ASTEI08428-PA	ASTEI08428	scaffold_00067:741168:745924:1|gene:ASTEI08428	49.9827	10.1107	13	52	12	1	1355	150.791	8.31	764.556	13	74.246	12
ASTEI10609-PA	ASTEI10609	scaffold_00142:229345:234228:1|gene:ASTEI10609	94.2378	34.4828	19	51	19	1	696	75.798	7.58	835.514	16	77.9571	19
ASTEI097191-PA	ASTEI097191	scaffold_00101:522090:525393:-1|gene:ASTEI097191	114.199	27.8579	20	51	20	1	901	98.546	5.87	900.061	19	88.8168	20
ASTEI09274-PA	ASTEI09274	scaffold_00087:149794:150852:1|gene:ASTEI09274	89.9683	39.4886	16	51	16	1	352	40.097	8.12	912.862	13	80.6857	16
ASTEI09094-PA	ASTEI09094	scaffold_00083:17038:31211:1|gene:ASTEI09094	79.3935	16.0079	14	51	14	1	1012	111.115	5.64	871.519	13	73.0432	14
ASTEI08901-PA	ASTEI08901	scaffold_00078:373719:374740:-1|gene:ASTEI08901	61.9079	42.8115	13	51	13	1	313	35.678	5.11	1035.31	11	70.177	13
ASTEI08528-PA	ASTEI08528	scaffold_00070:195301:213770:1|gene:ASTEI08528	122.397	7.68206	14	51	14	1	2252	249.87	6.06	542.103	10	119.789	14
ASTEI09055-PA	ASTEI09055	scaffold_00081:631909:644715:-1|gene:ASTEI09055	64.3145	5.6134	10	50	1	1	2209	248.904	6.67	1037.04	10	80.717	10
ASTEI03475-PA	ASTEI03475	scaffold_00015:147317:148949:-1|gene:ASTEI03475	87.8651	38.1188	14	49	14	1	404	46.059	5.45	869.67	14	78.344	14
ASTEI01385-PA	ASTEI01385	scaffold_00005:1739952:1741833:-1|gene:ASTEI01385	93.4186	29.5203	13	49	13	1	542	59.979	6.83	1041.58	12	86.3537	13
ASTEI04368-PA	ASTEI04368	scaffold_00022:1371968:1376973:1|gene:ASTEI04368	78.9462	21.3235	18	48	18	1	1088	116.756	7.27	577.408	12	72.86	18
ASTEI01714-PA	ASTEI01714	scaffold_00006:1285817:1287327:-1|gene:ASTEI01714	84.5603	34.5455	17	48	17	1	385	44.252	7.84	781.045	15	67.3506	17
ASTEI00365-PA	ASTEI00365	scaffold_00001:5898621:5913003:1|gene:ASTEI00365	102.58	6.94156	18	48	18	1	3371	385.896	6.39	911.837	16	76.5822	18
ASTEI06551-PA	ASTEI06551	scaffold_00041:1363319:1365864:-1|gene:ASTEI06551	115.895	47.4074	18	47	18	1	405	45.954	5.95	845.594	13	85.91	18
ASTEI08690-PA	ASTEI08690	scaffold_00073:444131:445972:-1|gene:ASTEI08690	121.177	32.5088	17	46	17	1	566	62.959	8.66	1001.43	17	82.2368	17
ASTEI07950-PA	ASTEI07950	scaffold_00060:574836:578144:-1|gene:ASTEI07950	72.7074	24.5681	10	46	10	1	521	56.772	7.96	713.944	8	90.0401	10
ASTEI01349-PA	ASTEI01349	scaffold_00005:1427823:1429493:1|gene:ASTEI01349	85.839	36.7556	15	46	15	1	487	54.267	5.87	982.204	15	68.5466	15
ASTEI00222-PA	ASTEI00222	scaffold_00001:3598467:3601165:1|gene:ASTEI00222	120.35	38.9251	19	46	19	1	614	68.137	5.39	787.339	16	85.6528	19
ASTEI10015-PA	ASTEI10015	scaffold_00109:268579:271190:-1|gene:ASTEI10015	121.708	36.3636	14	45	14	1	506	53.498	7.05	902.332	12	107.613	14
ASTEI05644-PA	ASTEI05644	scaffold_00032:1520672:1521940:-1|gene:ASTEI05644	52.4691	30.6233	10	45	10	1	369	40.345	6.65	909.255	10	74.2442	10
ASTEI01618-PA	ASTEI01618	scaffold_00005:4144421:4151620:1|gene:ASTEI01618	108.72	27.8834	18	45	18	1	789	86.733	7.72	865.381	15	79.194	18
ASTEI00470-PA	ASTEI00470	scaffold_00002:1675226:1677781:1|gene:ASTEI00470	134.618	40.1606	16	45	16	1	498	55.491	5.57	1038.11	14	100.555	16
ASTEI05686-PA	ASTEI05686	scaffold_00033:139091:141502:-1|gene:ASTEI05686	109.24	29.1667	17	44	17	1	744	81.207	7.05	823.495	15	80.8895	17
ASTEI09120-PA	ASTEI09120	scaffold_00083:612993:616238:1|gene:ASTEI09120	122.617	32.1823	16	43	16	1	724	81.045	5.2	410.922	9	93.0623	16
ASTEI07593-PA	ASTEI07593	scaffold_00056:421233:423000:1|gene:ASTEI07593	116.682	47.4074	18	43	18	1	405	45.022	7.17	623.271	13	77.8497	17
ASTEI05866-PA	ASTEI05866	scaffold_00034:1242208:1247817:1|gene:ASTEI05866	113.602	22.9898	18	43	18	1	883	101.434	8.94	795.14	17	80.3398	18
ASTEI08119-PA	ASTEI08119	scaffold_00062:607977:610882:1|gene:ASTEI08119	93.0308	41.7874	16	42	16	1	414	45.109	6.16	871.244	14	85.0041	16
ASTEI03698-PA	ASTEI03698	scaffold_00016:2318160:2320994:1|gene:ASTEI03698	101.897	42.1182	13	42	13	1	406	46.229	4.54	899.825	9	94.7418	13
ASTEI02889-PA	ASTEI02889	scaffold_00011:2457426:2461883:1|gene:ASTEI02889	77.2764	26.055	12	42	12	1	545	58.778	6.98	672.206	9	71.2972	12
ASTEI01972-PA	ASTEI01972	scaffold_00007:1948100:1949308:-1|gene:ASTEI01972	70.7975	31.3433	10	42	10	1	402	44.628	7.61	621.51	10	70.2278	10
ASTEI07414-PA	ASTEI07414	scaffold_00054:362386:364148:1|gene:ASTEI07414	114.188	43.1068	19	41	19	1	515	56.68	7.53	897.426	18	69.2758	18
ASTEI00405-PA	ASTEI00405	scaffold_00002:538240:540097:1|gene:ASTEI00405	103.339	24.9164	12	41	11	1	598	67.809	5.47	725.156	11	69.9208	12
ASTEI02887-PA	ASTEI02887	scaffold_00011:2441000:2444499:-1|gene:ASTEI02887	116.114	28.8754	16	40	16	1	658	70.326	7.27	838.523	14	82.3572	16
ASTEI09458-PA	ASTEI09458	scaffold_00093:142903:146813:1|gene:ASTEI09458	88.7555	27.0864	16	39	16	1	683	79.717	6.4	667.565	15	53.6634	16
ASTEI04419-PA	ASTEI04419	scaffold_00023:394365:396486:-1|gene:ASTEI04419	112.002	36.7424	13	39	13	1	528	57.242	7.31	861.958	12	89.1729	13
ASTEI01517-PA	ASTEI01517	scaffold_00005:3304978:3307516:-1|gene:ASTEI01517	57.4969	33.4025	11	39	11	1	482	53.677	5.92	543.313	10	57.3061	11
ASTEI00923-PA	ASTEI00923	scaffold_00003:3966456:3971229:1|gene:ASTEI00923	75.1555	13.786	12	39	12	1	972	108.222	6.92	476.956	10	67.5039	12
ASTEI00450-PA	ASTEI00450	scaffold_00002:1384282:1401856:1|gene:ASTEI00450	90.9865	17.1678	14	39	14	1	1031	114.373	5.88	766.415	12	68.4012	14
ASTEI10044-PA	ASTEI10044	scaffold_00110:361911:373405:-1|gene:ASTEI10044	70.697	7.94224	14	38	14	1	2216	245.29	5.71	720.508	12	67.507	13
ASTEI03620-PA	ASTEI03620	scaffold_00016:437844:440418:-1|gene:ASTEI03620	77.9321	22.5	16	38	16	1	800	91.666	4.98	746.544	16	61.9255	16
ASTEI02587-PA	ASTEI02587	scaffold_00010:1173747:1179903:-1|gene:ASTEI02587	76.1855	8.19342	9	38	9	1	1489	165.325	6.61	891.142	9	75.9373	9
ASTEI02219-PA	ASTEI02219	scaffold_00008:2415887:2421194:-1|gene:ASTEI02219	85.1947	11.3501	12	38	12	1	1348	148.849	6.68	454.352	9	72.413	12
ASTEI10694-PA	ASTEI10694	scaffold_00152:134824:136648:-1|gene:ASTEI10694	68.8664	42.2062	16	37	16	1	417	44.788	8.76	653.7	13	59.6295	16
ASTEI10403-PA	ASTEI10403	scaffold_00129:224169:232320:1|gene:ASTEI10403	39.4944	5.43807	7	37	7	1	1324	147.02	9.6	860.639	6	64.2871	7
ASTEI04387-PA	ASTEI04387	scaffold_00022:2157783:2161054:-1|gene:ASTEI04387	71.5422	34.2926	18	37	18	1	417	46.877	10.23	420.754	14	52.5065	18
ASTEI04059-PA	ASTEI04059	scaffold_00020:387571:389943:-1|gene:ASTEI04059	104.066	23.0548	10	37	10	1	694	79.734	6.7	654.76	9	78.3503	10
ASTEI09007-PA	ASTEI09007	scaffold_00080:345893:348904:-1|gene:ASTEI09007	79.156	22.9508	12	36	12	1	671	72.653	6.21	740.261	12	58.3596	12
ASTEI07956-PA	ASTEI07956	scaffold_00060:593514:595161:-1|gene:ASTEI07956	95.6518	44.7368	12	36	12	1	304	33.674	8.88	611.631	9	85.7802	12
ASTEI07612-PA	ASTEI07612	scaffold_00056:635153:637418:-1|gene:ASTEI07612	94.8691	32.1045	16	36	15	1	651	72.021	6.98	457.919	12	71.0548	16
ASTEI05590-PA	ASTEI05590	scaffold_00032:316841:321742:-1|gene:ASTEI05590	76.4256	27.9938	13	36	13	1	643	71.685	9.51	649.138	11	60.9906	13
ASTEI04157-PA	ASTEI04157	scaffold_00021:47313:48626:1|gene:ASTEI04157	49.982	24.3169	8	36	8	1	366	40.419	4.91	622.266	6	62.6762	8
ASTEI00424-PA	ASTEI00424	scaffold_00002:1050718:1058103:-1|gene:ASTEI00424	52.4629	22.5476	12	36	11	1	683	79.517	6.51	574.467	11	43.0348	12
ASTEI06404-PA	ASTEI06404	scaffold_00040:76039:77973:1|gene:ASTEI06404	48.3113	21.4414	11	35	11	1	555	61.093	6.23	658.917	10	49.594	11
ASTEI03148-PA	ASTEI03148	scaffold_00013:1764925:1766742:1|gene:ASTEI03148	89.3924	33.0292	17	35	17	1	548	59.978	6.27	589.175	11	64.303	17
ASTEI09946-PA	ASTEI09946	scaffold_00107:354037:355452:1|gene:ASTEI09946	78.6025	32.4841	14	34	14	1	471	53.806	5.95	588.389	14	51.7304	14
ASTEI03952-PA	ASTEI03952	scaffold_00019:454905:457458:1|gene:ASTEI03952	69.2059	35.4402	12	34	12	1	443	49.733	5.43	758.977	12	59.9143	12
ASTEI08683-PA	ASTEI08683	scaffold_00073:334931:336432:-1|gene:ASTEI08683	61.2065	29.2857	13	33	13	1	420	45.677	6.16	671.757	13	53.5431	13
ASTEI05330-PA	ASTEI05330	scaffold_00030:312231:314058:-1|gene:ASTEI05330	65.2082	31.1355	13	33	13	1	546	59.58	5.41	648.269	12	50.2295	12
ASTEI05206-PA	ASTEI05206	scaffold_00029:715592:718320:-1|gene:ASTEI05206	105.299	23.0982	13	33	13	1	723	82.551	6.32	788.121	12	71.91	13
ASTEI04137-PA	ASTEI04137	scaffold_00020:2052516:2056840:1|gene:ASTEI04137	87.5057	22.0627	14	33	14	1	766	85.187	8.91	757.362	13	62.3694	14
ASTEI03504-PA	ASTEI03504	scaffold_00015:466100:467833:1|gene:ASTEI03504	76.4397	34.8101	13	33	13	1	474	52.338	6.21	509.307	9	65.7421	13
ASTEI11398-PA	ASTEI11398	scaffold_01876:206:1402:1|gene:ASTEI11398	84.4192	50	13	32	7	1	346	39.502	6.18	510.379	9	64.6945	13
ASTEI10917-PA	ASTEI10917	scaffold_00187:30021:48634:1|gene:ASTEI10917	67.8426	7.95019	11	32	11	1	2088	229.25	6.73	592.897	11	65.4052	11
ASTEI06346-PA	ASTEI06346	scaffold_00039:823033:823848:1|gene:ASTEI06346	50.7199	31.7343	13	32	13	1	271	30.895	10.49	421.935	11	42.8353	13
ASTEI04338-PA	ASTEI04338	scaffold_00022:808465:810857:-1|gene:ASTEI04338	49.2545	18.543	8	32	8	1	453	53.857	5.21	662.85	8	51.6959	8
ASTEI00060-PA	ASTEI00060	scaffold_00001:821560:826451:1|gene:ASTEI00060	41.7245	6.43657	7	32	7	1	1072	120.737	9.72	546.332	7	45.3057	7
ASTEI00005-PA	ASTEI00005	scaffold_00001:10127:11518:-1|gene:ASTEI00005	46.0587	23.7581	10	32	9	1	463	52.153	7.47	665.947	10	53.5766	10
ASTEI08313-PA	ASTEI08313	scaffold_00065:859534:862954:1|gene:ASTEI08313	43.2818	18.8285	8	31	7	1	478	53.319	6.71	525.458	7	42.7774	8
ASTEI08086-PA	ASTEI08086	scaffold_00062:151830:153106:-1|gene:ASTEI08086	63.5161	26.75	8	31	8	1	400	43.215	6.11	562.386	7	56.7768	8
ASTEI07714-PA	ASTEI07714	scaffold_00057:983001:984455:-1|gene:ASTEI07714	81.8457	44.0083	16	31	16	1	484	53.673	5.78	537.639	12	52.0549	16
ASTEI03045-PA	ASTEI03045	scaffold_00012:2723846:2724870:-1|gene:ASTEI03045	59.9956	25.0847	8	31	8	1	295	33.039	6.14	502.363	8	50.4452	8
ASTEI01953-PA	ASTEI01953	scaffold_00007:1470509:1484955:-1|gene:ASTEI01953	98.187	7.28338	12	31	12	1	2389	272.341	5.22	549.516	11	64.194	12
ASTEI01845-PA	ASTEI01845	scaffold_00006:3713794:3715974:-1|gene:ASTEI01845	67.5929	21.6463	10	31	10	1	656	75.375	5.5	389.537	6	49.2317	10
ASTEI01739-PA	ASTEI01739	scaffold_00006:1732848:1735270:1|gene:ASTEI01739	59.0941	24.5098	9	31	9	1	510	54.404	9.07	618.701	9	45.9129	9
ASTEI08103-PA	ASTEI08103	scaffold_00062:339839:354446:1|gene:ASTEI08103	66.0106	11.6129	12	30	12	1	1085	121.263	6.23	516.881	11	41.023	12
ASTEI07332-PA	ASTEI07332	scaffold_00052:852791:855148:1|gene:ASTEI07332	63.5095	34.5708	9	30	9	1	431	47.195	9	673.403	8	50.6655	9
ASTEI06800-PA	ASTEI06800	scaffold_00044:726832:731331:1|gene:ASTEI06800	93.4351	31.1475	12	30	12	1	427	47.204	6.37	586.518	9	61.0482	12
ASTEI05771-PA	ASTEI05771	scaffold_00033:1186746:1189553:-1|gene:ASTEI05771	70.5068	28.3447	13	30	13	1	441	48.141	9.45	521.512	11	59.6105	13
ASTEI01419-PA	ASTEI01419	scaffold_00005:2041091:2042536:1|gene:ASTEI01419	31.9108	10.395	6	30	6	1	481	54.293	6.9	382.628	6	38.9736	6
ASTEI11163-PA	ASTEI11163	scaffold_00534:220:2602:1|gene:ASTEI11163	61.4394	17.38	13	29	13	1	771	87.312	6.9	482.532	10	44.5716	13
ASTEI10727-PA	ASTEI10727	scaffold_00156:54412:61377:-1|gene:ASTEI10727	38.3579	16.4179	5	29	5	1	402	43.941	8.15	530.049	5	49.3318	5
ASTEI08515-PA	ASTEI08515	scaffold_00069:929120:930159:1|gene:ASTEI08515	56.8612	24.0876	10	29	10	1	274	29.957	5.14	514.154	9	48.1359	10
ASTEI07954-PA	ASTEI07954	scaffold_00060:582735:583625:-1|gene:ASTEI07954	59.3672	44.2786	6	29	6	1	201	22.242	5.94	618.517	5	64.125	6
ASTEI07075-PA	ASTEI07075	scaffold_00048:416114:419109:1|gene:ASTEI07075	49.6976	20.284	10	29	10	1	493	52.404	9.35	534.824	9	42.7891	10
ASTEI05123-PA	ASTEI05123	scaffold_00028:1544444:1550813:1|gene:ASTEI05123	28.5182	8.88889	4	29	4	1	540	61.546	5.36	500.742	3	50.5329	4
ASTEI02061-PA	ASTEI02061	scaffold_00008:153405:154859:-1|gene:ASTEI02061	55.9068	22.314	9	29	9	1	484	54.541	5.6	522.771	8	41.5945	9
ASTEI10180-PA	ASTEI10180	scaffold_00117:147251:148465:1|gene:ASTEI10180	62.3276	28.9604	8	28	8	1	404	46.591	4.54	663.98	8	53.4648	8
ASTEI07379-PA	ASTEI07379	scaffold_00053:945940:952415:1|gene:ASTEI07379	38.9351	15.8482	8	28	8	1	448	49.49	5.82	385.994	8	36.1359	8
ASTEI06809-PA	ASTEI06809	scaffold_00044:849138:850091:1|gene:ASTEI06809	80.4123	41.3249	14	28	14	1	317	36.553	7.33	474.74	12	55.3542	14
ASTEI06478-PA	ASTEI06478	scaffold_00041:75755:77008:-1|gene:ASTEI06478	48.3529	23.2614	10	28	10	1	417	45.452	6.19	627.98	10	42.3778	10
ASTEI04473-PA	ASTEI04473	scaffold_00023:1234057:1236886:1|gene:ASTEI04473	51.949	14.6563	11	28	11	1	771	91.276	9	445.863	11	37.3291	11
ASTEI04325-PA	ASTEI04325	scaffold_00022:696005:699173:1|gene:ASTEI04325	72.2024	22.4324	13	28	13	1	740	82.083	8.98	607.241	13	51.4584	13
ASTEI04256-PA	ASTEI04256	scaffold_00021:1952785:1954815:1|gene:ASTEI04256	60.6379	19.0828	13	28	13	1	676	75.332	6.57	439.451	11	50.7198	13
ASTEI03941-PA	ASTEI03941	scaffold_00019:323712:350536:1|gene:ASTEI03941	39.4247	9.83773	8	28	8	1	986	107.563	8.06	216.434	7	40.8734	8
ASTEI03617-PA	ASTEI03617	scaffold_00016:426400:427241:-1|gene:ASTEI03617	39.6786	27.451	8	28	8	1	255	28.647	7.14	516.563	8	42.7988	8
ASTEI03327-PA	ASTEI03327	scaffold_00014:1172378:1177683:-1|gene:ASTEI03327	51.0817	15.503	13	28	13	1	845	88.736	7.71	445.696	13	41.6869	13
ASTEI02309-PA	ASTEI02309	scaffold_00009:145180:147052:-1|gene:ASTEI02309	84.7226	24.0069	11	28	11	1	579	66.07	5.3	487.308	11	55.3063	11
ASTEI02282-PA	ASTEI02282	scaffold_00008:3547073:3557627:1|gene:ASTEI02282	68.7528	7.12806	12	28	12	1	2413	277.482	5.25	442.71	12	51.8199	12
ASTEI02092-PA	ASTEI02092	scaffold_00008:686846:718363:1|gene:ASTEI02092	79.4961	3.57209	15	28	14	1	5431	609.762	5.78	514.602	11	51.49	15
ASTEI10474-PA	ASTEI10474	scaffold_00134:143177:157038:1|gene:ASTEI10474	72.2534	7.88609	10	27	9	1	1826	209.45	5.82	446.458	9	47.0321	10
ASTEI09752-PA	ASTEI09752	scaffold_00102:297805:300642:-1|gene:ASTEI09752	56.0916	13.545	10	27	10	1	945	107.097	6.87	332.981	10	40.6457	10
ASTEI05961-PA	ASTEI05961	scaffold_00035:764291:767503:1|gene:ASTEI05961	67.3195	14.9038	13	27	13	1	1040	116.625	5.53	473.914	12	45.7964	13
ASTEI04438-PA	ASTEI04438	scaffold_00023:558570:561089:1|gene:ASTEI04438	57.1197	28.7037	10	27	10	1	432	47.718	6.1	559.975	9	48.4168	10
ASTEI04276-PA	ASTEI04276	scaffold_00022:83225:85828:-1|gene:ASTEI04276	57.9984	18.598	11	27	11	1	699	79.31	8.06	410.089	10	43.3796	11
ASTEI00707-PA	ASTEI00707	scaffold_00003:230430:231216:1|gene:ASTEI00707	38.1228	27.5862	8	27	8	1	232	26.102	6.46	297.995	7	36.9606	8
ASTEI09693-PA	ASTEI09693	scaffold_00101:98331:102036:1|gene:ASTEI09693	64.6788	11.3377	13	26	13	1	1226	136.969	4.77	489.473	13	44.4303	13
ASTEI09118-PA	ASTEI09118	scaffold_00083:593178:608852:1|gene:ASTEI09118	27.574	2.1032	8	26	2	1	3566	392.13	6.52	187.94	5	34.3109	8
ASTEI08198-PA	ASTEI08198	scaffold_00063:336401:344328:1|gene:ASTEI08198	34.9644	8.78317	8	26	8	1	1093	122.339	5.92	454.954	6	35.3172	8
ASTEI07228-PA	ASTEI07228	scaffold_00051:222811:230490:1|gene:ASTEI07228	77.5826	34.2569	12	26	12	1	397	42.9	5.27	451.041	10	50.6287	12
ASTEI07109-PA	ASTEI07109	scaffold_00049:586911:590290:-1|gene:ASTEI07109	26.5296	6.3263	6	26	6	1	901	100.776	6.16	299.515	6	37.4805	6
ASTEI05542-PA	ASTEI05542	scaffold_00031:1414415:1420627:-1|gene:ASTEI05542	67.2837	10.786	10	26	10	1	1196	135.607	6.42	653.98	10	46.8552	10
ASTEI04175-PA	ASTEI04175	scaffold_00021:523951:526874:1|gene:ASTEI04175	61.398	19.6918	10	26	10	1	584	67.078	7.09	516.732	10	42.3206	10
ASTEI02810-PA	ASTEI02810	scaffold_00011:1323463:1325617:1|gene:ASTEI02810	48.7954	18.4514	8	26	8	1	607	66.226	6.86	516.225	6	47.344	8
ASTEI02087-PA	ASTEI02087	scaffold_00008:634889:638874:1|gene:ASTEI02087	70.1842	11.3584	12	26	12	1	1303	145.834	6.46	476.612	10	48.2981	12
ASTEI01384-PA	ASTEI01384	scaffold_00005:1738103:1739778:1|gene:ASTEI01384	50.1224	22.3507	11	26	11	1	519	59.012	6.73	429.193	11	40.0906	11
ASTEI00238-PA	ASTEI00238	scaffold_00001:3800830:3802248:-1|gene:ASTEI00238	65.5436	25.5079	9	26	9	1	443	49.979	6.73	617.928	9	52.408	9
ASTEI10577-PA	ASTEI10577	scaffold_00141:157879:164781:1|gene:ASTEI10577	53.9687	24.6347	10	25	10	1	479	52.916	5.63	431.653	10	33.3561	10
ASTEI09472-PA	ASTEI09472	scaffold_00093:342060:343978:1|gene:ASTEI09472	92.7866	42.6593	13	25	13	1	361	40.766	6.95	361.315	7	61.9304	12
ASTEI08719-PA	ASTEI08719	scaffold_00074:157220:169234:-1|gene:ASTEI08719	57.5504	9.31142	11	25	11	1	1278	135.608	8.78	422.244	10	36.196	11
ASTEI07960-PA	ASTEI07960	scaffold_00060:640914:644585:1|gene:ASTEI07960	67.6933	20.7297	10	25	10	1	603	65.858	6.49	525.994	9	47.8801	10
ASTEI06698-PA	ASTEI06698	scaffold_00043:619696:626497:-1|gene:ASTEI06698	83.2338	17.8792	11	25	11	1	811	90.313	5.74	527.333	10	53.2968	11
ASTEI06043-PA	ASTEI06043	scaffold_00036:227134:230286:-1|gene:ASTEI06043	30.847	18.1552	11	25	11	1	683	79.467	6.47	263.299	11	31.4995	10
ASTEI04331-PA	ASTEI04331	scaffold_00022:741588:744430:1|gene:ASTEI04331	38.3204	27.4096	9	25	5	1	332	36.441	9.98	378.757	8	27.859	8
ASTEI11478-PA	ASTEI11478	scaffold_02893:13:1836:1|gene:ASTEI11478	49.9476	19.3825	10	24	10	1	583	65.737	5.27	396.514	10	37.9677	10
ASTEI09762-PA	ASTEI09762	scaffold_00102:356423:359164:1|gene:ASTEI09762	71.6788	23.1629	11	24	11	1	626	70.366	5.62	392.343	8	42.0162	11
ASTEI071952-PA	ASTEI071952	scaffold_00050:1144808:1146304:-1|gene:ASTEI071952	50.4362	19.0763	9	24	9	1	498	56.623	8.24	523.293	9	36.6343	9
ASTEI07192-PA	ASTEI07192	scaffold_00050:1032093:1036550:1|gene:ASTEI07192	67.218	26.2295	10	24	10	1	488	55.128	6.15	519.922	10	38.9804	10
ASTEI06290-PA	ASTEI06290	scaffold_00038:1425189:1436855:-1|gene:ASTEI06290	46.6281	17.0118	9	24	9	1	676	76.575	6.2	309.683	9	32.7603	9
ASTEI04920-PA	ASTEI04920	scaffold_00026:1875358:1877850:-1|gene:ASTEI04920	47.3267	15.427	10	24	10	1	726	81.137	7.8	517.574	10	35.3114	10
ASTEI04422-PA	ASTEI04422	scaffold_00023:415535:421425:-1|gene:ASTEI04422	56.9313	22.0033	10	24	10	1	609	69.729	6.16	430.752	10	34.895	10
ASTEI04344-PA	ASTEI04344	scaffold_00022:1022412:1023849:1|gene:ASTEI04344	53.2317	19.5604	9	24	9	1	455	51.148	5.27	415.142	7	38.2562	9
ASTEI04235-PA	ASTEI04235	scaffold_00021:1517685:1519681:1|gene:ASTEI04235	62.9462	21.0938	9	24	9	1	512	54.788	8.12	448.898	9	45.0573	9
ASTEI02833-PA	ASTEI02833	scaffold_00011:1823908:1825473:-1|gene:ASTEI02833	63.0253	35.3365	12	24	12	1	416	45.11	6.09	397.239	9	46.5745	12
ASTEI01697-PA	ASTEI01697	scaffold_00006:1122112:1124444:-1|gene:ASTEI01697	49.7187	19.6302	12	24	11	1	703	78.742	6.84	308.818	10	39.5243	12
ASTEI08985-PA	ASTEI08985	scaffold_00079:780835:787987:-1|gene:ASTEI08985	45.9813	18.281	12	23	12	1	733	81.834	5.24	384.919	11	34.835	12
ASTEI08607-PA	ASTEI08607	scaffold_00072:355808:360467:1|gene:ASTEI08607	32.3953	25	9	23	5	1	332	36.282	9.86	287.147	7	32.8735	9
ASTEI07553-PA	ASTEI07553	scaffold_00055:1146927:1148292:-1|gene:ASTEI07553	61.9839	33.1633	11	23	11	1	392	44.309	7.03	500.377	10	41.9044	11
ASTEI07467-PA	ASTEI07467	scaffold_00054:1240409:1241842:1|gene:ASTEI07467	54.9298	34.8901	11	23	11	1	364	39.953	7.78	377.016	8	28.9964	11
ASTEI05718-PA	ASTEI05718	scaffold_00033:459397:460822:-1|gene:ASTEI05718	48.0389	22.8814	7	23	7	1	354	38.792	5.86	589.917	7	36.1082	6
ASTEI05635-PA	ASTEI05635	scaffold_00032:1423046:1424313:1|gene:ASTEI05635	28.6713	14.787	5	23	5	1	399	46.003	5.86	362.13	5	39.9091	5
ASTEI05501-PA	ASTEI05501	scaffold_00031:955135:956823:-1|gene:ASTEI05501	72.9267	22.242	9	23	9	1	562	62.626	5.3	455.089	8	43.4624	9
ASTEI04409-PA	ASTEI04409	scaffold_00023:311902:318525:1|gene:ASTEI04409	32.4807	11.1111	10	23	10	1	855	97.57	6.4	258.864	9	27.9966	10
ASTEI04005-PA	ASTEI04005	scaffold_00019:1307791:1312109:-1|gene:ASTEI04005	56.181	12.6023	11	23	11	1	1222	137.12	5.91	308.159	10	37.7102	11
ASTEI00584-PA	ASTEI00584	scaffold_00002:4057145:4058672:-1|gene:ASTEI00584	60.1111	37.9221	10	23	10	1	385	42.511	7.24	450.034	9	45.5762	10
ASTEI00404-PA	ASTEI00404	scaffold_00002:531289:535012:1|gene:ASTEI00404	41.1452	10.2543	12	23	12	1	1219	139.988	7.72	276.818	11	23.4598	12
ASTEI11087-PA	ASTEI11087	scaffold_00339:10469:12262:-1|gene:ASTEI11087	60.5416	20.1507	10	22	10	1	531	58.393	6.86	509.676	10	38.756	10
ASTEI10716-PA	ASTEI10716	scaffold_00154:56594:59068:-1|gene:ASTEI10716	68.3992	14.7453	10	22	10	1	746	83.537	7.65	499.012	10	47.287	10
ASTEI09943-PA	ASTEI09943	scaffold_00107:289879:291201:1|gene:ASTEI09943	61.9608	33.0918	11	22	11	1	414	45.473	8.51	441.894	9	44.9626	11
ASTEI07292-PA	ASTEI07292	scaffold_00051:1238262:1244938:1|gene:ASTEI07292	45.6451	11.9326	8	22	8	1	771	87.103	7.27	402.349	7	39.7589	8
ASTEI07182-PA	ASTEI07182	scaffold_00050:933919:938894:1|gene:ASTEI07182	68.759	19.4631	9	22	9	1	596	66.356	4.93	434.545	9	42.0485	9
ASTEI05819-PA	ASTEI05819	scaffold_00034:48177:49333:1|gene:ASTEI05819	32.756	30.4615	10	22	10	1	325	36.61	6.44	406.912	9	22.6924	10
ASTEI04478-PA	ASTEI04478	scaffold_00023:1322058:1323344:-1|gene:ASTEI04478	47.3011	23.3645	7	22	6	1	428	47.807	5.29	401.561	7	37.6458	7
ASTEI02624-PA	ASTEI02624	scaffold_00010:1353974:1355803:1|gene:ASTEI02624	52.0001	20.6186	10	22	10	1	485	56.239	6.65	377.704	10	34.9654	10
ASTEI00555-PA	ASTEI00555	scaffold_00002:3307218:3313350:-1|gene:ASTEI00555	48.4468	9.84067	10	22	10	1	1067	119.389	4.97	401.252	10	34.0608	10
ASTEI10247-PA	ASTEI10247	scaffold_00120:249850:251004:-1|gene:ASTEI10247	34.9404	20.6081	7	21	7	1	296	33.985	9.8	336.444	6	26.6181	7
ASTEI09655-PA	ASTEI09655	scaffold_00100:47134:55222:1|gene:ASTEI09655	52.201	21.0843	11	21	11	1	664	72.931	8.48	387.562	10	35.751	11
ASTEI08489-PA	ASTEI08489	scaffold_00069:384790:385647:1|gene:ASTEI08489	29.7502	27.9693	9	21	9	1	261	28.724	11.06	352.393	9	26.9024	8
ASTEI07324-PA	ASTEI07324	scaffold_00052:632987:634591:1|gene:ASTEI07324	49.0185	23.7828	11	21	11	1	534	57.729	6.13	407.637	10	36.5732	11
ASTEI05672-PA	ASTEI05672	scaffold_00032:1891325:1892804:-1|gene:ASTEI05672	34.4079	24.8082	7	21	7	1	391	42.872	6.6	293.005	6	34.7157	7
ASTEI04628-PA	ASTEI04628	scaffold_00024:1560282:1562152:1|gene:ASTEI04628	53.4734	34.6457	9	21	9	1	254	28.771	10.23	339.293	8	35.7843	9
ASTEI04413-PA	ASTEI04413	scaffold_00023:357083:364879:-1|gene:ASTEI04413	34.3648	5.42406	5	21	5	1	1014	110.253	5.41	296.097	3	40.8397	5
ASTEI03223-PA	ASTEI03223	scaffold_00014:63034:68818:1|gene:ASTEI03223	55.1307	17.477	11	21	11	1	761	85.777	5.4	344.787	10	37.0017	11
ASTEI10548-PA	ASTEI10548	scaffold_00140:33620:35224:-1|gene:ASTEI10548	39.7849	17.5869	7	20	7	1	489	53.291	5.55	418.728	7	29.6836	7
ASTEI10324-PA	ASTEI10324	scaffold_00126:159741:172104:1|gene:ASTEI10324	44.5455	27.4368	7	20	7	1	277	30.571	6.55	370.652	5	33.4949	7
ASTEI09457-PA	ASTEI09457	scaffold_00093:139225:142015:-1|gene:ASTEI09457	45.5698	13.2018	7	20	7	1	659	72.126	6.68	446.684	7	35.8075	7
ASTEI08087-PA	ASTEI08087	scaffold_00062:155557:165977:-1|gene:ASTEI08087	58.1796	16.6667	10	20	10	1	834	95.181	7.59	297.806	9	38.4103	10
ASTEI05674-PA	ASTEI05674	scaffold_00032:1898325:1899952:-1|gene:ASTEI05674	46.2346	23.5023	9	20	9	1	434	48.588	5.64	314.361	7	31.4388	9
ASTEI05240-PA	ASTEI05240	scaffold_00029:1393339:1394982:-1|gene:ASTEI05240	49.5496	20.1097	8	20	8	1	547	60.682	6.7	347.534	8	31.02	8
ASTEI05075-PA	ASTEI05075	scaffold_00028:641630:655397:-1|gene:ASTEI05075	45.6655	6.83962	10	20	10	1	1696	188.147	5.81	415.518	10	33.1256	10
ASTEI04589-PA	ASTEI04589	scaffold_00024:1019073:1026353:-1|gene:ASTEI04589	51.5035	10.5368	9	20	8	1	1006	115.86	6.27	368.592	8	32.5319	8
ASTEI01642-PA	ASTEI01642	scaffold_00006:150731:152311:1|gene:ASTEI01642	59.6641	19.3916	8	20	8	1	526	55.997	6.64	408.831	8	35.3711	8
ASTEI01530-PA	ASTEI01530	scaffold_00005:3428590:3435670:1|gene:ASTEI01530	31.1079	5.4386	6	20	6	1	1710	189.264	6.02	370.554	6	45.0782	6
ASTEI01381-PA	ASTEI01381	scaffold_00005:1732854:1734314:1|gene:ASTEI01381	46.1716	24.1901	10	20	10	1	463	51.811	6.67	287.474	8	35.2806	10
ASTEI00476-PA	ASTEI00476	scaffold_00002:1928439:1930706:1|gene:ASTEI00476	43.2786	21.0402	8	20	8	1	423	48.039	9.57	379.032	6	30.4076	8
ASTEI09899-PA	ASTEI09899	scaffold_00106:137508:142156:-1|gene:ASTEI09899	37.7572	11.828	9	19	9	1	930	102.803	6.8	245.498	9	31.0508	9
ASTEI09715-PA	ASTEI09715	scaffold_00101:290731:291942:-1|gene:ASTEI09715	41.3311	23.5732	7	19	6	1	403	45.556	8.18	307.324	6	32.7125	7
ASTEI09346-PA	ASTEI09346	scaffold_00089:271996:275366:-1|gene:ASTEI09346	29.9877	15.5932	10	19	10	1	590	64.915	7.18	214.263	9	23.0042	10
ASTEI07687-PA	ASTEI07687	scaffold_00057:718587:721835:1|gene:ASTEI07687	33.5684	14.3382	6	19	6	1	544	59.383	7.61	290.887	6	30.5922	6
ASTEI05247-PA	ASTEI05247	scaffold_00029:1441199:1442617:1|gene:ASTEI05247	54.7116	31.0263	6	19	6	1	419	45.513	6.64	254.103	4	46.1598	6
ASTEI03857-PA	ASTEI03857	scaffold_00018:238709:240365:1|gene:ASTEI03857	49.993	23.8095	8	19	8	1	483	54.331	5.33	310.946	6	34.6045	8
ASTEI03853-PA	ASTEI03853	scaffold_00017:2440252:2443333:-1|gene:ASTEI03853	46.8065	20.442	9	19	9	1	543	62.396	6.49	321.465	8	31.9731	9
ASTEI03561-PA	ASTEI03561	scaffold_00015:1773713:1779481:1|gene:ASTEI03561	35.1788	14.752	10	19	9	1	766	84.008	9.1	343.985	9	30.4118	10
ASTEI03146-PA	ASTEI03146	scaffold_00013:1756900:1758747:1|gene:ASTEI03146	57.9376	19.1851	8	19	8	1	589	63.593	8.7	352.706	7	41.9007	8
ASTEI02851-PA	ASTEI02851	scaffold_00011:2128929:2130539:-1|gene:ASTEI02851	62.0113	19.3133	7	19	7	1	466	51.241	8.13	439.961	6	40.7121	7
ASTEI01494-PA	ASTEI01494	scaffold_00005:3043317:3080311:-1|gene:ASTEI01494	46.3811	2.55537	8	19	8	1	2348	259.993	5.83	381.377	7	29.9595	8
ASTEI00959-PA	ASTEI00959	scaffold_00003:4958695:4962696:1|gene:ASTEI00959	33.2829	26.8182	5	19	5	1	220	24.883	8.57	224.611	3	36.1827	5
ASTEI09571-PA	ASTEI09571	scaffold_00097:271783:275811:-1|gene:ASTEI09571	39.2334	12.5348	6	18	6	1	718	77.128	7.53	407.964	6	39.9181	6
ASTEI09553-PA	ASTEI09553	scaffold_00096:302983:306207:-1|gene:ASTEI09553	41.5924	16.0232	6	18	6	1	518	55.561	6.71	466.511	6	36.7293	6
ASTEI079290-PA	ASTEI079290	scaffold_00060:407356:410324:-1|gene:ASTEI079290	55.0332	11.5556	8	18	8	1	900	99.288	5.39	487.235	8	30.4413	8
ASTEI07920-PA	ASTEI07920	scaffold_00060:305155:306783:1|gene:ASTEI07920	31.827	21.6471	7	18	7	1	425	47.893	4.98	318.56	7	26.086	7
ASTEI06933-PA	ASTEI06933	scaffold_00046:688937:689988:-1|gene:ASTEI06933	39.3904	34.6457	9	18	9	1	254	27.403	8.47	371.085	9	26.7831	9
ASTEI05713-PA	ASTEI05713	scaffold_00033:446830:449334:1|gene:ASTEI05713	45.8143	14.8148	7	18	7	1	702	80.422	6.05	297.61	7	34.1499	7
ASTEI04705-PA	ASTEI04705	scaffold_00025:437579:440569:1|gene:ASTEI04705	39.173	29.8246	10	18	10	1	342	37.799	9.16	312.872	8	23.0451	10
ASTEI04371-PA	ASTEI04371	scaffold_00022:1526910:1528530:1|gene:ASTEI04371	45.2856	15.4786	7	18	5	1	491	52.673	5.47	412.954	7	33.0612	7
ASTEI04367-PA	ASTEI04367	scaffold_00022:1369232:1370455:-1|gene:ASTEI04367	31.2427	25	8	18	8	1	360	38.726	6.89	237.034	6	21.6631	8
ASTEI03477-PA	ASTEI03477	scaffold_00015:153666:157471:-1|gene:ASTEI03477	32.6501	8.83919	7	18	7	1	939	107.939	5.9	279.215	7	24.8325	7
ASTEI02789-PA	ASTEI02789	scaffold_00011:975582:977169:-1|gene:ASTEI02789	31.4418	13.0693	6	18	6	1	505	56.62	5.88	261.393	6	26.0075	6
ASTEI01617-PA	ASTEI01617	scaffold_00005:4133973:4137257:1|gene:ASTEI01617	34.5709	26.2658	7	18	6	1	316	35.924	5.11	359.369	6	26.1637	6
ASTEI00820-PA	ASTEI00820	scaffold_00003:2516913:2522385:1|gene:ASTEI00820	40.3075	20.0883	8	18	8	1	453	50.736	5.83	313.307	8	31.1195	8
ASTEI00797-PA	ASTEI00797	scaffold_00003:1751720:1758123:1|gene:ASTEI00797	52.8568	9.3949	8	18	8	1	1256	133.855	6.67	337.215	6	34.5298	8
ASTEI10265-PA	ASTEI10265	scaffold_00121:217651:237400:1|gene:ASTEI10265	41.7148	5.52396	6	17	6	1	1231	136.089	8.43	294.484	3	32.1836	6
ASTEI08859-PA	ASTEI08859	scaffold_00076:834444:843309:1|gene:ASTEI08859	29.5417	8.33333	4	17	4	1	660	77.071	6.1	348.952	4	16.2578	4
ASTEI07527-PA	ASTEI07527	scaffold_00055:936718:937899:1|gene:ASTEI07527	57.5776	25.6997	8	17	8	1	393	43.697	7.08	265.636	7	42.0049	8
ASTEI07496-PA	ASTEI07496	scaffold_00055:223891:225558:1|gene:ASTEI07496	40.0289	20.3991	6	17	6	1	451	52.002	5.77	203.278	3	38.4337	6
ASTEI06424-PA	ASTEI06424	scaffold_00040:659444:672846:-1|gene:ASTEI06424	38.2283	6.00579	7	17	7	1	1382	159.738	6.62	321.298	7	30.9498	7
ASTEI05380-PA	ASTEI05380	scaffold_00030:1273877:1275734:1|gene:ASTEI05380	34.3789	12.3656	7	17	7	1	558	63.168	6.25	293.693	6	24.0629	7
ASTEI05067-PA	ASTEI05067	scaffold_00028:136461:147320:1|gene:ASTEI05067	42.8021	6.10376	9	17	9	1	1966	217.528	6.58	197.575	8	34.3074	9
ASTEI03294-PA	ASTEI03294	scaffold_00014:941100:942549:1|gene:ASTEI03294	40.2581	23.8208	9	17	9	1	424	47.645	6.74	237.435	7	25.2393	9
ASTEI00675-PA	ASTEI00675	scaffold_00003:48249:53791:-1|gene:ASTEI00675	42.9594	9.23226	7	17	7	1	1029	107.643	6.74	242.821	6	28.3561	7
ASTEI00366-PA	ASTEI00366	scaffold_00001:5913087:5920642:1|gene:ASTEI00366	38.2903	6.27737	7	17	7	1	1370	154.748	6.39	306.607	7	24.7781	7
ASTEI11533-PA	ASTEI11533	scaffold_04307:3:1094:-1|gene:ASTEI11533	34.5575	13.4615	5	16	5	1	364	40.651	5.33	263.083	5	32.4814	5
ASTEI11521-PA	ASTEI11521	scaffold_03838:3:1343:-1|gene:ASTEI11521	31.9643	17.7305	7	16	6	1	423	48.071	8.59	206.83	6	24.9557	7
ASTEI08867-PA	ASTEI08867	scaffold_00077:130334:131981:1|gene:ASTEI08867	34.4482	20.0514	6	16	6	1	389	42.018	5.92	413.453	6	24.2847	6
ASTEI08520-PA	ASTEI08520	scaffold_00070:71386:78146:1|gene:ASTEI08520	45.6529	17.7835	6	16	6	1	388	44.321	7.74	350.33	6	26.9405	6
ASTEI08184-PA	ASTEI08184	scaffold_00063:112021:119504:-1|gene:ASTEI08184	35.5407	3.7323	7	16	7	1	2331	262.295	5.15	212.958	7	24.6311	7
ASTEI07873-PA	ASTEI07873	scaffold_00059:759021:761351:1|gene:ASTEI07873	29.5043	15.3076	7	16	7	1	699	76.171	6.99	250.113	7	22.8483	7
ASTEI075886-PA	ASTEI075886	scaffold_00056:461960:468728:-1|gene:ASTEI075886	31.3455	13.2723	8	16	8	1	874	96.418	7.14	91.44	3	20.614	8
ASTEI05923-PA	ASTEI05923	scaffold_00035:293462:298385:-1|gene:ASTEI05923	41.3687	7.56719	8	16	8	1	1414	155.138	7.74	275.545	8	26.8979	8
ASTEI05197-PA	ASTEI05197	scaffold_00029:520728:524862:1|gene:ASTEI05197	37.0822	5.88776	5	16	5	1	1087	119.728	6.24	252.171	5	25.6102	5
ASTEI05071-PA	ASTEI05071	scaffold_00028:357599:361046:-1|gene:ASTEI05071	31.4393	10.8262	7	16	7	1	702	80.17	5.96	247.456	7	20.611	7
ASTEI04340-PA	ASTEI04340	scaffold_00022:829673:832049:1|gene:ASTEI04340	57.8551	18.4116	6	16	6	1	554	59.951	8.19	167.214	3	45.9665	6
ASTEI03550-PA	ASTEI03550	scaffold_00015:1525978:1528004:1|gene:ASTEI03550	37.6932	18.7898	8	16	8	1	628	68.771	5.88	235.18	8	26.1122	8
ASTEI03284-PA	ASTEI03284	scaffold_00014:787261:789001:-1|gene:ASTEI03284	38.8669	13.3945	8	16	8	1	545	59.828	6.8	311.386	8	21.849	8
ASTEI03023-PA	ASTEI03023	scaffold_00012:2010327:2012226:-1|gene:ASTEI03023	39.4293	14.0741	7	16	6	1	540	59.142	6.21	275.939	5	30.9502	7
ASTEI02998-PA	ASTEI02998	scaffold_00012:1350133:1351266:-1|gene:ASTEI02998	30.0792	21.5873	6	16	6	1	315	36.396	8.59	270.584	6	20.9247	6
ASTEI02980-PA	ASTEI02980	scaffold_00012:1077616:1082406:1|gene:ASTEI02980	54.2046	17.5123	8	16	8	1	611	68.818	5.44	287.209	6	31.5264	8
ASTEI02067-PA	ASTEI02067	scaffold_00008:243905:246342:1|gene:ASTEI02067	28.9476	6.36856	4	16	4	1	738	83.581	5.91	336.585	4	27.3226	4
ASTEI11356-PA	ASTEI11356	scaffold_01603:1548:2580:1|gene:ASTEI11356	23.3596	13.3803	3	15	2	1	284	32.577	5.27	283.018	2	25.7749	3
ASTEI10554-PA	ASTEI10554	scaffold_00140:72656:76658:1|gene:ASTEI10554	28.0777	11.1952	7	15	7	1	661	74.352	7.08	182.875	7	22.6829	6
ASTEI10006-PA	ASTEI10006	scaffold_00108:450051:455518:-1|gene:ASTEI10006	32.0917	15.257	9	15	9	1	603	64.933	5.31	129.895	6	20.9002	9
ASTEI08904-PA	ASTEI08904	scaffold_00078:551250:552420:-1|gene:ASTEI08904	20.5013	20.5426	6	15	6	1	258	28.816	4.53	94.0456	2	19.313	6
ASTEI08713-PA	ASTEI08713	scaffold_00074:132516:133316:-1|gene:ASTEI08713	18.8917	19.9248	5	15	5	1	266	30.558	11.02	157.031	5	18.2997	5
ASTEI08667-PA	ASTEI08667	scaffold_00073:192997:199215:1|gene:ASTEI08667	37.6851	14.7348	7	15	7	1	509	55.734	6.11	225.052	6	27.6734	7
ASTEI08609-PA	ASTEI08609	scaffold_00072:364484:366478:-1|gene:ASTEI08609	31.7767	18.0328	6	15	6	1	427	46.48	8.18	331.108	5	25.3659	6
ASTEI07510-PA	ASTEI07510	scaffold_00055:407898:412368:1|gene:ASTEI07510	27.9314	12.4147	6	15	6	1	733	80.543	6.8	339.67	6	19.4457	6
ASTEI07252-PA	ASTEI07252	scaffold_00051:482556:484196:-1|gene:ASTEI07252	35.338	15.311	5	15	5	1	418	47.04	5.96	229.985	4	32.22	5
ASTEI07166-PA	ASTEI07166	scaffold_00050:313716:314915:-1|gene:ASTEI07166	42.8881	23.8095	8	15	8	1	399	42.669	4.96	234.2	7	22.7885	8
ASTEI06164-PA	ASTEI06164	scaffold_00037:267766:286793:1|gene:ASTEI06164	24.595	4.73868	6	15	5	1	1435	155.52	7.94	280.786	5	25.8536	6
ASTEI05660-PA	ASTEI05660	scaffold_00032:1791015:1792518:1|gene:ASTEI05660	28.4524	19.7339	8	15	8	1	451	50.875	6.62	212.233	7	17.8665	8
ASTEI04364-PA	ASTEI04364	scaffold_00022:1361390:1365811:1|gene:ASTEI04364	22.1835	21.0674	8	15	8	1	356	38.98	8.75	142.73	7	19.4593	8
ASTEI03837-PA	ASTEI03837	scaffold_00017:2173224:2175408:1|gene:ASTEI03837	27.5299	12.5704	6	15	5	1	533	57.329	7.69	198.45	5	23.2231	5
ASTEI03377-PA	ASTEI03377	scaffold_00014:1507398:1515413:-1|gene:ASTEI03377	33.8867	18.0258	7	15	7	1	466	51.067	6.89	181.294	7	21.7755	7
ASTEI01383-PA	ASTEI01383	scaffold_00005:1736350:1737861:1|gene:ASTEI01383	36.4064	12.9436	7	15	7	1	479	53.018	6.43	199.012	5	30.4736	7
ASTEI11463-PA	ASTEI11463	scaffold_02739:1381:1770:-1|gene:ASTEI11463	30.8015	47.2222	5	14	5	1	108	12.296	5.17	204.764	2	25.0466	5
ASTEI11248-PA	ASTEI11248	scaffold_00875:545:2840:-1|gene:ASTEI11248	32.2567	10.0282	6	14	5	1	708	79.808	6.95	323.256	6	21.8618	6
ASTEI09404-PA	ASTEI09404	scaffold_00091:34149:34892:-1|gene:ASTEI09404	45.4748	19.8381	4	14	4	1	247	25.372	5.54	458.136	4	35.6779	4
ASTEI09057-PA	ASTEI09057	scaffold_00081:772546:774325:-1|gene:ASTEI09057	30.2683	18.5841	5	14	5	1	339	36.917	8.9	211.093	4	27.2122	5
ASTEI08764-PA	ASTEI08764	scaffold_00074:835673:838680:1|gene:ASTEI08764	31.3391	9.826	7	14	7	1	977	108.051	5.07	240.832	7	23.5654	7
ASTEI08706-PA	ASTEI08706	scaffold_00074:47310:48617:-1|gene:ASTEI08706	27.5782	10.1149	6	14	6	1	435	47.833	5.5	265.923	6	19.8084	6
ASTEI08290-PA	ASTEI08290	scaffold_00065:477886:487412:1|gene:ASTEI08290	30.9294	9.8242	7	14	7	1	967	104.276	5.08	207.584	7	21.6431	7
ASTEI07953-PA	ASTEI07953	scaffold_00060:580697:581045:-1|gene:ASTEI07953	34.6613	34.0206	4	14	4	1	97	10.611	5.03	236.916	4	26.9484	4
ASTEI07395-PA	ASTEI07395	scaffold_00054:165988:167218:1|gene:ASTEI07395	25.3996	17.4699	6	14	6	1	332	34.462	8.59	254.533	6	19.2619	6
ASTEI06661-PA	ASTEI06661	scaffold_00043:136611:138157:-1|gene:ASTEI06661	35.0903	20.5357	6	14	6	1	336	36.07	7.39	303.75	3	35.0079	6
ASTEI05125-PA	ASTEI05125	scaffold_00028:1560637:1566732:-1|gene:ASTEI05125	25.8619	4.35835	5	14	4	1	1239	142.322	5.53	199.584	5	18.923	5
ASTEI04735-PA	ASTEI04735	scaffold_00025:800290:801436:-1|gene:ASTEI04735	29.4678	12	4	14	4	1	325	35.131	6.43	301.561	4	21.9631	4
ASTEI04591-PA	ASTEI04591	scaffold_00024:1039848:1054908:-1|gene:ASTEI04591	25.1172	10.5863	6	14	6	1	614	67.96	6.8	238.236	6	19.0799	6
ASTEI04482-PA	ASTEI04482	scaffold_00023:1327726:1329540:-1|gene:ASTEI04482	13.3788	7.62082	4	14	4	1	538	61.015	5.97	212.877	4	13.82	4
ASTEI04136-PA	ASTEI04136	scaffold_00020:2040355:2051491:-1|gene:ASTEI04136	23.3084	4.06447	7	14	7	1	1427	151.817	8.63	156.785	7	16.4773	7
ASTEI03673-PA	ASTEI03673	scaffold_00016:1451061:1452659:1|gene:ASTEI03673	24.6499	14.0977	7	14	7	1	532	56.975	5.87	209.001	7	14.7547	7
ASTEI03010-PA	ASTEI03010	scaffold_00012:1834502:1836094:1|gene:ASTEI03010	41.5463	20.8748	7	14	7	1	503	56.875	6.33	328.521	7	23.7535	6
ASTEI01567-PA	ASTEI01567	scaffold_00005:3705141:3706373:1|gene:ASTEI01567	30.1388	15.8031	5	14	5	1	386	43.649	5.17	387.169	5	26.512	5
ASTEI01125-PA	ASTEI01125	scaffold_00004:2411480:2412892:1|gene:ASTEI01125	32.4505	12.766	4	14	4	1	470	52.986	6.73	339.961	4	27.9171	4
ASTEI00114-PA	ASTEI00114	scaffold_00001:1717659:1719625:-1|gene:ASTEI00114	36.2996	11.8729	6	14	6	1	598	67.48	9.03	288.239	6	24.7343	6
ASTEI11181-PA	ASTEI11181	scaffold_00582:569:1909:1|gene:ASTEI11181	34.5182	18.6099	6	13	6	1	446	49.738	5.62	258.565	5	24.5697	6
ASTEI10710-PA	ASTEI10710	scaffold_00154:21841:31121:-1|gene:ASTEI10710	35.4121	13.4731	7	13	7	1	668	74.423	6.84	330.716	6	19.5804	7
ASTEI09829-PA	ASTEI09829	scaffold_00105:10981:12467:-1|gene:ASTEI09829	22.1238	20.2899	6	13	6	1	276	31.403	10.95	158.571	5	21.1796	6
ASTEI09336-PA	ASTEI09336	scaffold_00089:154017:155172:1|gene:ASTEI09336	20.6739	15.9851	6	13	6	1	269	29.907	9.74	146.396	5	20.0313	6
ASTEI08538-PA	ASTEI08538	scaffold_00070:674096:675646:-1|gene:ASTEI08538	31.6959	11.2403	4	13	4	1	516	56.218	6.34	329.349	4	20.476	4
ASTEI07254-PA	ASTEI07254	scaffold_00051:486474:489773:-1|gene:ASTEI07254	35.024	22.0379	8	13	8	1	422	47.115	7.05	180.143	5	24.7346	8
ASTEI05821-PA	ASTEI05821	scaffold_00034:56060:58459:1|gene:ASTEI05821	10.9336	13.522	5	13	5	1	318	35.373	6.54	130.734	4	14.7817	5
ASTEI03188-PA	ASTEI03188	scaffold_00013:2294821:2298057:1|gene:ASTEI03188	29.5317	15.2284	8	13	7	1	591	64.56	7.36	205.438	4	19.0079	8
ASTEI03179-PA	ASTEI03179	scaffold_00013:2193629:2195753:-1|gene:ASTEI03179	28.8428	22.8856	5	13	5	1	402	43.965	8.37	269.6	5	19.2245	5
ASTEI02989-PA	ASTEI02989	scaffold_00012:1256847:1260574:-1|gene:ASTEI02989	34.1129	7.15488	7	13	7	1	1188	135.52	7.78	205.551	6	23.5653	7
ASTEI02760-PA	ASTEI02760	scaffold_00011:678879:680614:1|gene:ASTEI02760	31.2864	11.8738	7	13	7	1	539	63.568	6.23	268.344	6	19.908	7
ASTEI02013-PA	ASTEI02013	scaffold_00007:3277017:3279338:-1|gene:ASTEI02013	30.7274	10.9961	7	13	7	1	773	86.772	7.09	204.211	7	20.9626	6
ASTEI01538-PA	ASTEI01538	scaffold_00005:3483723:3492231:-1|gene:ASTEI01538	23.7402	10.1307	4	13	4	1	612	67.035	8.05	284.243	3	20.6993	4
ASTEI00907-PA	ASTEI00907	scaffold_00003:3664153:3675513:-1|gene:ASTEI00907	41.0193	4.32069	7	13	7	1	2083	239.301	5.92	324.424	6	25.2614	7
ASTEI00905-PA	ASTEI00905	scaffold_00003:3658395:3659807:1|gene:ASTEI00905	24.0005	19.9017	7	13	7	1	407	47.179	5.36	180.707	7	15.3626	6
ASTEI00573-PA	ASTEI00573	scaffold_00002:3875848:3877811:-1|gene:ASTEI00573	24.6311	9.85222	6	13	6	1	609	69.088	7.66	108.414	5	15.8308	6
ASTEI11656-PA	ASTEI11656	scaffold_09408:3:571:-1|gene:ASTEI11656	35.5621	29.7101	4	12	1	1	138	15.179	8.72	251.541	4	26.3807	4
ASTEI11596-PA	ASTEI11596	scaffold_06044:78:978:-1|gene:ASTEI11596	17.3149	20.8791	6	12	6	1	273	30.879	8.35	221.054	6	13.4503	5
ASTEI11396-PA	ASTEI11396	scaffold_01873:6:1630:1|gene:ASTEI11396	17.0075	7.75681	3	12	3	1	477	53.108	6.4	244.988	3	23.0307	3
ASTEI11137-PA	ASTEI11137	scaffold_00470:2967:5186:-1|gene:ASTEI11137	19.1768	20.8333	7	12	7	1	312	35.048	7.72	88.4142	5	15.8516	7
ASTEI11136-PA	ASTEI11136	scaffold_00470:689:2140:-1|gene:ASTEI11136	16.0438	9.52381	4	12	4	1	483	55.081	8.81	158.915	4	11.929	4
ASTEI10692-PA	ASTEI10692	scaffold_00152:123608:132577:-1|gene:ASTEI10692	33.9543	6.21963	5	12	5	1	1029	116.619	6	349.264	5	19.3617	5
ASTEI09150-PA	ASTEI09150	scaffold_00084:117522:136750:-1|gene:ASTEI09150	17.0378	3.31325	5	12	5	1	1660	182.994	6.87	184.905	5	16.9913	5
ASTEI08714-PA	ASTEI08714	scaffold_00074:133866:135204:1|gene:ASTEI08714	30.1014	30.7377	6	12	6	1	244	27.11	9.58	182.557	4	26.9296	6
ASTEI08343-PA	ASTEI08343	scaffold_00066:605860:609297:-1|gene:ASTEI08343	24.7469	5.48654	4	12	4	1	966	108.625	6.93	340.719	4	21.8252	4
ASTEI07206-PA	ASTEI07206	scaffold_00050:1156703:1158640:1|gene:ASTEI07206	20.8099	7.44186	4	12	4	1	645	71.297	8.75	220.174	4	16.5538	4
ASTEI07133-PA	ASTEI07133	scaffold_00049:1164955:1166180:-1|gene:ASTEI07133	24.4556	16.9761	6	12	6	1	377	40.024	7.28	201.868	6	15.3259	6
ASTEI06949-PA	ASTEI06949	scaffold_00046:805444:806510:1|gene:ASTEI06949	24.3893	23.6364	6	12	6	1	330	37.055	6.04	183.174	5	18.3728	6
ASTEI06350-PA	ASTEI06350	scaffold_00039:831278:833377:1|gene:ASTEI06350	23.581	9.76492	5	12	5	1	553	59.739	6.27	239.904	5	17.1452	5
ASTEI06177-PA	ASTEI06177	scaffold_00037:657897:677323:-1|gene:ASTEI06177	17.694	1.88921	5	12	5	1	3123	351.161	6.44	196.196	5	13.0041	5
ASTEI05639-PA	ASTEI05639	scaffold_00032:1428209:1430303:1|gene:ASTEI05639	20.3632	11.7188	6	12	6	1	512	55.981	8.12	172.155	6	13.1771	6
ASTEI04816-PA	ASTEI04816	scaffold_00026:411706:413270:-1|gene:ASTEI04816	20.5075	10.6576	4	12	4	1	441	49.47	8.19	173.682	4	16.2493	4
ASTEI04472-PA	ASTEI04472	scaffold_00023:1232248:1233495:1|gene:ASTEI04472	31.3505	13.7349	6	12	6	1	415	47.941	6.7	195.334	6	20.5859	6
ASTEI04359-PA	ASTEI04359	scaffold_00022:1338323:1347822:1|gene:ASTEI04359	23.9228	8.68056	6	12	6	1	864	96.77	5.2	165.722	4	14.1568	6
ASTEI04355-PA	ASTEI04355	scaffold_00022:1317170:1322600:1|gene:ASTEI04355	16.2357	3.9185	4	12	4	1	1276	140.201	8.84	270.453	4	21.7474	4
ASTEI04240-PA	ASTEI04240	scaffold_00021:1673267:1674808:-1|gene:ASTEI04240	16.0332	15.6584	3	12	3	1	281	32.29	5.53	198.109	3	22.8944	3
ASTEI03288-PA	ASTEI03288	scaffold_00014:815347:816883:1|gene:ASTEI03288	34.5211	16.4352	6	12	6	1	432	49.24	5.45	203.473	6	19.3255	6
ASTEI03145-PA	ASTEI03145	scaffold_00013:1753993:1756115:-1|gene:ASTEI03145	25.209	10.5166	5	12	5	1	542	59.462	6.89	230.852	4	21.7051	5
ASTEI02454-PA	ASTEI02454	scaffold_00009:2482677:2485359:1|gene:ASTEI02454	38.4062	11.1374	6	12	6	1	844	92.308	5.24	177.703	4	25.3742	6
ASTEI02254-PA	ASTEI02254	scaffold_00008:2930326:2935765:-1|gene:ASTEI02254	18.9944	7.38758	6	12	6	1	934	105.688	8.1	186.618	6	14.9747	6
ASTEI02180-PA	ASTEI02180	scaffold_00008:1875669:1877572:1|gene:ASTEI02180	25.3838	9.2081	5	12	5	1	543	60.259	6.89	190.444	5	17.8119	5
ASTEI02135-PA	ASTEI02135	scaffold_00008:1223000:1230920:-1|gene:ASTEI02135	35.7112	4.66954	5	12	5	1	1392	152.648	6.74	253.451	5	21.2481	5
ASTEI00289-PA	ASTEI00289	scaffold_00001:4467633:4475850:1|gene:ASTEI00289	43.5418	7.0134	6	12	6	1	1269	142.181	5.64	355.849	6	25.7713	6
ASTEI00162-PA	ASTEI00162	scaffold_00001:2454181:2457705:1|gene:ASTEI00162	27.0219	6.35965	4	12	4	1	912	105.04	8.03	243.228	4	26.6842	4
ASTEI00122-PA	ASTEI00122	scaffold_00001:1778419:1780663:-1|gene:ASTEI00122	25.2662	7.27273	4	12	4	1	660	72.625	5.55	251.723	4	16.249	4
ASTEI11239-PA	ASTEI11239	scaffold_00844:475:1648:1|gene:ASTEI11239	24.3068	19.9405	5	11	5	1	336	36.467	7.31	239.811	5	13.8853	5
ASTEI11222-PA	ASTEI11222	scaffold_00757:835:1730:1|gene:ASTEI11222	29.3845	26.6129	6	11	6	1	248	28.144	7.74	163.711	5	17.0075	6
ASTEI10368-PA	ASTEI10368	scaffold_00127:283504:293639:-1|gene:ASTEI10368	19.2369	9.60591	3	11	3	1	406	43.736	7.06	266.724	2	20.1947	3
ASTEI09205-PA	ASTEI09205	scaffold_00085:170869:172729:-1|gene:ASTEI09205	21.0143	22.0238	5	11	5	1	336	37.015	6.02	186.519	5	12.8444	5
ASTEI09193-PA	ASTEI09193	scaffold_00085:33219:34355:1|gene:ASTEI09193	19.4257	26.2799	5	11	5	1	293	32.275	5.03	178.3	4	13.6061	5
ASTEI08581-PA	ASTEI08581	scaffold_00071:463374:470833:1|gene:ASTEI08581	17.475	3.59788	4	11	4	1	945	102.395	8.29	185.836	3	14.0161	4
ASTEI08308-PA	ASTEI08308	scaffold_00065:782839:784275:1|gene:ASTEI08308	19.6714	11.0599	4	11	4	1	434	50.422	7.94	129.069	4	14.9173	3
ASTEI08122-PA	ASTEI08122	scaffold_00062:619170:623112:-1|gene:ASTEI08122	30.9467	7.27817	6	11	6	1	1003	112.089	5.35	222.04	5	17.8864	6
ASTEI07629-PA	ASTEI07629	scaffold_00056:872644:874328:-1|gene:ASTEI07629	30.6536	14.4289	6	11	6	1	499	54.502	6.3	240.351	5	19.3515	6
ASTEI07181-PA	ASTEI07181	scaffold_00050:927734:936148:-1|gene:ASTEI07181	20.9662	10.5169	6	11	6	1	561	63.576	6.71	154.028	5	10.7113	6
ASTEI07180-PA	ASTEI07180	scaffold_00050:920503:921492:1|gene:ASTEI07180	15.9986	15.1394	4	11	4	1	251	28.224	5.49	202.188	3	11.7669	4
ASTEI03832-PA	ASTEI03832	scaffold_00017:2160422:2161755:1|gene:ASTEI03832	23.2762	16.763	4	11	4	1	346	37.238	6.58	249.296	3	17.4633	4
ASTEI01439-PA	ASTEI01439	scaffold_00005:2264312:2268674:-1|gene:ASTEI01439	29.2264	7.36515	6	11	6	1	964	106.645	6.93	236.598	5	20.699	6
ASTEI00996-PA	ASTEI00996	scaffold_00004:32228:35125:-1|gene:ASTEI00996	24.5283	10.9562	5	11	5	1	502	55.953	6.64	245.065	4	17.5733	5
ASTEI10573-PA	ASTEI10573	scaffold_00141:138804:142667:1|gene:ASTEI10573	31.301	11.0638	5	10	5	1	470	51.095	8.03	218.827	5	13.9419	5
ASTEI10391-PA	ASTEI10391	scaffold_00128:248177:258737:-1|gene:ASTEI10391	21.1035	3.08582	5	10	5	1	2074	235.983	7.84	148.331	5	12.6025	5
ASTEI09967-PA	ASTEI09967	scaffold_00107:455519:463154:-1|gene:ASTEI09967	22.0416	20.7031	5	10	4	1	256	29.2	4.81	243.482	5	15.2158	5
ASTEI09873-PA	ASTEI09873	scaffold_00105:464002:465048:-1|gene:ASTEI09873	19.7706	20.7317	4	10	4	1	246	27.804	9.57	192.998	4	14.9728	4
ASTEI09702-PA	ASTEI09702	scaffold_00101:164530:166414:-1|gene:ASTEI09702	17.8834	9.98185	5	10	5	1	551	60.758	5.86	140.008	5	12.2015	5
ASTEI09365-PA	ASTEI09365	scaffold_00089:595213:605776:-1|gene:ASTEI09365	13.4207	4.26439	4	10	4	1	938	100.871	7.05	129.564	4	12.9274	4
ASTEI09006-PA	ASTEI09006	scaffold_00080:341446:343525:1|gene:ASTEI09006	13.6966	5.56492	3	10	3	1	593	64.805	7.17	202.522	3	10.4084	3
ASTEI08921-PA	ASTEI08921	scaffold_00079:36383:37736:-1|gene:ASTEI08921	28.1092	20.4301	5	10	5	1	372	40.536	5.43	214.804	1	19.2654	5
ASTEI08919-PA	ASTEI08919	scaffold_00079:31917:33358:1|gene:ASTEI08919	19.1148	11.9171	4	10	4	1	386	42.119	5.82	146.719	3	17.9244	4
ASTEI08858-PA	ASTEI08858	scaffold_00076:799635:807044:1|gene:ASTEI08858	25.0796	7.34341	5	10	5	1	926	105.004	5.96	172.852	5	16.3289	5
ASTEI08844-PA	ASTEI08844	scaffold_00076:637746:640040:1|gene:ASTEI08844	19.8217	13.4986	4	10	4	1	363	41.751	5.26	133.08	4	12.8416	4
ASTEI07897-PA	ASTEI07897	scaffold_00059:1091658:1095443:-1|gene:ASTEI07897	31.9961	6.66667	5	10	5	1	1230	139.362	7.47	199.773	5	22.6902	5
ASTEI07460-PA	ASTEI07460	scaffold_00054:1153142:1157007:-1|gene:ASTEI07460	24.976	5.64292	5	10	5	1	1081	123.966	5.63	133.6	4	17.5675	5
ASTEI07259-PA	ASTEI07259	scaffold_00051:523412:527189:1|gene:ASTEI07259	20.1127	5.5325	3	10	3	1	723	79.868	5.24	163.058	3	11.9524	3
ASTEI07239-PA	ASTEI07239	scaffold_00051:431027:435960:1|gene:ASTEI07239	17.3728	7.31225	4	10	4	1	506	56.52	8.09	154.079	4	12.5006	4
ASTEI06985-PA	ASTEI06985	scaffold_00046:1199781:1207765:1|gene:ASTEI06985	15.4957	3.125	4	10	4	1	1472	165.775	6.64	121.678	4	15.7245	4
ASTEI06526-PA	ASTEI06526	scaffold_00041:803919:807478:1|gene:ASTEI06526	25.16	19.837	4	10	4	1	368	40.852	9.41	119.64	4	15.5538	4
ASTEI05989-PA	ASTEI05989	scaffold_00035:1233235:1238689:1|gene:ASTEI05989	24.2805	11.6402	4	10	4	1	378	41.858	5.2	205.413	4	17.5791	4
ASTEI05539-PA	ASTEI05539	scaffold_00031:1388688:1389857:-1|gene:ASTEI05539	29.3387	15.9383	5	10	5	1	389	45.349	6.7	245.401	5	17.9492	5
ASTEI04953-PA	ASTEI04953	scaffold_00027:67721:71386:1|gene:ASTEI04953	25.8205	7.69231	5	10	5	1	741	82.826	6.9	217.959	5	17.3474	5
ASTEI04241-PA	ASTEI04241	scaffold_00021:1714260:1714721:-1|gene:ASTEI04241	16.4894	9.80392	1	10	1	1	153	15.694	5.1	198.62	1	23.2973	1
ASTEI03677-PA	ASTEI03677	scaffold_00016:1463983:1466136:1|gene:ASTEI03677	26.8118	12.095	4	10	4	1	463	50.203	5.8	149.209	4	20.747	4
ASTEI03382-PA	ASTEI03382	scaffold_00014:1617819:1619770:-1|gene:ASTEI03382	30.2749	12.7413	5	10	5	1	518	56.463	6.02	180.34	5	21.0985	5
ASTEI033031-PA	ASTEI033031	scaffold_00014:1029791:1033384:1|gene:ASTEI033031	1.00235	0.69808	1	10	1	1	1146	129.603	6.76	18.87	1	0	1
ASTEI02694-PA	ASTEI02694	scaffold_00010:3104132:3108963:1|gene:ASTEI02694	1.05394	0.526712	1	10	1	1	1329	146.819	8.09	67.1427	1	7.29677	1
ASTEI02598-PA	ASTEI02598	scaffold_00010:1243092:1244972:1|gene:ASTEI02598	23.0324	13.2911	6	10	6	1	316	34.173	8.69	158.237	5	12.2005	5
ASTEI02521-PA	ASTEI02521	scaffold_00009:3441347:3446449:-1|gene:ASTEI02521	22.3166	11.1354	4	10	4	1	458	50.053	5.22	165.31	3	17.1954	4
ASTEI02139-PA	ASTEI02139	scaffold_00008:1255947:1257411:-1|gene:ASTEI02139	16.9725	10.9208	5	10	5	1	467	53.833	5.9	117.553	5	10.9796	5
ASTEI02031-PA	ASTEI02031	scaffold_00007:3670645:3677328:1|gene:ASTEI02031	16.1471	3.56589	5	10	5	1	1290	140.171	5.05	19.46	1	16.7881	5
ASTEI01989-PA	ASTEI01989	scaffold_00007:2372737:2375640:1|gene:ASTEI01989	20.1499	4.75698	4	10	4	1	967	108.028	6.13	115.82	4	11.8209	4
ASTEI01924-PA	ASTEI01924	scaffold_00007:441521:445861:1|gene:ASTEI01924	22.3226	5.25773	5	10	5	1	970	110.596	8.15	224.688	5	13.9377	5
ASTEI01621-PA	ASTEI01621	scaffold_00005:4195199:4197247:1|gene:ASTEI01621	25.5077	10.4317	5	10	5	1	556	60.819	9.14	264.325	5	16.6501	5
ASTEI01382-PA	ASTEI01382	scaffold_00005:1734420:1736059:-1|gene:ASTEI01382	12.9048	7.5	4	10	4	1	520	58.603	5.54	139.401	4	9.09374	4
ASTEI01282-PA	ASTEI01282	scaffold_00005:438374:440270:1|gene:ASTEI01282	23.715	18.6207	5	10	5	1	290	32.553	8.59	209.122	5	14.8003	5
ASTEI01150-PA	ASTEI01150	scaffold_00004:2712315:2712775:-1|gene:ASTEI01150	9.43738	31.8841	3	10	3	1	69	7.588	9.72	66.1	3	6.64241	3
ASTEI01076-PA	ASTEI01076	scaffold_00004:933477:935406:1|gene:ASTEI01076	28.3004	9.54128	4	10	4	1	545	61.827	6.73	224.794	4	19.6415	4
ASTEI00546-PA	ASTEI00546	scaffold_00002:3204587:3210312:1|gene:ASTEI00546	33.3551	4.70506	4	10	4	1	1424	150.843	4.41	162.137	4	22.2781	4
ASTEI00268-PA	ASTEI00268	scaffold_00001:4295625:4298591:1|gene:ASTEI00268	25.145	5.46559	4	10	4	1	988	112.108	7.08	326.321	4	14.4269	4
ASTEI00128-PA	ASTEI00128	scaffold_00001:1809817:1810933:-1|gene:ASTEI00128	21.6517	14.2857	4	10	4	1	217	25.24	11.5	136.269	4	16.0084	4
ASTEI10282-PA	ASTEI10282	scaffold_00122:130047:133260:1|gene:ASTEI10282	32.0559	6.95742	5	9	5	1	963	106.945	6.1	224.73	4	19.0877	5
ASTEI09499-PA	ASTEI09499	scaffold_00094:524346:528503:1|gene:ASTEI09499	28.5937	6.5704	8	9	8	1	1385	150.902	6.64	37.74	1	24.5453	8
ASTEI07874-PA	ASTEI07874	scaffold_00059:762694:765161:1|gene:ASTEI07874	24.3568	12.9534	5	9	4	1	386	43.625	6.54	192.051	4	15.7396	5
ASTEI07837-PA	ASTEI07837	scaffold_00058:1178792:1179784:1|gene:ASTEI07837	31.4068	18.1818	4	9	4	1	330	37.85	4.93	196.929	3	23.1629	4
ASTEI07518-PA	ASTEI07518	scaffold_00055:493830:500367:-1|gene:ASTEI07518	18.3014	6.25611	4	9	4	1	1023	113.722	8.12	184.631	3	13.4365	4
ASTEI07096-PA	ASTEI07096	scaffold_00049:179040:186367:-1|gene:ASTEI07096	17.9115	2.95429	5	9	5	1	1794	200.779	6.34	43.56	2	11.28	5
ASTEI05005-PA	ASTEI05005	scaffold_00027:930814:933990:1|gene:ASTEI05005	23.0632	15.3614	4	9	4	1	332	35.489	7.65	163.396	4	12.6049	3
ASTEI04708-PA	ASTEI04708	scaffold_00025:482194:485910:-1|gene:ASTEI04708	11.1335	3.33952	2	9	2	1	1078	117.332	9.48	0	1	9.98635	2
ASTEI04171-PA	ASTEI04171	scaffold_00021:476428:484224:1|gene:ASTEI04171	26.3016	4.96664	5	9	5	1	1349	152.883	7.8	139.2	4	15.6151	5
ASTEI03633-PA	ASTEI03633	scaffold_00016:704978:709370:1|gene:ASTEI03633	18.6083	6.58602	5	9	5	1	744	84.407	6.98	124.572	4	14.9217	5
ASTEI01907-PA	ASTEI01907	scaffold_00007:160876:161902:1|gene:ASTEI01907	17.3046	12.2302	5	9	5	1	278	32.079	10.93	127.609	4	11.1941	5
ASTEI01433-PA	ASTEI01433	scaffold_00005:2189977:2207572:1|gene:ASTEI01433	35.5606	3.76022	5	9	5	1	1835	211.566	5.49	382.529	5	18.2138	4
ASTEI01249-PA	ASTEI01249	scaffold_00004:4916386:4917798:1|gene:ASTEI01249	33.6714	14.0476	4	9	4	1	420	46.629	5.29	239.778	3	19.4959	4
ASTEI11402-PA	ASTEI11402	scaffold_01901:1944:2249:-1|gene:ASTEI11402	16.2422	37.6238	4	8	4	1	101	10.942	5.45	144.115	4	11.4587	4
ASTEI11332-PA	ASTEI11332	scaffold_01401:1394:1964:1|gene:ASTEI11332	13.1514	26.4151	4	8	4	1	106	12.027	6.93	93.7679	4	11.4011	4
ASTEI10729-PA	ASTEI10729	scaffold_00156:85029:86024:-1|gene:ASTEI10729	16.145	10.0649	4	8	4	1	308	34.689	6.57	118.352	4	10.4031	4
ASTEI10178-PA	ASTEI10178	scaffold_00117:137186:138421:-1|gene:ASTEI10178	22.7851	13.382	4	8	4	1	411	43.722	7.17	236.168	4	14.6637	4
ASTEI10144-PA	ASTEI10144	scaffold_00114:290821:317398:-1|gene:ASTEI10144	18.4576	3.06185	3	8	3	1	1633	186.174	4.6	114.25	3	12.9841	3
ASTEI10046-PA	ASTEI10046	scaffold_00110:377133:378232:-1|gene:ASTEI10046	16.3284	6.85358	3	8	3	1	321	35.029	6.3	184.097	3	11.4461	3
ASTEI09367-PA	ASTEI09367	scaffold_00089:624898:626461:-1|gene:ASTEI09367	17.2973	8.33333	3	8	3	1	396	43.481	7.59	188.505	3	11.549	3
ASTEI08883-PA	ASTEI08883	scaffold_00077:558539:565535:-1|gene:ASTEI08883	22.3725	6.72074	4	8	4	1	863	95.141	5.19	104.32	4	13.1702	4
ASTEI08818-PA	ASTEI08818	scaffold_00076:395843:397609:-1|gene:ASTEI08818	10.6423	4.2517	3	8	3	1	588	66.144	6.47	76.818	3	7.99217	3
ASTEI08756-PA	ASTEI08756	scaffold_00074:525089:526344:-1|gene:ASTEI08756	19.4864	9.86667	3	8	3	1	375	41.822	5.44	260.62	3	13.9757	3
ASTEI08656-PA	ASTEI08656	scaffold_00073:29755:30907:-1|gene:ASTEI08656	20.6794	12	3	8	3	1	350	39.755	7.53	127.015	3	13.9846	3
ASTEI08645-PA	ASTEI08645	scaffold_00072:823690:824865:-1|gene:ASTEI08645	12.9008	8.28729	3	8	3	1	362	41.34	7.12	130.266	3	10.3396	3
ASTEI08624-PA	ASTEI08624	scaffold_00072:493551:494283:-1|gene:ASTEI08624	7.11085	12.1495	2	8	2	1	214	22.883	4.7	107.241	2	10.0483	2
ASTEI08410-PA	ASTEI08410	scaffold_00067:369947:371361:1|gene:ASTEI08410	15.7519	10.2244	3	8	3	1	401	46.197	9.01	122.349	3	8.47674	3
ASTEI08159-PA	ASTEI08159	scaffold_00062:919931:923180:1|gene:ASTEI08159	14.7287	4.85564	4	8	4	1	762	86.848	6.95	129.233	4	9.34484	4
ASTEI07533-PA	ASTEI07533	scaffold_00055:991887:1000591:-1|gene:ASTEI07533	12.9885	1.81624	3	8	3	1	1872	209.924	5.33	129.903	3	14.1036	3
ASTEI07428-PA	ASTEI07428	scaffold_00054:577842:584936:1|gene:ASTEI07428	18.4266	5.3442	4	8	4	1	1104	125.197	9.48	135.824	4	13.6128	4
ASTEI07419-PA	ASTEI07419	scaffold_00054:471166:489343:1|gene:ASTEI07419	15.7009	1.53626	4	8	4	1	2799	310.709	5.12	83.9395	4	7.59204	4
ASTEI06663-PA	ASTEI06663	scaffold_00043:163621:166886:1|gene:ASTEI06663	19.6897	13.0137	4	8	4	1	438	49.166	6.09	190.567	4	9.84096	4
ASTEI06114-PA	ASTEI06114	scaffold_00036:1227885:1231728:1|gene:ASTEI06114	16.5336	9.25926	4	8	4	1	594	68.354	5.34	138.593	4	14.6119	4
ASTEI05807-PA	ASTEI05807	scaffold_00033:1836167:1839033:-1|gene:ASTEI05807	23.1354	7.91506	3	8	3	1	518	57.341	5.1	181.521	3	14.7831	3
ASTEI05122-PA	ASTEI05122	scaffold_00028:1510668:1520037:1|gene:ASTEI05122	10.0911	8.60421	4	8	4	1	523	59.747	5.08	53.7176	2	10.1028	4
ASTEI04991-PA	ASTEI04991	scaffold_00027:552429:559621:1|gene:ASTEI04991	13.4639	8.15534	4	8	4	1	515	58.918	6.05	110.383	4	8.98686	4
ASTEI04736-PA	ASTEI04736	scaffold_00025:804156:806404:1|gene:ASTEI04736	22.2895	10.5263	4	8	4	1	437	49.107	6.35	68.8125	3	16.3058	4
ASTEI04724-PA	ASTEI04724	scaffold_00025:726690:734324:1|gene:ASTEI04724	12.3879	10.158	3	8	3	1	443	50.072	5.95	105.768	3	8.55367	3
ASTEI04630-PA	ASTEI04630	scaffold_00024:1566707:1569790:-1|gene:ASTEI04630	18.781	8.50547	4	8	4	1	823	82.021	9.52	156.189	4	13.4324	4
ASTEI04313-PA	ASTEI04313	scaffold_00022:562910:569736:1|gene:ASTEI04313	17.5896	4.6627	4	8	4	1	1008	110.043	7.64	159.476	4	13.0837	4
ASTEI04169-PA	ASTEI04169	scaffold_00021:430606:432490:-1|gene:ASTEI04169	6.54191	3.38983	2	8	2	1	531	59.282	6.16	80.4558	2	7.83259	2
ASTEI03790-PA	ASTEI03790	scaffold_00017:1126951:1129693:-1|gene:ASTEI03790	13.7473	7.6225	4	8	4	1	551	60.945	6.11	178.949	4	11.6111	4
ASTEI03588-PA	ASTEI03588	scaffold_00015:2353988:2365488:1|gene:ASTEI03588	11.7017	3.25203	4	8	4	1	984	108.804	8.47	139.564	4	7.98237	4
ASTEI03577-PA	ASTEI03577	scaffold_00015:2146029:2148356:-1|gene:ASTEI03577	10.1029	4.87106	4	8	4	1	698	76.417	6.11	97.3	4	6.62025	4
ASTEI03317-PA	ASTEI03317	scaffold_00014:1039991:1041164:-1|gene:ASTEI03317	11.5317	13.0081	4	8	4	1	369	42.161	6.48	63.7489	4	10.8163	4
ASTEI03169-PA	ASTEI03169	scaffold_00013:2097386:2122315:-1|gene:ASTEI03169	4.39242	0.706357	4	8	4	1	4955	563.108	6.2	54.9905	4	8.51908	4
ASTEI02678-PA	ASTEI02678	scaffold_00010:3007080:3008728:-1|gene:ASTEI02678	12.4616	7.76699	3	8	3	1	412	45.425	5.17	123.889	3	11.4377	3
ASTEI02424-PA	ASTEI02424	scaffold_00009:2048475:2049910:-1|gene:ASTEI02424	17.9838	11.6883	4	8	4	1	385	44.23	5.95	122.514	4	13.1848	4
ASTEI01169-PA	ASTEI01169	scaffold_00004:3191204:3191956:-1|gene:ASTEI01169	6.18749	4	1	8	1	1	250	26.144	4.77	200.732	1	8.6438	1
ASTEI00899-PA	ASTEI00899	scaffold_00003:3634668:3635743:1|gene:ASTEI00899	15.4271	14.652	4	8	4	1	273	29.716	10.36	88.7018	3	13.1489	4
ASTEI00898-PA	ASTEI00898	scaffold_00003:3627037:3632823:1|gene:ASTEI00898	26.9857	4.23423	2	8	2	1	1110	124.431	4.75	193.672	2	23.3945	2
ASTEI00498-PA	ASTEI00498	scaffold_00002:2426908:2433177:-1|gene:ASTEI00498	10.8949	2.44755	2	8	2	1	1716	189.72	8.29	113.344	2	10.6651	2
ASTEI00316-PA	ASTEI00316	scaffold_00001:5046603:5047774:1|gene:ASTEI00316	13.7536	16.996	4	8	4	1	253	27.627	5.27	142.369	4	9.89114	4
ASTEI00046-PA	ASTEI00046	scaffold_00001:630571:633930:1|gene:ASTEI00046	20.6382	7.62274	5	8	5	1	774	87.154	6.67	140.503	3	14.1224	5
ASTEI11520-PA	ASTEI11520	scaffold_03801:386:1458:-1|gene:ASTEI11520	8.16708	8.51064	3	7	3	1	282	32.918	6.42	87.6971	3	6.37211	2
ASTEI11306-PA	ASTEI11306	scaffold_01205:1171:2690:-1|gene:ASTEI11306	13.6948	11.6095	4	7	4	1	379	41.721	6.25	75.9997	1	10.5633	4
ASTEI11084-PA	ASTEI11084	scaffold_00333:9203:12744:1|gene:ASTEI11084	5.64574	2.76243	3	7	2	1	905	102.041	6.64	74.7673	2	5.93546	2
ASTEI10492-PA	ASTEI10492	scaffold_00136:65701:67320:1|gene:ASTEI10492	12.4723	11.3065	4	7	4	1	398	44.513	7.93	47.1333	3	9.95316	4
ASTEI10069-PA	ASTEI10069	scaffold_00111:247215:267409:-1|gene:ASTEI10069	25.5274	3.58199	4	7	4	1	3043	339.292	7.27	98.9602	3	16.6447	4
ASTEI09704-PA	ASTEI09704	scaffold_00101:179219:180757:1|gene:ASTEI09704	13.1705	13.2716	4	7	4	1	324	36.08	5.77	73.87	3	10.9807	4
ASTEI09560-PA	ASTEI09560	scaffold_00096:549259:554501:1|gene:ASTEI09560	13.9166	3.22887	4	7	2	1	1053	115.384	7.03	119.991	2	10.9505	4
ASTEI09438-PA	ASTEI09438	scaffold_00092:525540:526907:-1|gene:ASTEI09438	15.4223	8.57143	4	7	4	1	455	49.96	5.58	133.78	3	10.5593	4
ASTEI08831-PA	ASTEI08831	scaffold_00076:497073:498253:-1|gene:ASTEI08831	6.00366	5.58824	2	7	2	1	340	38.836	5.78	68.7295	2	8.21896	2
ASTEI08769-PA	ASTEI08769	scaffold_00075:91032:92946:-1|gene:ASTEI08769	14.1209	8.77193	4	7	4	1	570	65.248	5.34	101.352	3	9.3033	4
ASTEI08147-PA	ASTEI08147	scaffold_00062:806652:809603:-1|gene:ASTEI08147	17.2976	4.81675	4	7	4	1	955	111.446	6.83	120.933	4	12.2594	3
ASTEI07484-PA	ASTEI07484	scaffold_00055:109236:113666:1|gene:ASTEI07484	8.65634	8.30325	4	7	4	1	277	31.89	5.86	40.89	3	4.63447	4
ASTEI06906-PA	ASTEI06906	scaffold_00045:1241931:1243580:1|gene:ASTEI06906	20.83	9.58904	4	7	4	1	438	49.83	9.48	103.903	3	13.0496	4
ASTEI06878-PA	ASTEI06878	scaffold_00045:895034:902438:-1|gene:ASTEI06878	11.7774	8.7156	4	7	4	1	436	49.368	8.16	58.2433	3	8.76039	4
ASTEI06614-PA	ASTEI06614	scaffold_00042:1264050:1265710:-1|gene:ASTEI06614	12.7239	6.40301	4	7	4	1	531	61.473	8.62	76.7796	3	7.4716	4
ASTEI06079-PA	ASTEI06079	scaffold_00036:605009:607407:1|gene:ASTEI06079	11.5843	5.81583	4	7	3	1	619	67.23	8.84	93.2397	3	9.67722	4
ASTEI05916-PA	ASTEI05916	scaffold_00035:109086:122227:-1|gene:ASTEI05916	18.0268	4.22111	4	7	4	1	995	116.195	5.72	112.983	3	11.1648	4
ASTEI03674-PA	ASTEI03674	scaffold_00016:1456475:1460952:1|gene:ASTEI03674	22.2984	6.36943	3	7	3	1	628	72.728	5.36	150.969	2	15.4068	3
ASTEI01730-PA	ASTEI01730	scaffold_00006:1507221:1508197:1|gene:ASTEI01730	14.8442	14.1414	4	7	4	1	297	32.83	8.97	89.4393	2	13.0589	4
ASTEI01576-PA	ASTEI01576	scaffold_00005:3779031:3781930:1|gene:ASTEI01576	20.052	6.0241	4	7	4	1	830	94.531	5.76	151.959	3	13.0593	4
ASTEI01149-PA	ASTEI01149	scaffold_00004:2691215:2701309:-1|gene:ASTEI01149	20.2105	11.3208	4	7	4	1	477	53.941	6.44	67.32	3	13.1077	4
ASTEI00924-PA	ASTEI00924	scaffold_00003:3971420:3974803:-1|gene:ASTEI00924	12.5653	5.49708	4	7	4	1	855	94.53	7.91	124.234	4	7.16691	3
ASTEI00834-PA	ASTEI00834	scaffold_00003:2722146:2723970:1|gene:ASTEI00834	18.7911	7.76173	3	7	3	1	554	59.971	5.99	59.646	2	12.2175	3
ASTEI00067-PA	ASTEI00067	scaffold_00001:1130825:1138319:-1|gene:ASTEI00067	23.6562	32.8358	5	7	5	1	201	21.629	6.67	81.8402	2	20.4595	5
ASTEI11759-PA	ASTEI11759	scaffold_18610:31:300:1|gene:ASTEI11759	8.24605	21.3483	2	6	2	1	89	10.734	4.74	125.601	2	6.9674	2
ASTEI11301-PA	ASTEI11301	scaffold_01177:319:2024:1|gene:ASTEI11301	9.8241	11.0236	3	6	3	1	254	27.816	4.18	92.0047	3	7.20579	3
ASTEI11122-PA	ASTEI11122	scaffold_00412:959:8340:1|gene:ASTEI11122	8.6429	12.1053	2	6	2	1	190	21.741	6.23	115.528	2	6.51117	2
ASTEI10783-PA	ASTEI10783	scaffold_00163:55266:58179:1|gene:ASTEI10783	7.78066	11.7284	3	6	3	1	324	35.815	8.59	68.9067	3	5.60962	3
ASTEI10574-PA	ASTEI10574	scaffold_00141:143100:144251:-1|gene:ASTEI10574	9.89044	6.78851	3	6	3	1	383	44.252	7.2	80.2107	3	7.11665	3
ASTEI10484-PA	ASTEI10484	scaffold_00135:254372:255416:-1|gene:ASTEI10484	28.0463	15.8273	5	6	5	1	278	31.051	6.49			20.7379	5
ASTEI10317-PA	ASTEI10317	scaffold_00125:159183:166748:-1|gene:ASTEI10317	3.18432	3.4188	2	6	2	1	468	52.796	8.4	51.3482	2	4.07302	2
ASTEI10314-PA	ASTEI10314	scaffold_00125:136388:145312:-1|gene:ASTEI10314	11.3489	2.6824	3	6	3	1	932	108.584	8.12	141.597	3	4.94921	3
ASTEI10154-PA	ASTEI10154	scaffold_00115:24210:32288:1|gene:ASTEI10154	10.4864	2	2	6	2	1	1150	126.853	5.03	49.88	2	8.48231	2
ASTEI10149-PA	ASTEI10149	scaffold_00114:385542:392452:1|gene:ASTEI10149	13.1202	9.40439	2	6	2	1	319	35.444	4.97	95.8133	2	5.15953	2
ASTEI09845-PA	ASTEI09845	scaffold_00105:163498:165760:-1|gene:ASTEI09845	7.62654	7.93991	3	6	3	1	466	53.26	7.88	67.4043	3	4.44483	3
ASTEI09710-PA	ASTEI09710	scaffold_00101:274049:277084:1|gene:ASTEI09710	5.97401	2.68041	2	6	2	1	970	109.543	6.64	65.4882	2	4.73982	2
ASTEI09657-PA	ASTEI09657	scaffold_00100:161375:162310:1|gene:ASTEI09657	17.1182	6.0241	2	6	2	1	249	27.217	5.3	145.377	2	9.69263	2
ASTEI09540-PA	ASTEI09540	scaffold_00096:153318:154400:1|gene:ASTEI09540	19.3513	10.8333	3	6	3	1	360	41.43	5.72	158.424	3	12.0843	3
ASTEI09521-PA	ASTEI09521	scaffold_00096:32837:34213:1|gene:ASTEI09521	14.2634	6.75991	3	6	3	1	429	48.331	4.93	155.397	3	8.74151	3
ASTEI09446-PA	ASTEI09446	scaffold_00092:550782:552098:1|gene:ASTEI09446	10.0398	7.30594	3	6	3	1	438	50.063	6.67	90.7572	3	7.78753	3
ASTEI09203-PA	ASTEI09203	scaffold_00085:161146:169041:-1|gene:ASTEI09203	19.1088	3.01432	3	6	3	1	1327	148.537	7.33	162.585	3	11.1964	3
ASTEI09034-PA	ASTEI09034	scaffold_00081:169108:176978:-1|gene:ASTEI09034	18.279	4.54545	2	6	2	1	902	102.152	5.85	281.19	2	12.7298	2
ASTEI08997-PA	ASTEI08997	scaffold_00080:233506:244552:1|gene:ASTEI08997	0.934047	2.10526	1	6	1	1	1140	122.956	7.18	0	1	9.46629	1
ASTEI08943-PA	ASTEI08943	scaffold_00079:583733:587861:-1|gene:ASTEI08943	15.0603	9.34343	3	6	3	1	396	45.824	5.31	139.313	3	10.035	3
ASTEI08514-PA	ASTEI08514	scaffold_00069:919104:925858:1|gene:ASTEI08514	17.5791	7.32436	3	6	3	1	669	75.903	5.88	140.21	3	9.85561	3
ASTEI08132-PA	ASTEI08132	scaffold_00062:659593:661056:-1|gene:ASTEI08132	14.7149	7.86026	2	6	2	1	458	48.003	6.44	211.818	2	12.399	2
ASTEI08091-PA	ASTEI08091	scaffold_00062:195459:197233:-1|gene:ASTEI08091	12.7599	12.6794	3	6	3	1	418	45.486	8.07	73.4875	3	7.50112	3
ASTEI08079-PA	ASTEI08079	scaffold_00062:9768:22074:-1|gene:ASTEI08079	12.6436	2.10231	3	6	3	1	1427	160.558	5.64	126.986	3	7.97474	3
ASTEI07740-PA	ASTEI07740	scaffold_00057:1172412:1173364:-1|gene:ASTEI07740	13.6379	11.5646	3	6	3	1	294	32.557	5.31	161.77	3	8.7034	3
ASTEI07733-PA	ASTEI07733	scaffold_00057:1118598:1120169:-1|gene:ASTEI07733	14.674	8.42825	3	6	3	1	439	48.559	8.66	97.5232	3	8.01496	3
ASTEI07545-PA	ASTEI07545	scaffold_00055:1125236:1129898:-1|gene:ASTEI07545	8.59564	2.62919	3	6	3	1	1103	123.575	6.61	59.7141	3	9.16947	3
ASTEI07540-PA	ASTEI07540	scaffold_00055:1086209:1093014:-1|gene:ASTEI07540	2.37263	2.99194	1	6	1	1	869	96.209	7.83	0	1	0	1
ASTEI07284-PA	ASTEI07284	scaffold_00051:1018587:1036259:-1|gene:ASTEI07284	14.5899	1.07271	3	6	3	1	3356	377.375	5.99	113.362	3	7.6159	3
ASTEI071955-PA	ASTEI071955	scaffold_00050:1159697:1163504:-1|gene:ASTEI071955	19.4177	6.61939	2	6	2	1	423	48.746	5.67	139.868	2	11.0918	2
ASTEI07149-PA	ASTEI07149	scaffold_00050:1542:3362:-1|gene:ASTEI07149	8.99529	10.6818	3	6	3	1	440	50.279	8.44	40.13	3	8.12864	3
ASTEI07045-PA	ASTEI07045	scaffold_00047:1195218:1205910:1|gene:ASTEI07045	3.06905	1.68067	1	6	1	1	476	54.194	5.33	81.0155	1	7.30475	1
ASTEI07025-PA	ASTEI07025	scaffold_00047:441633:442732:-1|gene:ASTEI07025	11.9719	11.3372	3	6	3	1	344	39.148	5.6	91.46	3	8.99673	3
ASTEI06762-PA	ASTEI06762	scaffold_00043:1543777:1550595:-1|gene:ASTEI06762	12.817	3.90356	2	6	2	1	871	99.182	6.9	84.3635	2	7.65239	2
ASTEI06691-PA	ASTEI06691	scaffold_00043:396980:407146:-1|gene:ASTEI06691	13.0335	2.05279	1	6	1	1	682	72.202	6.87	145.202	1	9.65308	1
ASTEI06668-PA	ASTEI06668	scaffold_00043:213702:217757:1|gene:ASTEI06668	19.9331	3.83586	3	6	3	1	1121	128.057	5.25	134.748	3	11.0765	3
ASTEI06531-PA	ASTEI06531	scaffold_00041:843034:844399:1|gene:ASTEI06531	10.4969	9.42249	3	6	3	1	329	38.22	5.02	66.6766	3	7.94882	3
ASTEI06484-PA	ASTEI06484	scaffold_00041:107107:108551:-1|gene:ASTEI06484	6.6126	5.39773	2	6	2	1	352	39.474	5.66	40.6829	2	8.24705	2
ASTEI06380-PA	ASTEI06380	scaffold_00039:1167866:1169363:1|gene:ASTEI06380	8.04674	5.37084	2	6	2	1	391	44.404	6.02	68.8767	2	5.20945	2
ASTEI06190-PA	ASTEI06190	scaffold_00038:64743:66025:-1|gene:ASTEI06190	16.3579	9.38272	3	6	3	1	405	44.51	5.1	164.395	3	9.25699	3
ASTEI06175-PA	ASTEI06175	scaffold_00037:588354:589305:-1|gene:ASTEI06175	15.5657	18.43	3	6	3	1	293	33.302	9.38	109.663	3	7.61121	3
ASTEI06101-PA	ASTEI06101	scaffold_00036:850082:868614:1|gene:ASTEI06101	10.4319	1.58511	2	6	2	1	1451	164.043	4.97	147.893	2	9.66756	2
ASTEI05940-PA	ASTEI05940	scaffold_00035:476030:487024:1|gene:ASTEI05940	7.59159	1.29403	1	6	1	1	1391	154.4	8.19	72.73	1	11.2182	1
ASTEI05907-PA	ASTEI05907	scaffold_00035:13656:18509:1|gene:ASTEI05907	12.1273	6.30137	3	6	3	1	365	41.047	5.68	95.8467	3	9.65074	3
ASTEI05632-PA	ASTEI05632	scaffold_00032:1194607:1195635:1|gene:ASTEI05632	8.75763	9.7561	3	6	3	1	287	32.45	5.4	102.723	3	6.42593	3
ASTEI05471-PA	ASTEI05471	scaffold_00031:567144:569578:1|gene:ASTEI05471	21.2829	6.79117	2	6	2	1	589	56.895	7.01	185.466	2	13.6126	2
ASTEI05470-PA	ASTEI05470	scaffold_00031:558283:560758:-1|gene:ASTEI05470	19.2332	6.53495	3	6	3	1	658	74.243	5.78	178.96	3	9.42927	3
ASTEI05273-PA	ASTEI05273	scaffold_00029:1770927:1772873:1|gene:ASTEI05273	11.2241	6.01852	3	6	3	1	648	70.296	7.68	137.867	3	5.62023	3
ASTEI04988-PA	ASTEI04988	scaffold_00027:467336:468511:1|gene:ASTEI04988	11.4126	3.78788	2	6	2	1	264	29.128	8.13	81.2434	2	8.36957	2
ASTEI04929-PA	ASTEI04929	scaffold_00026:1915012:1925032:-1|gene:ASTEI04929	10.977	3.76963	3	6	3	1	955	106.331	5.52	83.8827	3	8.90313	3
ASTEI04913-PA	ASTEI04913	scaffold_00026:1761037:1777602:1|gene:ASTEI04913	14.588	4.37352	3	6	3	1	846	91.255	5.69	140.422	3	9.76945	3
ASTEI04803-PA	ASTEI04803	scaffold_00026:321628:326202:-1|gene:ASTEI04803	9.71775	3.09446	3	6	3	1	1228	142.517	5.34	49.39	3	5.88693	3
ASTEI04757-PA	ASTEI04757	scaffold_00025:1246053:1251141:1|gene:ASTEI04757	8.32448	2.49433	3	6	3	1	1323	150.257	6.28	80.4435	3	4.83488	3
ASTEI04740-PA	ASTEI04740	scaffold_00025:822504:824237:-1|gene:ASTEI04740	20.1719	15.4028	5	6	5	1	422	46.319	7.84	34.04	2	12.7386	4
ASTEI04683-PA	ASTEI04683	scaffold_00025:5936:8309:1|gene:ASTEI04683	3.75375	2.51572	1	6	1	1	318	34.299	5.62	84.3701	1	6.78921	1
ASTEI04483-PA	ASTEI04483	scaffold_00023:1331051:1333038:-1|gene:ASTEI04483	19.4661	10.2679	3	6	3	1	448	50.344	5.72	162.643	3	11.3207	3
ASTEI03878-PA	ASTEI03878	scaffold_00018:536091:547042:1|gene:ASTEI03878	14.9875	2.80303	3	6	3	1	1320	143.54	6.06	145.042	3	8.58233	3
ASTEI03792-PA	ASTEI03792	scaffold_00017:1151961:1214121:1|gene:ASTEI03792	10.5926	0.275244	3	6	3	1	12716	1453.37	5.02	53.1723	3	4.23245	3
ASTEI03749-PA	ASTEI03749	scaffold_00017:471608:474312:-1|gene:ASTEI03749	20.8226	7.15288	4	6	4	1	713	75.782	5.15	101.942	2	13.5325	4
ASTEI02677-PA	ASTEI02677	scaffold_00010:3001743:3004607:1|gene:ASTEI02677	19.1628	4.29769	3	6	3	1	954	109.407	6.3	171.31	3	10.6949	3
ASTEI02650-PA	ASTEI02650	scaffold_00010:2232058:2234175:1|gene:ASTEI02650	12.5773	2.55319	3	6	3	1	705	77.204	4.92	101.519	3	8.63653	3
ASTEI02627-PA	ASTEI02627	scaffold_00010:1360250:1369131:1|gene:ASTEI02627	16.3209	1.98456	3	6	3	1	1814	201.762	7.17	132.48	3	9.05464	3
ASTEI02611-PA	ASTEI02611	scaffold_00010:1291037:1293790:-1|gene:ASTEI02611	10.8308	3.4188	3	6	3	1	819	89.579	7.88	88.5005	3	6.31685	3
ASTEI02606-PA	ASTEI02606	scaffold_00010:1275784:1277397:1|gene:ASTEI02606	8.72517	6.00462	3	6	3	1	433	50.442	6.84	46.3003	3	3.70052	3
ASTEI02184-PA	ASTEI02184	scaffold_00008:1892537:1894820:1|gene:ASTEI02184	18.4974	13.4146	3	6	3	1	328	34.03	8.75	118.112	3	10.3878	3
ASTEI01897-PA	ASTEI01897	scaffold_00007:22232:24302:-1|gene:ASTEI01897	17.421	5.85586	3	6	3	1	666	74.468	8.28	187.442	3	9.64623	3
ASTEI01764-PA	ASTEI01764	scaffold_00006:2098111:2098944:1|gene:ASTEI01764	8.1033	9.38628	3	6	3	1	277	30.132	6.4	49.4811	3	6.75515	3
ASTEI01669-PA	ASTEI01669	scaffold_00006:626475:627956:1|gene:ASTEI01669	13.5132	10.5405	3	6	3	1	370	40.482	8.63	130.557	3	8.00373	3
ASTEI01456-PA	ASTEI01456	scaffold_00005:2492092:2498249:1|gene:ASTEI01456	4.11458	1.31422	1	6	1	1	837	95.043	7.47	88.53	1	4.31454	1
ASTEI01333-PA	ASTEI01333	scaffold_00005:1334012:1335544:1|gene:ASTEI01333	20.2048	8.36013	3	6	3	1	311	34.663	6.27	111.321	3	12.5424	3
ASTEI01329-PA	ASTEI01329	scaffold_00005:1298319:1299939:-1|gene:ASTEI01329	11.246	5.82524	3	6	3	1	515	58.46	8.47	111.671	3	5.13489	3
ASTEI01112-PA	ASTEI01112	scaffold_00004:2097413:2099280:-1|gene:ASTEI01112	12.3572	5.35117	3	6	3	1	598	69.344	6.32	111.951	3	7.83409	3
ASTEI00790-PA	ASTEI00790	scaffold_00003:1714916:1718324:1|gene:ASTEI00790	10.8768	4.53401	3	6	3	1	397	45.597	8.98	97.9479	3	7.51949	3
ASTEI00170-PA	ASTEI00170	scaffold_00001:2530804:2537570:1|gene:ASTEI00170	2.06118	0.922367	1	6	1	1	1301	148.36	6.15	18.48	1	5.12944	1
ASTEI00168-PA	ASTEI00168	scaffold_00001:2505188:2510406:-1|gene:ASTEI00168	10.5946	3.47924	3	6	3	1	891	99.659	5.71	94.8458	3	7.47136	3
ASTEI00094-PA	ASTEI00094	scaffold_00001:1415941:1417560:-1|gene:ASTEI00094	15.1821	7.21248	3	6	3	1	513	58.439	7.91	89.7667	3	8.45993	3
ASTEI10485-PA	ASTEI10485	scaffold_00135:258545:264287:-1|gene:ASTEI10485	26.1873	13.0564	3	5	3	1	337	37.338	4.92	86.04	1	19.7192	3
ASTEI10289-PA	ASTEI10289	scaffold_00122:267478:272815:1|gene:ASTEI10289	9.86214	4.28135	3	5	3	1	654	74.587	7.62	54.97	2	5.68145	3
ASTEI09822-PA	ASTEI09822	scaffold_00104:381135:385650:1|gene:ASTEI09822	11.0386	2.32722	3	5	3	1	1418	159.118	6.74	71.72	2	7.01596	3
ASTEI09599-PA	ASTEI09599	scaffold_00098:24776:26821:-1|gene:ASTEI09599	8.35302	7.86164	3	5	3	1	318	37.384	7.75	44.8877	2	2.52828	3
ASTEI09239-PA	ASTEI09239	scaffold_00085:732158:733232:1|gene:ASTEI09239	8.15592	9.699	3	5	3	1	299	32.407	8.57	62.4848	2	6.15169	3
ASTEI08965-PA	ASTEI08965	scaffold_00079:709357:712084:-1|gene:ASTEI08965	6.94506	4.91184	3	5	3	1	794	89.385	8.87	46.2	2	4.50831	3
ASTEI08829-PA	ASTEI08829	scaffold_00076:478952:488343:1|gene:ASTEI08829	17.0481	7.06215	5	5	5	1	708	79.261	5			12.7296	5
ASTEI08772-PA	ASTEI08772	scaffold_00075:387711:389749:1|gene:ASTEI08772	17.1373	7.06076	3	5	3	1	609	70.063	6.13	116.69	2	11.0332	3
ASTEI08518-PA	ASTEI08518	scaffold_00070:61907:63319:1|gene:ASTEI08518	8.77009	5.53191	3	5	3	1	470	52.135	6.07	58.9348	2	5.0033	3
ASTEI07805-PA	ASTEI07805	scaffold_00058:778048:781506:1|gene:ASTEI07805	10.0428	3.69181	3	5	3	1	623	69.149	8.43	49	2	6.14333	3
ASTEI07479-PA	ASTEI07479	scaffold_00055:65836:71392:-1|gene:ASTEI07479	11.7727	2.95983	3	5	2	1	946	103.005	6.68	113.664	2	7.1296	3
ASTEI05196-PA	ASTEI05196	scaffold_00029:481279:492640:-1|gene:ASTEI05196	13.9673	1.32333	3	5	3	1	2267	253.71	6.6	161.107	2	7.2332	3
ASTEI04986-PA	ASTEI04986	scaffold_00027:395175:396666:1|gene:ASTEI04986	11.7339	14.2405	3	5	3	1	316	35.059	5.26	141.502	3	6.98681	2
ASTEI04916-PA	ASTEI04916	scaffold_00026:1798268:1818206:-1|gene:ASTEI04916	11.0865	1.13438	3	5	3	1	3438	397.169	6.13	47.37	2	8.47232	3
ASTEI04429-PA	ASTEI04429	scaffold_00023:462401:465993:-1|gene:ASTEI04429	11.3022	4.94505	3	5	3	1	910	102.605	7.03	82.91	2	11.9995	3
ASTEI04258-PA	ASTEI04258	scaffold_00021:1967292:1968245:-1|gene:ASTEI04258	8.26399	9.46372	3	5	3	1	317	33.796	8.84	68.5367	3	2.47174	2
ASTEI04043-PA	ASTEI04043	scaffold_00020:118645:120429:-1|gene:ASTEI04043	2.31669	2.75735	2	5	1	1	544	61.979	8.98	35.18	1	4.16661	2
ASTEI03461-PA	ASTEI03461	scaffold_00014:2714392:2716588:-1|gene:ASTEI03461	20.2662	6.25	2	5	2	1	384	42.512	5.62	179.184	1	9.41019	2
ASTEI03122-PA	ASTEI03122	scaffold_00013:1434456:1436242:-1|gene:ASTEI03122	24.2059	9.22509	3	5	3	1	542	60.162	7.72	145.117	2	13.7893	3
ASTEI02562-PA	ASTEI02562	scaffold_00010:675859:677771:1|gene:ASTEI02562	7.25982	6.53061	3	5	3	1	490	55.524	6.86	57.019	2	8.2405	3
ASTEI00943-PA	ASTEI00943	scaffold_00003:4299389:4304129:-1|gene:ASTEI00943	11.5216	3.15217	3	5	3	1	920	103.608	6.55	114.96	2	9.23813	3
ASTEI00518-PA	ASTEI00518	scaffold_00002:2640907:2643077:-1|gene:ASTEI00518	12.8524	5.06329	3	5	3	1	553	63.333	5.82	77.01	2	7.92887	3
ASTEI00367-PA	ASTEI00367	scaffold_00001:5921447:5923100:1|gene:ASTEI00367	13.3767	5.10638	2	5	2	1	470	54.066	5.96	36.83	1	7.12262	2
ASTEI11580-PA	ASTEI11580	scaffold_05290:378:1234:1|gene:ASTEI11580	5.193	10.6719	2	4	2	1	253	27.871	7.55	69.5103	2	6.18637	2
ASTEI11567-PA	ASTEI11567	scaffold_04985:200:509:1|gene:ASTEI11567	2.02942	11.1111	1	4	1	1	63	7.196	8.5	18.48	1	0	1
ASTEI11107-PA	ASTEI11107	scaffold_00389:7365:10824:-1|gene:ASTEI11107	11.2023	2.17195	2	4	2	1	1105	121.18	5.08	107.458	2	7.27665	2
ASTEI10862-PA	ASTEI10862	scaffold_00176:26892:31285:1|gene:ASTEI10862	11.7656	6.49038	2	4	2	1	416	48.703	7.36	128.28	2	7.07943	2
ASTEI10763-PA	ASTEI10763	scaffold_00162:35581:41633:-1|gene:ASTEI10763	14.0878	6.21118	2	4	2	1	644	68.527	7.43	101.475	2	6.70525	2
ASTEI10690-PA	ASTEI10690	scaffold_00152:101105:103554:-1|gene:ASTEI10690	3.06849	1.24654	1	4	1	1	722	81.505	5.38	58.996	1	4.80045	1
ASTEI10455-PA	ASTEI10455	scaffold_00132:176042:177093:1|gene:ASTEI10455	8.34567	6.93069	2	4	2	1	303	32.874	6.43	72.03	2	5.24898	2
ASTEI10390-PA	ASTEI10390	scaffold_00128:245475:246795:-1|gene:ASTEI10390	6.17714	7.8125	2	4	2	1	256	29.653	5.81	67.7119	2	5.98785	2
ASTEI10204-PA	ASTEI10204	scaffold_00118:258076:259773:-1|gene:ASTEI10204	11.0854	5.21739	2	4	2	1	460	50.514	5.99	95.2054	2	7.19434	2
ASTEI10182-PA	ASTEI10182	scaffold_00118:13582:14808:1|gene:ASTEI10182	18.219	10.049	3	4	3	1	408	44.612	7.12	71.93	1	13.0442	3
ASTEI09982-PA	ASTEI09982	scaffold_00108:82874:91537:1|gene:ASTEI09982	7.72269	3.38542	2	4	2	1	768	85.975	5.41	84.98	2	5.5369	2
ASTEI09950-PA	ASTEI09950	scaffold_00107:399871:401607:1|gene:ASTEI09950	3.39664	1.79856	1	4	1	1	556	65.379	8.68	25.5	1	4.7463	1
ASTEI09887-PA	ASTEI09887	scaffold_00106:84562:87159:-1|gene:ASTEI09887	4.26001	3.92638	2	4	2	1	815	88.068	6.07	37.01	2	2.3612	2
ASTEI09813-PA	ASTEI09813	scaffold_00104:309678:314497:1|gene:ASTEI09813	5.27341	4.40613	2	4	2	1	522	59.188	5.83	70.8151	2	5.47427	2
ASTEI09779-PA	ASTEI09779	scaffold_00103:88626:94666:1|gene:ASTEI09779	8.13674	3.46457	2	4	2	1	635	73.041	6.13	60.81	2	4.92783	2
ASTEI09467-PA	ASTEI09467	scaffold_00093:291313:293031:-1|gene:ASTEI09467	9.82724	6.53409	2	4	2	1	352	38.122	6.95	51.27	2	5.03437	2
ASTEI09350-PA	ASTEI09350	scaffold_00089:292833:299339:1|gene:ASTEI09350	9.56955	1.77253	2	4	2	1	1354	148.733	6.73	74.5238	2	6.61473	2
ASTEI09348-PA	ASTEI09348	scaffold_00089:277997:281669:-1|gene:ASTEI09348	11.7805	9.05923	2	4	2	1	287	32.625	6.05	69.49	2	7.85766	2
ASTEI09302-PA	ASTEI09302	scaffold_00088:447623:448448:-1|gene:ASTEI09302	7.04323	9.01288	2	4	2	1	233	24.527	6.64	68.273	2	4.97676	2
ASTEI09189-PA	ASTEI09189	scaffold_00084:642268:643844:1|gene:ASTEI09189	11.2045	6.68151	2	4	2	1	449	49.399	8.53	63.68	2	6.73847	2
ASTEI09052-PA	ASTEI09052	scaffold_00081:410891:416671:1|gene:ASTEI09052	11.1716	8.49673	2	4	2	1	306	34.923	5.54	106.818	2	6.96226	2
ASTEI08938-PA	ASTEI08938	scaffold_00079:540757:555994:-1|gene:ASTEI08938	10.0994	1.86398	2	4	2	1	1985	226.498	8.6	58.08	2	5.8292	2
ASTEI08700-PA	ASTEI08700	scaffold_00073:855834:857300:1|gene:ASTEI08700	10.8994	7.32265	2	4	2	1	437	47.907	6.77	91.49	2	7.51485	2
ASTEI08576-PA	ASTEI08576	scaffold_00071:350943:352299:-1|gene:ASTEI08576	12.3501	7.29167	2	4	2	1	384	42.756	5.11	78.62	2	7.89515	2
ASTEI08547-PA	ASTEI08547	scaffold_00070:935653:936216:-1|gene:ASTEI08547	3.59946	4.87805	1	4	1	1	164	17.129	5.22	54.5194	1	7.22339	1
ASTEI08385-PA	ASTEI08385	scaffold_00067:49610:52650:1|gene:ASTEI08385	1.78569	1.31712	1	4	1	1	987	105.914	6.43	0	1	6.32626	1
ASTEI08316-PA	ASTEI08316	scaffold_00065:917685:921307:1|gene:ASTEI08316	9.5995	3.65497	2	4	2	1	684	76.597	7.39	91.0026	2	4.20386	2
ASTEI08078-PA	ASTEI08078	scaffold_00062:9246:9744:-1|gene:ASTEI08078	6.69767	9.02778	1	4	1	1	144	16.45	7.49	119.14	1	7.36671	1
ASTEI07955-PA	ASTEI07955	scaffold_00060:585136:591998:-1|gene:ASTEI07955	6.62243	0.756564	2	4	2	1	2247	244.256	6.76	77.3754	2	2.38745	2
ASTEI07859-PA	ASTEI07859	scaffold_00059:383580:385898:-1|gene:ASTEI07859	7.97791	3.78549	2	4	2	1	634	71.231	8.41	72.0842	2	4.89389	2
ASTEI07715-PA	ASTEI07715	scaffold_00057:985408:988611:-1|gene:ASTEI07715	10.0999	1.30653	1	4	1	1	995	110.281	8.18	99.59	1	7.84488	1
ASTEI07663-PA	ASTEI07663	scaffold_00057:344709:354511:1|gene:ASTEI07663	7.0018	0.80402	2	4	2	1	1990	227.822	6.77	60.2586	2	4.46612	2
ASTEI07603-PA	ASTEI07603	scaffold_00056:475121:477102:-1|gene:ASTEI07603	10.5221	4.96032	2	4	2	1	504	57.286	6.23	93.9	2	7.1255	2
ASTEI07227-PA	ASTEI07227	scaffold_00051:190579:190914:1|gene:ASTEI07227	4.53985	9.90991	1	4	1	1	111	11.546	4.97	109.424	1	4.71936	1
ASTEI07094-PA	ASTEI07094	scaffold_00049:64619:65799:1|gene:ASTEI07094	8.11906	5.69106	2	4	2	1	369	42.357	7.06	51.74	2	4.05319	2
ASTEI06964-PA	ASTEI06964	scaffold_00046:926079:927762:-1|gene:ASTEI06964	8.44974	5.78512	2	4	2	1	363	38.755	5.85	62.141	2	5.66145	2
ASTEI06959-PA	ASTEI06959	scaffold_00046:913390:915536:-1|gene:ASTEI06959	4.97202	4.18251	2	4	2	1	526	58.807	5.31	65.6223	2	5.66481	2
ASTEI06804-PA	ASTEI06804	scaffold_00044:803834:805426:1|gene:ASTEI06804	9.6836	4.10367	2	4	2	1	463	51.62	5.14	74.81	2	4.82569	2
ASTEI06713-PA	ASTEI06713	scaffold_00043:846959:848111:1|gene:ASTEI06713	14.3781	10.5422	2	4	2	1	332	37.224	9.09	73.9238	2	9.92473	2
ASTEI06659-PA	ASTEI06659	scaffold_00043:111001:114800:1|gene:ASTEI06659	13.0334	4.75561	2	4	2	1	757	83.193	7.28	93.0347	2	8.47674	2
ASTEI06386-PA	ASTEI06386	scaffold_00039:1253443:1254864:-1|gene:ASTEI06386	9.4915	5.37383	2	4	2	1	428	49.231	5.6	89.59	2	7.21722	2
ASTEI06240-PA	ASTEI06240	scaffold_00038:807412:809995:1|gene:ASTEI06240	10.8844	3.43879	2	4	2	1	727	83.522	6.87	65.97	2	7.21639	2
ASTEI06121-PA	ASTEI06121	scaffold_00036:1323236:1326297:1|gene:ASTEI06121	10.683	3.41034	2	4	2	1	909	98.222	9.28	112.059	2	7.19121	2
ASTEI05813-PA	ASTEI05813	scaffold_00034:29922:31123:-1|gene:ASTEI05813	7.93237	6.55271	2	4	2	1	351	39.738	6.01	74.1354	2	4.10506	2
ASTEI05733-PA	ASTEI05733	scaffold_00033:709442:711093:-1|gene:ASTEI05733	12.752	5.97938	2	4	2	1	485	54.897	5.44	84.49	2	7.4528	2
ASTEI05688-PA	ASTEI05688	scaffold_00033:150267:151944:1|gene:ASTEI05688	10.1961	5.94901	1	4	1	1	353	40.318	5.87	82.8303	1	8.35212	1
ASTEI05687-PA	ASTEI05687	scaffold_00033:143241:149725:1|gene:ASTEI05687	12.4515	4.14313	2	4	2	1	531	58.713	6.2	106.843	2	7.57402	2
ASTEI05624-PA	ASTEI05624	scaffold_00032:1060673:1061639:-1|gene:ASTEI05624	12.946	9.62199	2	4	2	1	291	33.922	5.27	131.66	2	8.28404	2
ASTEI05497-PA	ASTEI05497	scaffold_00031:905723:910204:-1|gene:ASTEI05497	6.83855	1.87126	2	4	2	1	1336	143.252	6.15	79.6191	2	5.30619	2
ASTEI05355-PA	ASTEI05355	scaffold_00030:1012140:1012962:-1|gene:ASTEI05355	9.14407	8.67769	2	4	2	1	242	26.553	5.1	86.99	2	5.77094	2
ASTEI05242-PA	ASTEI05242	scaffold_00029:1413438:1414944:1|gene:ASTEI05242	15.4082	5.91966	2	4	2	1	473	53.042	8.63	156.816	2	7.79426	2
ASTEI05160-PA	ASTEI05160	scaffold_00028:1937237:1939349:-1|gene:ASTEI05160	11.4949	4.7532	2	4	2	1	547	60.374	6.15	123.948	2	6.34536	2
ASTEI05124-PA	ASTEI05124	scaffold_00028:1553771:1559422:-1|gene:ASTEI05124	9.32753	3.87324	2	4	2	1	568	64.924	6.96	96.8669	2	5.75646	2
ASTEI04868-PA	ASTEI04868	scaffold_00026:1030489:1033245:1|gene:ASTEI04868	6.95714	4.4186	2	4	2	1	430	48.731	6.7	27.76	2	2.31609	2
ASTEI04856-PA	ASTEI04856	scaffold_00026:745012:746257:1|gene:ASTEI04856	7.78922	4.83461	2	4	2	1	393	43.537	7.75	67.01	2	2.56562	2
ASTEI04842-PA	ASTEI04842	scaffold_00026:587682:589309:-1|gene:ASTEI04842	9.39529	6.8323	2	4	2	1	322	35.876	8.66	95.31	2	6.5921	2
ASTEI04829-PA	ASTEI04829	scaffold_00026:493485:494504:-1|gene:ASTEI04829	7.52631	5.30973	2	4	2	1	339	37.401	7.02	53.91	2	4.78262	2
ASTEI04721-PA	ASTEI04721	scaffold_00025:663838:666505:1|gene:ASTEI04721	10.1408	2.8436	1	4	1	1	633	70.561	6.54	133.922	1	7.89541	1
ASTEI04548-PA	ASTEI04548	scaffold_00024:514318:514975:1|gene:ASTEI04548	1.96449	9.79381	2	4	2	1	194	21.422	6.24	22.14	2	1.7773	2
ASTEI04471-PA	ASTEI04471	scaffold_00023:1230718:1231932:1|gene:ASTEI04471	6.10043	6.68317	2	4	2	1	404	46.633	9.36	55.74	2	4.147	2
ASTEI04348-PA	ASTEI04348	scaffold_00022:1031219:1033243:1|gene:ASTEI04348	9.73023	5.6701	2	4	2	1	582	65.246	6.14	82.1	2	5.78756	2
ASTEI04333-PA	ASTEI04333	scaffold_00022:748808:750142:-1|gene:ASTEI04333	4.01017	6.25	2	4	2	1	368	41.178	6.04	57.9433	2	4.19778	2
ASTEI04277-PA	ASTEI04277	scaffold_00022:98511:99974:1|gene:ASTEI04277	7.16973	5.44413	1	4	1	1	349	38.647	6.73	120.66	1	7.6154	1
ASTEI04204-PA	ASTEI04204	scaffold_00021:1184963:1186165:-1|gene:ASTEI04204	9.3854	14.2857	2	4	2	1	217	24.574	9.79	55.77	2	6.52775	2
ASTEI04183-PA	ASTEI04183	scaffold_00021:985851:1012882:1|gene:ASTEI04183	4.95631	0.452311	2	4	2	1	5085	575.128	5.6	35.57	2	3.71019	2
ASTEI04143-PA	ASTEI04143	scaffold_00020:2071896:2072914:1|gene:ASTEI04143	11.3027	7.27848	2	4	2	1	316	34.83	7.96	111.64	2	6.83469	2
ASTEI03905-PA	ASTEI03905	scaffold_00018:1693149:1694472:1|gene:ASTEI03905	7.59142	6.86567	2	4	2	1	335	37.536	4.73	36.7895	2	4.69963	2
ASTEI03843-PA	ASTEI03843	scaffold_00017:2388006:2392952:-1|gene:ASTEI03843	4.31985	2.40964	1	4	1	1	498	54.242	8.31	73.88	1	5.83259	1
ASTEI03804-PA	ASTEI03804	scaffold_00017:1597239:1600885:-1|gene:ASTEI03804	6.85527	2.78373	2	4	2	1	934	104.357	7.37	101.67	2	5.21026	2
ASTEI03755-PA	ASTEI03755	scaffold_00017:639874:642847:1|gene:ASTEI03755	10.4141	4.48718	2	4	2	1	936	102.686	6.48	65.97	2	7.15859	2
ASTEI03744-PA	ASTEI03744	scaffold_00017:405166:406192:-1|gene:ASTEI03744	4.21252	7.2327	2	4	2	1	318	33.837	4.64	68.58	2	2.91426	2
ASTEI03616-PA	ASTEI03616	scaffold_00016:391145:402726:1|gene:ASTEI03616	5.14478	3.13725	1	4	1	1	510	57.081	8.09	44.04	1	5.85669	1
ASTEI03459-PA	ASTEI03459	scaffold_00014:2691750:2701095:-1|gene:ASTEI03459	6.13117	0.704486	2	4	2	1	2697	299.268	5.05	52.3462	2	3.92041	2
ASTEI03375-PA	ASTEI03375	scaffold_00014:1490847:1494715:-1|gene:ASTEI03375	7.20991	5.7508	2	4	2	1	313	35.177	6.14	86.67	2	5.10351	2
ASTEI03326-PA	ASTEI03326	scaffold_00014:1158751:1165507:1|gene:ASTEI03326	17.754	1.83983	1	4	1	1	924	102.892	7.31	62.24	1	11.4468	1
ASTEI03251-PA	ASTEI03251	scaffold_00014:374587:376108:-1|gene:ASTEI03251	10.6215	7.60626	3	4	3	1	447	50.12	7.8	31.76	1	7.25106	3
ASTEI03021-PA	ASTEI03021	scaffold_00012:1981480:1983927:1|gene:ASTEI03021	15.5222	4.12234	2	4	2	1	752	85.538	5.87	141.984	2	8.13848	2
ASTEI02604-PA	ASTEI02604	scaffold_00010:1266824:1270730:1|gene:ASTEI02604	9.83744	1.54827	1	4	1	1	1098	122.543	4.7	155.39	1	7.12567	1
ASTEI02436-PA	ASTEI02436	scaffold_00009:2259142:2260477:1|gene:ASTEI02436	3.91542	2.41935	1	4	1	1	372	40.677	6.79	59.45	1	4.21876	1
ASTEI02422-PA	ASTEI02422	scaffold_00009:2036514:2038825:1|gene:ASTEI02422	5.76562	2.14765	2	4	2	1	745	84	6.27	52.189	2	3.51091	2
ASTEI02311-PA	ASTEI02311	scaffold_00009:150517:152464:1|gene:ASTEI02311	5.38216	1.74881	1	4	1	1	629	72.507	5.14	65.63	1	3.14428	1
ASTEI02022-PA	ASTEI02022	scaffold_00007:3360222:3361643:1|gene:ASTEI02022	5.91435	2.32558	1	4	1	1	473	52.859	5.86	119.86	1	5.38215	1
ASTEI01975-PA	ASTEI01975	scaffold_00007:2001187:2003009:-1|gene:ASTEI01975	14.4293	11.3164	2	4	2	1	433	48.541	7.11	56.14	2	9.10562	2
ASTEI01660-PA	ASTEI01660	scaffold_00006:400889:403017:-1|gene:ASTEI01660	11.6959	4.2	2	4	2	1	500	55.016	5.78	118.147	2	4.88199	2
ASTEI01613-PA	ASTEI01613	scaffold_00005:4063501:4065307:1|gene:ASTEI01613	6.78592	5.18962	2	4	2	1	501	54.042	9.63	79.4739	2	6.64104	2
ASTEI01400-PA	ASTEI01400	scaffold_00005:1905159:1911050:1|gene:ASTEI01400	9.28779	1.47601	2	4	2	1	1355	155.766	7.08	67.27	2	4.80658	2
ASTEI01267-PA	ASTEI01267	scaffold_00005:205404:206957:1|gene:ASTEI01267	9.30786	4.43975	2	4	2	1	473	54.488	6.6	90.9719	2	6.10745	2
ASTEI01075-PA	ASTEI01075	scaffold_00004:929600:931464:1|gene:ASTEI01075	11.9534	4.05405	2	4	2	1	518	58.382	6.76	125.116	2	5.07355	2
ASTEI00948-PA	ASTEI00948	scaffold_00003:4491934:4492744:1|gene:ASTEI00948	8.48019	9.34959	2	4	2	1	246	27.563	6.55	89.75	2	6.19037	2
ASTEI00881-PA	ASTEI00881	scaffold_00003:3403114:3411871:1|gene:ASTEI00881	3.58594	3.40909	2	4	2	1	616	69.843	9	47.2447	2	2.32784	2
ASTEI00819-PA	ASTEI00819	scaffold_00003:2501618:2502684:1|gene:ASTEI00819	7.17449	11.6071	1	4	1	1	112	12.598	4.88	73.6	1	6.8328	1
ASTEI00810-PA	ASTEI00810	scaffold_00003:2181897:2193135:1|gene:ASTEI00810	8.12474	1.98238	2	4	2	1	908	102.065	5.66	59.77	1	7.31696	2
ASTEI00646-PA	ASTEI00646	scaffold_00002:5571512:5573110:1|gene:ASTEI00646	5.47927	4.23163	2	4	2	1	449	51.104	5.82	54.0588	2	2.37892	2
ASTEI00576-PA	ASTEI00576	scaffold_00002:3888890:3890147:-1|gene:ASTEI00576	11.6955	8.26446	2	4	2	1	363	40.73	8.43	145.92	2	5.9113	2
ASTEI00535-PA	ASTEI00535	scaffold_00002:3137296:3140787:1|gene:ASTEI00535	7.69637	4.5977	2	4	2	1	435	50.208	5.01	54.9709	2	5.24432	2
ASTEI00327-PA	ASTEI00327	scaffold_00001:5169660:5175927:-1|gene:ASTEI00327	4.5217	3.62903	2	4	2	1	248	27.405	9.14	35.31	2	3.28897	2
ASTEI00250-PA	ASTEI00250	scaffold_00001:3950402:3959857:1|gene:ASTEI00250	14.5108	5.53691	2	4	2	1	596	65.19	6.8	118.561	2	7.55291	2
ASTEI00166-PA	ASTEI00166	scaffold_00001:2496649:2498697:-1|gene:ASTEI00166	7.95998	3.43699	2	4	2	1	611	70.699	6.54	77.2	2	5.31674	2
ASTEI00121-PA	ASTEI00121	scaffold_00001:1754009:1786637:1|gene:ASTEI00121	4.47389	4.65116	2	4	2	1	559	64.428	4.83	66.9	2	2.41896	2
ASTEI11315-PA	ASTEI11315	scaffold_01281:146:571:1|gene:ASTEI11315	8.17331	21.9858	2	3	1	1	141	15.891	6.93	47.52	1	5.92743	2
ASTEI10601-PA	ASTEI10601	scaffold_00142:172786:174787:-1|gene:ASTEI10601	3.42543	8.69565	2	3	2	1	368	41.352	6.76	22.23	2	1.77499	1
ASTEI09231-PA	ASTEI09231	scaffold_00085:679004:695606:1|gene:ASTEI09231	0.982132	0.154889	1	3	1	1	5165	560.396	6.65	52.6611	1	1.96514	1
ASTEI08935-PA	ASTEI08935	scaffold_00079:520679:522041:1|gene:ASTEI08935	17.9964	8.54503	2	3	2	1	433	48.304	6.2	97.08	1	11.0777	2
ASTEI08929-PA	ASTEI08929	scaffold_00079:197218:207065:1|gene:ASTEI08929	4.40261	5.45455	2	3	2	1	330	36.256	8.28	32.19	1	0	2
ASTEI08923-PA	ASTEI08923	scaffold_00079:51712:60185:1|gene:ASTEI08923	8.60061	4.74732	3	3	3	1	653	70.714	6.34			6.96371	3
ASTEI08630-PA	ASTEI08630	scaffold_00072:606042:608076:1|gene:ASTEI08630	7.14615	3.26531	2	3	2	1	490	55.861	8.05	47.91	1	3.9849	2
ASTEI05234-PA	ASTEI05234	scaffold_00029:1264762:1276500:-1|gene:ASTEI05234	3.12395	6.06061	2	3	1	1	297	34.563	6.19	16.01	1	0	1
ASTEI05018-PA	ASTEI05018	scaffold_00027:1047528:1052249:-1|gene:ASTEI05018	4.76548	8.15217	2	3	2	1	368	40.495	6.32	22.66	1	3.12554	2
ASTEI04908-PA	ASTEI04908	scaffold_00026:1530903:1532129:-1|gene:ASTEI04908	8.78185	5.98291	2	3	2	1	351	40.425	7.49	63.08	1	5.19002	2
ASTEI04543-PA	ASTEI04543	scaffold_00024:89412:107976:-1|gene:ASTEI04543	3.97158	2.71318	2	3	2	1	2064	231.622	6.1	18.79	1	2.85744	2
ASTEI04379-PA	ASTEI04379	scaffold_00022:1864531:1869053:-1|gene:ASTEI04379	11.3024	4.03397	2	3	2	1	471	51.006	7.33	56.97	1	6.84558	2
ASTEI04161-PA	ASTEI04161	scaffold_00021:400996:402529:1|gene:ASTEI04161	6.24	5.19187	2	3	2	1	443	50.411	5.39	25.43	1	2.4696	2
ASTEI04102-PA	ASTEI04102	scaffold_00020:1300439:1301290:-1|gene:ASTEI04102	7.93152	8.12721	2	3	2	1	283	31.553	5.96	75.8076	2	2.92229	1
ASTEI03532-PA	ASTEI03532	scaffold_00015:1269492:1272847:-1|gene:ASTEI03532	9.5657	2.59615	2	3	2	1	1040	112.432	7.25	17.76	1	6.09043	2
ASTEI03309-PA	ASTEI03309	scaffold_00014:1010063:1011695:-1|gene:ASTEI03309	5.47492	5.03778	2	3	2	1	397	43.294	8.38	102.647	2	1.78431	1
ASTEI02832-PA	ASTEI02832	scaffold_00011:1812173:1820634:1|gene:ASTEI02832	8.7744	4.78088	2	3	2	1	502	56.893	6.71	37.19	1	5.75693	2
ASTEI01773-PA	ASTEI01773	scaffold_00006:2131221:2135978:1|gene:ASTEI01773	5.29462	2.31362	2	3	2	1	778	90.206	8.16	27.5	1	4.79259	2
ASTEI01395-PA	ASTEI01395	scaffold_00005:1884661:1885603:1|gene:ASTEI01395	8.99213	9.02256	2	3	2	1	266	27.869	7.65	61.91	1	5.09292	2
ASTEI00906-PA	ASTEI00906	scaffold_00003:3660804:3662242:1|gene:ASTEI00906	2.22966	2.43309	1	3	1	1	411	46.357	4.98	35.61	1	3.23605	1
ASTEI00591-PA	ASTEI00591	scaffold_00002:4141611:4142634:-1|gene:ASTEI00591	7.29675	5.90278	2	3	2	1	288	32.838	6.44	75.04	2	1.63833	1
ASTEI00113-PA	ASTEI00113	scaffold_00001:1711671:1716093:1|gene:ASTEI00113	6.79941	2.26986	2	3	2	1	793	90.339	6.38	45.4	1	5.83093	2
ASTEI11637-PA	ASTEI11637	scaffold_08072:503:950:-1|gene:ASTEI11637	1.84436	5.64516	1	2	1	1	124	14.102	5.95	19.1	1	1.92128	1
ASTEI11550-PA	ASTEI11550	scaffold_04636:260:406:-1|gene:ASTEI11550	2.21453	28.5714	1	2	1	1	49	5.336	4.89	0	1	3.3554	1
ASTEI11471-PA	ASTEI11471	scaffold_02833:333:1867:-1|gene:ASTEI11471	5.6045	5.63725	1	2	1	1	408	44.721	6.77	52.95	1	3.35552	1
ASTEI11451-PA	ASTEI11451	scaffold_02493:1011:1661:1|gene:ASTEI11451	2.33414	3.24074	1	2	1	1	216	24.274	6.95	50.8	1	1.672	1
ASTEI11406-PA	ASTEI11406	scaffold_01927:301:1696:1|gene:ASTEI11406	2.85201	2.97297	1	2	1	1	370	41.013	4.94	21.32	1	2.03077	1
ASTEI11323-PA	ASTEI11323	scaffold_01341:1080:2909:-1|gene:ASTEI11323	6.93704	3.22581	1	2	1	1	527	60.715	5.2	33.3	1	4.09938	1
ASTEI11284-PA	ASTEI11284	scaffold_01098:19:1014:1|gene:ASTEI11284	3.44442	3.16901	1	2	1	1	284	31.637	4.49	27.33	1	2.34902	1
ASTEI11283-PA	ASTEI11283	scaffold_01089:4:1185:1|gene:ASTEI11283	6.46967	3.58209	1	2	1	1	335	37.589	7.58	53.72	1	2.79228	1
ASTEI11262-PA	ASTEI11262	scaffold_00973:195:3068:-1|gene:ASTEI11262	1.90974	1.70068	1	2	1	1	588	66.676	8.98	43.84	1	1.76273	1
ASTEI11217-PA	ASTEI11217	scaffold_00731:2122:3885:-1|gene:ASTEI11217	6.49949	3.57143	1	2	1	1	392	43.059	7.01	81.2	1	3.9735	1
ASTEI11216-PA	ASTEI11216	scaffold_00731:621:1788:1|gene:ASTEI11216	4.3783	2.91545	1	2	1	1	343	38.483	5.27	41.92	1	1.74415	1
ASTEI11035-PA	ASTEI11035	scaffold_00279:3304:5637:1|gene:ASTEI11035	4.42864	2.9661	1	2	1	1	472	53.659	5.31	75.35	1	3.1129	1
ASTEI10967-PA	ASTEI10967	scaffold_00205:32984:33883:-1|gene:ASTEI10967	1.6834	5	1	2	1	1	260	29.261	5.92	13.37	1	2.48005	1
ASTEI10964-PA	ASTEI10964	scaffold_00205:18671:22441:-1|gene:ASTEI10964	2.55068	1.83486	1	2	1	1	436	46.834	7.55	34.95	1	2.00087	1
ASTEI10920-PA	ASTEI10920	scaffold_00187:62680:69813:1|gene:ASTEI10920	6.09023	1.35257	1	2	1	1	1109	124.322	7.88	22.88	1	2.55112	1
ASTEI10839-PA	ASTEI10839	scaffold_00173:29347:30324:1|gene:ASTEI10839	3.84497	3.67647	1	2	1	1	272	30.27	7.72	22.36	1	2.20979	1
ASTEI10820-PA	ASTEI10820	scaffold_00167:81855:85193:-1|gene:ASTEI10820	4.26833	0.949367	1	2	1	1	948	110.178	7.08	37.65	1	3.16489	1
ASTEI10711-PA	ASTEI10711	scaffold_00154:46559:48224:-1|gene:ASTEI10711	1.52783	1.57303	1	2	1	1	445	51.538	5.27	27.75	1	1.7683	1
ASTEI10546-PA	ASTEI10546	scaffold_00140:2006:7727:-1|gene:ASTEI10546	3.77417	0.861141	1	2	1	1	929	101.45	5.16	45.23	1	3.45783	1
ASTEI10347-PA	ASTEI10347	scaffold_00126:288390:291294:-1|gene:ASTEI10347	10.6438	2.48691	1	2	1	1	764	83.88	5.11	112.05	1	4.91702	1
ASTEI10232-PA	ASTEI10232	scaffold_00119:260898:263964:1|gene:ASTEI10232	1.285	1.98915	1	2	1	1	553	58.386	8.29	17.17	1	2.52671	1
ASTEI10220-PA	ASTEI10220	scaffold_00119:84203:86526:1|gene:ASTEI10220	1.40771	0.97629	1	2	1	1	717	79.78	6.32	32.51	1	1.79654	1
ASTEI10217-PA	ASTEI10217	scaffold_00119:74141:77063:-1|gene:ASTEI10217	4.45955	1.57895	1	2	1	1	950	106.427	5.77	51.52	1	3.79381	1
ASTEI10197-PA	ASTEI10197	scaffold_00118:158007:167903:-1|gene:ASTEI10197	5.10768	1.33814	1	2	1	1	1943	205.484	9.09	35.29	1	4.49841	1
ASTEI10140-PA	ASTEI10140	scaffold_00114:229264:230224:-1|gene:ASTEI10140	7.41987	4.96183	1	2	1	1	262	30.071	6.8	91.72	1	3.59603	1
ASTEI10124-PA	ASTEI10124	scaffold_00113:77570:81991:-1|gene:ASTEI10124	3.27737	1.5873	1	2	1	1	567	65.741	7.46	31.94	1	1.93859	1
ASTEI10035-PA	ASTEI10035	scaffold_00110:223764:225443:1|gene:ASTEI10035	6.14279	2.14669	1	2	1	1	559	60.743	5.86	61.65	1	3.09025	1
ASTEI09998-PA	ASTEI09998	scaffold_00108:354105:355006:-1|gene:ASTEI09998	3.67778	3.67647	1	2	1	1	272	30.08	5.53	33.93	1	2.33961	1
ASTEI09973-PA	ASTEI09973	scaffold_00107:473948:490982:-1|gene:ASTEI09973	3.82507	0.185908	1	2	1	1	5379	588.837	6.19	28.52	1	2.54645	1
ASTEI09969-PA	ASTEI09969	scaffold_00107:464724:465935:-1|gene:ASTEI09969	4.39115	2.63852	1	2	1	1	379	42.773	6.47	44.56	1	2.13913	1
ASTEI09954-PA	ASTEI09954	scaffold_00107:407911:408988:-1|gene:ASTEI09954	2.27687	3.38983	1	2	1	1	236	27.003	8.78	39.93	1	3.16496	1
ASTEI09885-PA	ASTEI09885	scaffold_00106:81078:82166:1|gene:ASTEI09885	5.83594	4.18006	1	2	1	1	311	34.632	5.95	57.67	1	3.58424	1
ASTEI09836-PA	ASTEI09836	scaffold_00105:97315:107830:1|gene:ASTEI09836	3.13531	0.798403	1	2	1	1	1002	106.179	6.76	48.39	1	2.06509	1
ASTEI09830-PA	ASTEI09830	scaffold_00105:13972:15937:1|gene:ASTEI09830	3.95861	2.55403	1	2	1	1	509	58.026	6.19	39.07	1	3.32886	1
ASTEI09749-PA	ASTEI09749	scaffold_00102:267822:271159:1|gene:ASTEI09749	13.6589	2.5641	1	2	1	1	663	75.268	7.64			8.61035	1
ASTEI09747-PA	ASTEI09747	scaffold_00102:250632:254215:1|gene:ASTEI09747	5.40373	1.81818	1	2	1	1	880	98.186	4.88	31.26	1	3.18968	1
ASTEI09746-PA	ASTEI09746	scaffold_00102:248448:249589:1|gene:ASTEI09746	3.95039	3.25444	1	2	1	1	338	37.785	4.98	61.04	1	2.5628	1
ASTEI09742-PA	ASTEI09742	scaffold_00102:178738:179944:-1|gene:ASTEI09742	3.40649	3.43915	1	2	1	1	378	43.957	6.84	0	1	2.13323	1
ASTEI09716-PA	ASTEI09716	scaffold_00101:292292:293722:-1|gene:ASTEI09716	9.81645	3.93519	1	2	1	1	432	48.551	6.64	141.65	1	5.07992	1
ASTEI09709-PA	ASTEI09709	scaffold_00101:242184:257994:1|gene:ASTEI09709	7.22849	4.14847	1	2	1	1	458	50.005	6.83	38.81	1	6.06187	1
ASTEI09678-PA	ASTEI09678	scaffold_00100:434751:440869:-1|gene:ASTEI09678	1.37243	1.62037	1	2	1	1	432	49.551	6.96	14.48	1	1.62121	1
ASTEI09583-PA	ASTEI09583	scaffold_00097:423109:424588:1|gene:ASTEI09583	4.46005	2.36967	1	2	1	1	422	46.616	5.57	53.74	1	1.83014	1
ASTEI09364-PA	ASTEI09364	scaffold_00089:589530:593486:-1|gene:ASTEI09364	6.08762	1.70758	1	2	1	1	937	101.936	7.74	52.2	1	3.07396	1
ASTEI09345-PA	ASTEI09345	scaffold_00089:269205:271148:1|gene:ASTEI09345	8.82594	2.15589	1	2	1	1	603	67.42	7.03	93.13	1	4.31795	1
ASTEI09207-PA	ASTEI09207	scaffold_00085:177242:178677:1|gene:ASTEI09207	3.28752	3.76106	1	2	1	1	452	52.969	6.58	26.76	1	2.45749	1
ASTEI09162-PA	ASTEI09162	scaffold_00084:190421:192172:1|gene:ASTEI09162	2.19921	2.40137	1	2	1	1	583	65.349	5.95	26.83	1	2.34432	1
ASTEI09098-PA	ASTEI09098	scaffold_00083:305013:313686:-1|gene:ASTEI09098	0.990974	1.34436	1	2	1	1	967	108.824	8.15	0	1	0	1
ASTEI09049-PA	ASTEI09049	scaffold_00081:368089:372070:-1|gene:ASTEI09049	4.54821	1.13636	1	2	1	1	968	106.476	6.93	49.26	1	2.83405	1
ASTEI09035-PA	ASTEI09035	scaffold_00081:178104:178970:1|gene:ASTEI09035	5.86806	6.86275	1	2	1	1	204	24.235	11.49	44.43	1	3.49642	1
ASTEI09018-PA	ASTEI09018	scaffold_00080:511228:515642:-1|gene:ASTEI09018	2.08302	4.47154	1	2	1	1	246	28.19	6.11	35.74	1	2.24861	1
ASTEI08990-PA	ASTEI08990	scaffold_00080:46609:59180:-1|gene:ASTEI08990	4.17881	0.434783	1	2	1	1	2300	266.163	5.38	26.33	1	1.73149	1
ASTEI08956-PA	ASTEI08956	scaffold_00079:660493:662344:-1|gene:ASTEI08956	6.31569	4.87805	1	2	1	1	246	27.969	8.22	84.66	1	3.00311	1
ASTEI08835-PA	ASTEI08835	scaffold_00076:573868:576073:-1|gene:ASTEI08835	6.03461	1.60428	1	2	1	1	561	63.096	5.77	69.92	1	2.23684	1
ASTEI08826-PA	ASTEI08826	scaffold_00076:440572:447981:-1|gene:ASTEI08826	7.30592	1.92572	1	2	1	1	727	79.733	6.55	56.64	1	4.43103	1
ASTEI08801-PA	ASTEI08801	scaffold_00076:172806:179242:-1|gene:ASTEI08801	6.45668	5.36913	1	2	1	1	298	32.944	7.28	55.57	1	3.25501	1
ASTEI08779-PA	ASTEI08779	scaffold_00075:625568:640332:1|gene:ASTEI08779	4.1666	1.69109	1	2	1	1	887	98.753	7.83	43.28	1	2.58025	1
ASTEI08710-PA	ASTEI08710	scaffold_00074:120864:122092:-1|gene:ASTEI08710	6.09178	5.67568	1	2	1	1	370	43.665	5.29	61.73	1	4.64147	1
ASTEI08673-PA	ASTEI08673	scaffold_00073:221319:222852:-1|gene:ASTEI08673	4.50031	3.26531	1	2	1	1	490	53.732	5.49	49.6	1	1.93972	1
ASTEI08666-PA	ASTEI08666	scaffold_00073:161138:183259:1|gene:ASTEI08666	2.00793	0.592066	1	2	1	1	1689	182.024	5.69	0	1	0	1
ASTEI08657-PA	ASTEI08657	scaffold_00073:31177:38518:-1|gene:ASTEI08657	5.14722	1.6129	1	2	1	1	620	69.658	5.02	45.13	1	2.30187	1
ASTEI08623-PA	ASTEI08623	scaffold_00072:488180:491447:-1|gene:ASTEI08623	2.7263	1.68675	1	2	1	1	415	47.104	8.31	38.21	1	2.05833	1
ASTEI08565-PA	ASTEI08565	scaffold_00071:227483:231402:1|gene:ASTEI08565	5.71647	1.91693	1	2	1	1	939	101.547	9.1	18.87	1	4.96482	1
ASTEI08517-PA	ASTEI08517	scaffold_00070:6855:7541:1|gene:ASTEI08517	1.3305	4.38596	1	2	1	1	228	25.348	4.98	0	1	0	1
ASTEI08491-PA	ASTEI08491	scaffold_00069:389671:391971:1|gene:ASTEI08491	3.68048	1.3947	1	2	1	1	717	80.999	7.43	38.17	1	2.39328	1
ASTEI08445-PA	ASTEI08445	scaffold_00068:361612:364312:-1|gene:ASTEI08445	3.21014	4.61538	1	2	1	1	195	22.823	10.68	36.07	1	0	1
ASTEI08356-PA	ASTEI08356	scaffold_00066:677346:678075:-1|gene:ASTEI08356	2.57856	2.9661	1	2	1	1	236	24.095	10.54	34.34	1	1.77278	1
ASTEI08181-PA	ASTEI08181	scaffold_00063:88778:94215:-1|gene:ASTEI08181	6.48386	3.73281	1	2	1	1	509	57.759	8.97	62.73	1	2.95457	1
ASTEI08148-PA	ASTEI08148	scaffold_00062:811569:813608:-1|gene:ASTEI08148	1.923	1.16667	1	2	1	1	600	68.714	9.06	30.05	1	2.13187	1
ASTEI08082-PA	ASTEI08082	scaffold_00062:102690:109228:1|gene:ASTEI08082	2.78015	1.2487	1	2	1	1	961	107.827	5.27	0	1	2.38531	1
ASTEI07972-PA	ASTEI07972	scaffold_00060:825446:827784:1|gene:ASTEI07972	6.7333	3.23077	1	2	1	1	650	70.382	9.32	91.71	1	5.09818	1
ASTEI07957-PA	ASTEI07957	scaffold_00060:595625:598008:-1|gene:ASTEI07957	1.86774	0.966851	1	2	1	1	724	81.896	7.39	25.8	1	1.83253	1
ASTEI07917-PA	ASTEI07917	scaffold_00060:285515:287062:1|gene:ASTEI07917	1.97716	1.5534	1	2	1	1	515	57.887	9.42	26.78	1	0	1
ASTEI07834-PA	ASTEI07834	scaffold_00058:1117051:1132095:-1|gene:ASTEI07834	3.20308	0.529568	1	2	1	1	2266	250.443	6.65	22.41	1	2.82206	1
ASTEI07824-PA	ASTEI07824	scaffold_00058:931278:933411:-1|gene:ASTEI07824	5.84254	3.60825	1	2	1	1	388	44.655	5.87	89.26	1	3.2938	1
ASTEI07803-PA	ASTEI07803	scaffold_00058:762987:763475:1|gene:ASTEI07803	1.95311	7.91367	1	2	1	1	139	15.603	5.57	22.12	1	3.0462	1
ASTEI07753-PA	ASTEI07753	scaffold_00058:272802:280370:-1|gene:ASTEI07753	3.57675	0.972763	1	2	1	1	1028	114.414	4.86	48.55	1	3.68662	1
ASTEI07725-PA	ASTEI07725	scaffold_00057:1076658:1087473:-1|gene:ASTEI07725	0.840132	0.364394	1	2	1	1	1921	210.136	7.21	24.15	1	0	1
ASTEI07554-PA	ASTEI07554	scaffold_00055:1148795:1149166:1|gene:ASTEI07554	3.66514	7.31707	1	2	1	1	123	14.458	11.28	31.89	1	2.66578	1
ASTEI07534-PA	ASTEI07534	scaffold_00055:1013122:1014705:-1|gene:ASTEI07534	1.22974	1.51803	1	2	1	1	527	55.279	9.17	31.53	1	0	1
ASTEI07420-PA	ASTEI07420	scaffold_00054:492633:497043:1|gene:ASTEI07420	1.24703	0.805524	1	2	1	1	869	97.203	5.11	22.02	1	0	1
ASTEI07300-PA	ASTEI07300	scaffold_00052:137351:139053:1|gene:ASTEI07300	5.77521	2.30126	1	2	1	1	478	54.035	5.82	83.96	1	2.8444	1
ASTEI07240-PA	ASTEI07240	scaffold_00051:439778:441107:1|gene:ASTEI07240	2.84164	1.97531	1	2	1	1	405	44.334	5.16	38.69	1	1.71809	1
ASTEI07234-PA	ASTEI07234	scaffold_00051:301700:302622:1|gene:ASTEI07234	4.51074	3.53357	1	2	1	1	283	30.73	8.6	64.32	1	2.14773	1
ASTEI07190-PA	ASTEI07190	scaffold_00050:1016654:1018366:1|gene:ASTEI07190	1.99783	2.24719	1	2	1	1	445	49.379	8.13	21.95	1	1.78854	1
ASTEI07187-PA	ASTEI07187	scaffold_00050:1000822:1003281:1|gene:ASTEI07187	2.0013	1.30208	1	2	1	1	768	86.292	4.88	0	1	1.68567	1
ASTEI07123-PA	ASTEI07123	scaffold_00049:996554:998889:1|gene:ASTEI07123	6.23284	2.53623	1	2	1	1	552	60.371	7.91	38.34	1	5.20282	1
ASTEI07076-PA	ASTEI07076	scaffold_00048:454835:456927:1|gene:ASTEI07076	5.93479	1.87793	1	2	1	1	639	72.378	5.85	37.68	1	3.8525	1
ASTEI07072-PA	ASTEI07072	scaffold_00048:232880:237429:-1|gene:ASTEI07072	3.47006	0.933852	1	2	1	1	1285	142.111	6.71	22.97	1	1.92424	1
ASTEI07066-PA	ASTEI07066	scaffold_00048:212099:214083:-1|gene:ASTEI07066	3.99055	1.51007	1	2	1	1	596	65.068	9.29	44.24	1	2.01648	1
ASTEI07040-PA	ASTEI07040	scaffold_00047:739661:745238:1|gene:ASTEI07040	4.84558	1.4556	1	2	1	1	687	77.844	6.04	72.26	1	2.69663	1
ASTEI07018-PA	ASTEI07018	scaffold_00047:356066:357304:-1|gene:ASTEI07018	1.81987	2.6699	1	2	1	1	412	47.075	5.97	22.42	1	1.95628	1
ASTEI07017-PA	ASTEI07017	scaffold_00047:353360:359214:1|gene:ASTEI07017	4.41005	1.75097	1	2	1	1	514	55.828	5.99	46.82	1	2.73666	1
ASTEI07013-PA	ASTEI07013	scaffold_00047:208206:209447:-1|gene:ASTEI07013	5.88941	3.32481	1	2	1	1	391	42.545	4.75	79.57	1	2.85791	1
ASTEI06998-PA	ASTEI06998	scaffold_00047:43190:46678:1|gene:ASTEI06998	4.35389	1.83946	1	2	1	1	598	65.588	7.97	43.89	1	3.2681	1
ASTEI06994-PA	ASTEI06994	scaffold_00046:1311743:1324784:1|gene:ASTEI06994	4.24726	0.880705	1	2	1	1	1249	140.279	7.88	37.72	1	2.23212	1
ASTEI06979-PA	ASTEI06979	scaffold_00046:1156265:1157914:1|gene:ASTEI06979	5.91865	2.57937	1	2	1	1	504	55.705	8.65	39.81	1	2.9236	1
ASTEI06893-PA	ASTEI06893	scaffold_00045:1149300:1150589:-1|gene:ASTEI06893	1.35154	2.48447	1	2	1	1	322	36.047	8.56	20.87	1	2.22075	1
ASTEI06816-PA	ASTEI06816	scaffold_00044:1153471:1154664:1|gene:ASTEI06816	5.06018	3.51906	1	2	1	1	341	38.623	4.83	95.32	1	3.21717	1
ASTEI06803-PA	ASTEI06803	scaffold_00044:796256:798990:-1|gene:ASTEI06803	2.80827	1.01351	1	2	1	1	888	99.382	9.6	39.81	1	1.72845	1
ASTEI06730-PA	ASTEI06730	scaffold_00043:1201762:1203845:-1|gene:ASTEI06730	2.24192	1.41093	1	2	1	1	567	62.109	7.52	44.7	1	2.87399	1
ASTEI06609-PA	ASTEI06609	scaffold_00042:1092294:1094449:1|gene:ASTEI06609	3.41488	1.86916	1	2	1	1	535	61.776	7.18	30.65	1	1.74258	1
ASTEI06540-PA	ASTEI06540	scaffold_00041:1098012:1106558:-1|gene:ASTEI06540	4.80134	1.56695	1	2	1	1	702	78.887	8.12	46.42	1	2.88973	1
ASTEI06533-PA	ASTEI06533	scaffold_00041:848450:849617:1|gene:ASTEI06533	5.04726	3.84615	1	2	1	1	338	37.41	5.62	48.14	1	2.20152	1
ASTEI06507-PA	ASTEI06507	scaffold_00041:546090:547812:1|gene:ASTEI06507	4.34123	1.99601	1	2	1	1	501	56.322	5.01	49.83	1	2.47112	1
ASTEI06466-PA	ASTEI06466	scaffold_00040:1490208:1501817:-1|gene:ASTEI06466	3.49894	0.841043	1	2	1	1	1189	126.756	5.44	45.01	1	3.12657	1
ASTEI06451-PA	ASTEI06451	scaffold_00040:1336697:1343670:1|gene:ASTEI06451	3.89211	1.02715	1	2	1	1	1363	150.868	5.55	54.24	1	3.21132	1
ASTEI06330-PA	ASTEI06330	scaffold_00039:465060:466259:1|gene:ASTEI06330	5.80743	3.25815	1	2	1	1	399	44.255	6.79	47.36	1	3.17176	1
ASTEI06289-PA	ASTEI06289	scaffold_00038:1414349:1420396:1|gene:ASTEI06289	4.92849	2.26337	1	2	1	1	486	53.5	5.39	53.83	1	3.72297	1
ASTEI06260-PA	ASTEI06260	scaffold_00038:1146225:1149414:-1|gene:ASTEI06260	4.72584	1.73745	1	2	1	1	518	57.289	5	51.74	1	1.87884	1
ASTEI06258-PA	ASTEI06258	scaffold_00038:1136052:1137127:-1|gene:ASTEI06258	3.11662	3.6036	1	2	1	1	333	36.352	6.15	41.7	1	1.75009	1
ASTEI06201-PA	ASTEI06201	scaffold_00038:209442:216577:1|gene:ASTEI06201	3.11628	0.573215	1	2	1	1	1919	214.859	6.48	32.97	1	3.05277	1
ASTEI06174-PA	ASTEI06174	scaffold_00037:585740:586717:-1|gene:ASTEI06174	4.61834	3	1	2	1	1	300	33.653	5.35	59.93	1	0	1
ASTEI06162-PA	ASTEI06162	scaffold_00037:127098:128156:-1|gene:ASTEI06162	1.59894	3.22581	1	2	1	1	310	33.884	9.09	41.93	1	2.23266	1
ASTEI06136-PA	ASTEI06136	scaffold_00036:1468482:1471009:1|gene:ASTEI06136	8.5921	3.33333	1	2	1	1	510	55.061	5.07	86.68	1	5.29173	1
ASTEI06081-PA	ASTEI06081	scaffold_00036:617059:620068:-1|gene:ASTEI06081	2.88406	3.24675	1	2	1	1	308	33.37	9.86	40.47	1	2.14712	1
ASTEI06076-PA	ASTEI06076	scaffold_00036:580135:583708:1|gene:ASTEI06076	7.43902	2.27671	1	2	1	1	571	60.961	9.03	67.29	1	4.07695	1
ASTEI06069-PA	ASTEI06069	scaffold_00036:480188:481016:1|gene:ASTEI06069	2.6247	3.50877	1	2	1	1	228	25.705	5.03	29.56	1	0	1
ASTEI05924-PA	ASTEI05924	scaffold_00035:303117:307097:1|gene:ASTEI05924	5.19887	2.71084	1	2	1	1	332	36.573	4.82	71.71	1	2.26635	1
ASTEI05913-PA	ASTEI05913	scaffold_00035:67330:70367:-1|gene:ASTEI05913	5.77521	3.61446	1	2	1	1	332	35.419	7.52	72.31	1	2.62225	1
ASTEI05856-PA	ASTEI05856	scaffold_00034:1193495:1203103:1|gene:ASTEI05856	4.12872	0.575816	1	2	1	1	1563	183.127	6.76	49.67	1	2.62803	1
ASTEI05816-PA	ASTEI05816	scaffold_00034:36207:38402:-1|gene:ASTEI05816	0.931814	1.21317	1	2	1	1	577	65.862	7.03	20.63	1	0	1
ASTEI05766-PA	ASTEI05766	scaffold_00033:1067208:1068809:1|gene:ASTEI05766	3.78199	1.68856	1	2	1	1	533	60.072	6.3	27.55	1	2.08969	1
ASTEI05566-PA	ASTEI05566	scaffold_00031:1951468:1952757:1|gene:ASTEI05566	5.5613	3.01508	1	2	1	1	398	43.613	9.26	55.5	1	2.49137	1
ASTEI05564-PA	ASTEI05564	scaffold_00031:1939720:1942881:1|gene:ASTEI05564	8.60942	1.7094	1	2	1	1	1053	118.193	7.36	69.79	1	2.75575	1
ASTEI05550-PA	ASTEI05550	scaffold_00031:1549335:1550096:1|gene:ASTEI05550	3.03801	3.47826	1	2	1	1	230	25.549	6	43.24	1	2.05063	1
ASTEI055272-PA	ASTEI055272	scaffold_00031:1384903:1386566:-1|gene:ASTEI055272	2.24995	2.26843	1	2	1	1	529	58.084	9.19	0	1	1.77241	1
ASTEI05510-PA	ASTEI05510	scaffold_00031:1099913:1101214:1|gene:ASTEI05510	3.60015	3.1339	1	2	1	1	351	37.98	6.37	51.52	1	3.59628	1
ASTEI05502-PA	ASTEI05502	scaffold_00031:957810:959507:1|gene:ASTEI05502	6.6968	2.12389	1	2	1	1	565	62.783	5.19	74.96	1	3.09766	1
ASTEI05490-PA	ASTEI05490	scaffold_00031:782392:783678:1|gene:ASTEI05490	5.04915	3.62538	1	2	1	1	331	37.29	4.86	58.29	1	3.40836	1
ASTEI05457-PA	ASTEI05457	scaffold_00031:448033:449289:-1|gene:ASTEI05457	0.88306	2.15633	1	2	1	1	371	40.96	7.84	30.95	1	1.96633	1
ASTEI05408-PA	ASTEI05408	scaffold_00030:1847969:1853055:1|gene:ASTEI05408	4.24818	11.465	1	2	1	1	157	16.079	8.38	0	1	3.91779	1
ASTEI05401-PA	ASTEI05401	scaffold_00030:1598753:1600317:-1|gene:ASTEI05401	5.6515	4.48718	1	2	1	1	312	35.704	5.87	45.27	1	4.3011	1
ASTEI05353-PA	ASTEI05353	scaffold_00030:990717:993071:1|gene:ASTEI05353	2.3332	1.5873	1	2	1	1	756	82.821	6.47	17.49	1	2.60908	1
ASTEI05189-PA	ASTEI05189	scaffold_00029:324964:331095:1|gene:ASTEI05189	6.62507	2.36887	1	2	1	1	591	65.359	8.41	66.02	1	3.57428	1
ASTEI05132-PA	ASTEI05132	scaffold_00028:1662508:1664569:1|gene:ASTEI05132	2.87354	2.40642	1	2	1	1	374	42.156	8.21	16.89	1	1.77554	1
ASTEI05065-PA	ASTEI05065	scaffold_00028:124866:127574:1|gene:ASTEI05065	8.04842	3.71287	1	2	1	1	404	45.3	7.21	88.02	1	4.58758	1
ASTEI05046-PA	ASTEI05046	scaffold_00027:1858069:1861338:1|gene:ASTEI05046	2.196	0.947368	1	2	1	1	950	105.576	7.27	28.6	1	1.83704	1
ASTEI05029-PA	ASTEI05029	scaffold_00027:1349934:1353902:-1|gene:ASTEI05029	0.929224	0.684262	1	2	1	1	1023	114.292	7.02	0	1	1.78815	1
ASTEI04936-PA	ASTEI04936	scaffold_00026:1959894:1964057:1|gene:ASTEI04936	4.90379	1.28866	1	2	1	1	776	86.027	4.78	54.29	1	1.88635	1
ASTEI04933-PA	ASTEI04933	scaffold_00026:1943612:1944821:1|gene:ASTEI04933	10.0654	8.33333	1	2	1	1	204	24.206	11.36	76.48	1	3.55094	1
ASTEI04915-PA	ASTEI04915	scaffold_00026:1793378:1798235:-1|gene:ASTEI04915	8.68909	1.35983	1	2	1	1	956	105.008	9.45	101.94	1	3.77173	1
ASTEI04887-PA	ASTEI04887	scaffold_00026:1155757:1157975:-1|gene:ASTEI04887	5.87746	2.37762	1	2	1	1	715	77.899	4.73	71.75	1	3.93198	1
ASTEI04872-PA	ASTEI04872	scaffold_00026:1057728:1067293:-1|gene:ASTEI04872	1.76296	0.807754	1	2	1	1	1238	133.681	6.1	37.35	1	1.9391	1
ASTEI04835-PA	ASTEI04835	scaffold_00026:544608:545464:1|gene:ASTEI04835	1.86423	3.36134	1	2	1	1	238	27.417	5.29	27.22	1	1.98401	1
ASTEI04814-PA	ASTEI04814	scaffold_00026:403362:407737:-1|gene:ASTEI04814	1.22797	3.29218	1	2	1	1	243	26.873	7.37	0	1	1.75531	1
ASTEI04796-PA	ASTEI04796	scaffold_00026:228489:229908:-1|gene:ASTEI04796	1.84955	2.36407	1	2	1	1	423	48.048	4.92	31.31	1	2.81815	1
ASTEI04713-PA	ASTEI04713	scaffold_00025:530912:531840:1|gene:ASTEI04713	5.77006	5.28455	1	2	1	1	246	25.926	8.94	51.2	1	3.38914	1
ASTEI04709-PA	ASTEI04709	scaffold_00025:491856:494498:-1|gene:ASTEI04709	8.12171	1.9802	1	2	1	1	808	86.925	6.73	75.32	1	3.48247	1
ASTEI04613-PA	ASTEI04613	scaffold_00024:1471474:1474045:-1|gene:ASTEI04613	5.91901	1.64141	1	2	1	1	792	87.561	6.01	66.02	1	3.10075	1
ASTEI04530-PA	ASTEI04530	scaffold_00023:2139186:2140362:1|gene:ASTEI04530	1.80244	2.15385	1	2	1	1	325	37.058	6.24	48.08	1	2.03035	1
ASTEI04519-PA	ASTEI04519	scaffold_00023:1866118:1866933:1|gene:ASTEI04519	7.85605	8.03213	1	2	1	1	249	27.463	6.34	79.72	1	4.3612	1
ASTEI04504-PA	ASTEI04504	scaffold_00023:1611912:1615454:1|gene:ASTEI04504	7.80107	2.06186	1	2	1	1	679	77.46	5.9	79.45	1	5.03547	1
ASTEI04495-PA	ASTEI04495	scaffold_00023:1552247:1552670:-1|gene:ASTEI04495	3.76095	7.9646	1	2	1	1	113	13.23	9.44	54.39	1	3.13207	1
ASTEI04427-PA	ASTEI04427	scaffold_00023:446157:453604:-1|gene:ASTEI04427	3.11244	1.58273	1	2	1	1	695	77.178	8.4	31.31	1	2.52533	1
ASTEI04385-PA	ASTEI04385	scaffold_00022:2092279:2097225:-1|gene:ASTEI04385	2.45544	0.709677	1	2	1	1	1550	173.395	5.88	21.05	1	2.33129	1
ASTEI04291-PA	ASTEI04291	scaffold_00022:369310:372879:1|gene:ASTEI04291	7.72955	2.50896	1	2	1	1	558	62.598	7.01	98.83	1	3.41505	1
ASTEI04289-PA	ASTEI04289	scaffold_00022:347239:348324:1|gene:ASTEI04289	3.77833	5.26316	1	2	1	1	361	39.599	6.46	39.1	1	3.43862	1
ASTEI04220-PA	ASTEI04220	scaffold_00021:1382126:1384167:1|gene:ASTEI04220	4.80995	2.04082	1	2	1	1	539	59.801	8.85	46.5	1	2.32847	1
ASTEI04193-PA	ASTEI04193	scaffold_00021:1084709:1089197:1|gene:ASTEI04193	2.30513	1.42857	1	2	1	1	980	113.127	7.96	21.39	1	2.7163	1
ASTEI04134-PA	ASTEI04134	scaffold_00020:2030808:2032234:1|gene:ASTEI04134	2.424	2.09302	1	2	1	1	430	48.353	8.54	33.58	1	2.39929	1
ASTEI04128-PA	ASTEI04128	scaffold_00020:1856301:1866751:1|gene:ASTEI04128	3.53417	2.80374	1	2	1	1	321	36.938	9.16	41.32	1	2.69905	1
ASTEI04064-PA	ASTEI04064	scaffold_00020:734751:739051:1|gene:ASTEI04064	4.8274	3.31492	1	2	1	1	362	40.938	4.49	43.9	1	3.07372	1
ASTEI04027-PA	ASTEI04027	scaffold_00019:2194024:2195208:-1|gene:ASTEI04027	3.371	2.36686	1	2	1	1	338	37.162	6.71	61.11	1	0	1
ASTEI03928-PA	ASTEI03928	scaffold_00019:152744:161681:1|gene:ASTEI03928	4.46559	1.2035	1	2	1	1	914	102.206	5.05	54.91	1	2.29972	1
ASTEI03845-PA	ASTEI03845	scaffold_00017:2404559:2410402:-1|gene:ASTEI03845	5.97675	1.23305	1	2	1	1	811	88.837	6.9	73.94	1	2.61123	1
ASTEI03598-PA	ASTEI03598	scaffold_00015:2641518:2643944:1|gene:ASTEI03598	6.05517	2.34261	1	2	1	1	683	77.86	6.6	63.89	1	2.5481	1
ASTEI03594-PA	ASTEI03594	scaffold_00015:2597555:2603925:1|gene:ASTEI03594	7.18896	1.1655	1	2	1	1	1287	147.186	8.81	83.66	1	4.52115	1
ASTEI03565-PA	ASTEI03565	scaffold_00015:1794324:1797579:-1|gene:ASTEI03565	2.66314	1.19048	1	2	1	1	924	105.593	6.09	0	1	1.86718	1
ASTEI03552-PA	ASTEI03552	scaffold_00015:1536694:1547590:-1|gene:ASTEI03552	0.934047	0.757576	1	2	1	1	924	102.448	7.18	0	1	1.76225	1
ASTEI03434-PA	ASTEI03434	scaffold_00014:2406194:2418115:1|gene:ASTEI03434	3.48188	0.879507	1	2	1	1	1137	124.742	5.8	15.04	1	2.37532	1
ASTEI03421-PA	ASTEI03421	scaffold_00014:2151741:2152668:-1|gene:ASTEI03421	6.82915	7.2	1	2	1	1	250	28.576	7.39	99.73	1	4.58799	1
ASTEI03296-PA	ASTEI03296	scaffold_00014:950856:959304:-1|gene:ASTEI03296	6.48346	2.15176	1	2	1	1	883	98.14	8.31	48.05	1	6.17257	1
ASTEI03205-PA	ASTEI03205	scaffold_00013:2742642:2744556:1|gene:ASTEI03205	7.00388	2.443	1	2	1	1	614	69.454	7.11	61.1	1	2.96123	1
ASTEI03116-PA	ASTEI03116	scaffold_00013:1409584:1410028:-1|gene:ASTEI03116	1.17594	8.59375	1	2	1	1	128	14.343	6.3	0	1	0	1
ASTEI03100-PA	ASTEI03100	scaffold_00013:1302886:1311296:-1|gene:ASTEI03100	1.86423	0.413378	1	2	1	1	2661	292.361	6.64	28.81	1	1.65827	1
ASTEI02902-PA	ASTEI02902	scaffold_00011:2858031:2864118:1|gene:ASTEI02902	4.52115	0.669792	1	2	1	1	1493	165.789	6.1	61.47	1	2.84098	1
ASTEI02820-PA	ASTEI02820	scaffold_00011:1399171:1400913:-1|gene:ASTEI02820	2.54363	2.29885	1	2	1	1	435	48.639	6.2	44.31	1	2.99521	1
ASTEI02813-PA	ASTEI02813	scaffold_00011:1341010:1346880:-1|gene:ASTEI02813	6.36331	2.09424	1	2	1	1	573	61.584	6.54	75.63	1	4.99555	1
ASTEI02774-PA	ASTEI02774	scaffold_00011:823547:830413:1|gene:ASTEI02774	5.27246	1.3289	1	2	1	1	903	96.601	6.16	70.87	1	3.00796	1
ASTEI02711-PA	ASTEI02711	scaffold_00010:3459212:3461583:1|gene:ASTEI02711	2.91186	1.89076	1	2	1	1	476	51.048	5.94	54.01	1	2.82596	1
ASTEI02648-PA	ASTEI02648	scaffold_00010:2153410:2154993:-1|gene:ASTEI02648	1.81816	1.51844	1	2	1	1	461	49.629	7.64	31.77	1	1.6087	1
ASTEI02628-PA	ASTEI02628	scaffold_00010:1375276:1380854:-1|gene:ASTEI02628	1.34505	5.45455	1	2	1	1	495	50.35	8.97	39.03	1	2.04569	1
ASTEI02552-PA	ASTEI02552	scaffold_00010:384270:392676:1|gene:ASTEI02552	2.97143	1.23457	1	2	1	1	1134	124.729	7.46	21.99	1	3.47975	1
ASTEI02499-PA	ASTEI02499	scaffold_00009:3055982:3058689:1|gene:ASTEI02499	4.54136	3.52941	1	2	1	1	255	28.076	11.18	78.65	1	2.53993	1
ASTEI02465-PA	ASTEI02465	scaffold_00009:2596639:2598091:1|gene:ASTEI02465	4.35674	2.02312	1	2	1	1	346	37.934	5.21	52.93	1	0	1
ASTEI02346-PA	ASTEI02346	scaffold_00009:740228:741478:1|gene:ASTEI02346	7.14642	3.72493	1	2	1	1	349	39.384	8.98	70.58	1	3.98368	1
ASTEI02248-PA	ASTEI02248	scaffold_00008:2755955:2761839:-1|gene:ASTEI02248	1.01175	2.58964	1	2	1	1	1004	115.241	8.87	22.17	1	1.86566	1
ASTEI02205-PA	ASTEI02205	scaffold_00008:2308340:2310350:-1|gene:ASTEI02205	3.06334	1.51007	1	2	1	1	596	69.502	5.87	28.22	1	2.39314	1
ASTEI02161-PA	ASTEI02161	scaffold_00008:1561289:1571280:-1|gene:ASTEI02161	1.62361	1.49533	1	2	1	1	535	61.373	6.76	32.64	1	0	1
ASTEI02128-PA	ASTEI02128	scaffold_00008:1172848:1174496:-1|gene:ASTEI02128	3.7921	2.18341	1	2	1	1	458	53.028	6.95	30.49	1	2.42154	1
ASTEI02026-PA	ASTEI02026	scaffold_00007:3594707:3596789:-1|gene:ASTEI02026	2.85325	1.94444	1	2	1	1	360	40.747	7.93	35.29	1	1.82688	1
ASTEI01940-PA	ASTEI01940	scaffold_00007:817544:818770:1|gene:ASTEI01940	3.35409	1.71569	1	2	1	1	408	43.652	6.37	31.78	1	2.65147	1
ASTEI01908-PA	ASTEI01908	scaffold_00007:166563:171449:-1|gene:ASTEI01908	3.81673	0.795756	1	2	1	1	1508	170.325	8.21	28.09	1	2.37146	1
ASTEI01858-PA	ASTEI01858	scaffold_00006:3893029:3894143:-1|gene:ASTEI01858	4.05655	4.10448	1	2	1	1	268	30.263	6.25	51.27	1	3.09565	1
ASTEI01781-PA	ASTEI01781	scaffold_00006:2363971:2376897:1|gene:ASTEI01781	1.39062	1.66327	1	2	1	1	2946	318.916	5.07			0	1
ASTEI01772-PA	ASTEI01772	scaffold_00006:2126320:2128868:-1|gene:ASTEI01772	3.07795	3.07692	1	2	1	1	455	50.362	6.15	37.15	1	2.10982	1
ASTEI01762-PA	ASTEI01762	scaffold_00006:2091486:2096467:-1|gene:ASTEI01762	7.07624	0.860357	1	2	1	1	1511	167.231	6.19	65.67	1	5.29463	1
ASTEI01751-PA	ASTEI01751	scaffold_00006:1780862:1783689:1|gene:ASTEI01751	1.1121	3.04094	1	2	1	1	855	96.1	6.76	0	1
ASTEI01693-PA	ASTEI01693	scaffold_00006:957287:964369:1|gene:ASTEI01693	1.12016	0.525131	1	2	1	1	1333	147.93	6.16	28.23	1	2.27572	1
ASTEI01688-PA	ASTEI01688	scaffold_00006:938687:938997:-1|gene:ASTEI01688	1.41828	11.5385	1	2	1	1	78	8.754	9.76	20.17	1	1.6989	1
ASTEI01687-PA	ASTEI01687	scaffold_00006:936465:938407:1|gene:ASTEI01687	3.64245	1.99667	1	2	1	1	601	66.774	5.17	38.42	1	2.29937	1
ASTEI01644-PA	ASTEI01644	scaffold_00006:153979:156782:-1|gene:ASTEI01644	1.60467	1.10585	1	2	1	1	633	68.432	10.13	23.57	1	1.75033	1
ASTEI01596-PA	ASTEI01596	scaffold_00005:3912675:3914012:1|gene:ASTEI01596	9.60577	6.87679	2	2	2	1	349	38.551	6.71			4.15532	2
ASTEI01569-PA	ASTEI01569	scaffold_00005:3710077:3711291:-1|gene:ASTEI01569	2.96778	2.47525	1	2	1	1	404	46.323	8.75	45.11	1	2.11267	1
ASTEI01449-PA	ASTEI01449	scaffold_00005:2445003:2445935:-1|gene:ASTEI01449	5.27124	5.16129	1	2	1	1	310	34.174	5.4	49.23	1	3.46544	1
ASTEI01408-PA	ASTEI01408	scaffold_00005:1963477:1968330:1|gene:ASTEI01408	6.61422	4.16667	1	2	1	1	408	45.573	5.96	51.15	1	5.11489	1
ASTEI01394-PA	ASTEI01394	scaffold_00005:1817174:1830152:-1|gene:ASTEI01394	1.49689	0.362713	1	2	1	1	2757	296.987	6.01	19.79	1	2.62919	1
ASTEI01393-PA	ASTEI01393	scaffold_00005:1810808:1812211:-1|gene:ASTEI01393	4.99268	3.28767	1	2	1	1	365	39.922	4.37	45.06	1	2.90642	1
ASTEI01369-PA	ASTEI01369	scaffold_00005:1648290:1655120:1|gene:ASTEI01369	5.53373	2.44444	1	2	1	1	450	51.146	5.67	61.54	1	3.57948	1
ASTEI01297-PA	ASTEI01297	scaffold_00005:801245:809873:1|gene:ASTEI01297	5.08087	1.2973	1	2	1	1	925	104.757	7.3	55.95	1	3.87418	1
ASTEI01228-PA	ASTEI01228	scaffold_00004:4571123:4576680:1|gene:ASTEI01228	8.35992	1.5544	1	2	1	1	1351	150.146	6.16	45.46	1	5.68862	1
ASTEI01210-PA	ASTEI01210	scaffold_00004:4225229:4226778:1|gene:ASTEI01210	3.53626	11.3208	1	2	1	1	106	12.13	9.31	33.45	1	2.44686	1
ASTEI01127-PA	ASTEI01127	scaffold_00004:2418912:2422591:-1|gene:ASTEI01127	4.30452	2.5974	1	2	1	1	462	51.013	7.94	52.26	1	3.40427	1
ASTEI01116-PA	ASTEI01116	scaffold_00004:2118172:2120558:1|gene:ASTEI01116	6.3083	2.74151	1	2	1	1	766	85.064	7.37	68.27	1	3.96931	1
ASTEI01067-PA	ASTEI01067	scaffold_00004:715538:716505:-1|gene:ASTEI01067	1.5688	3.32226	1	2	1	1	301	34.136	7.08	0	1	2.04513	1
ASTEI01054-PA	ASTEI01054	scaffold_00004:639242:644017:1|gene:ASTEI01054	1.42205	0.479124	1	2	1	1	1461	161.568	10.08	0	1	1.96195	1
ASTEI01035-PA	ASTEI01035	scaffold_00004:402637:405792:1|gene:ASTEI01035	3.03264	0.984529	1	2	1	1	711	80.204	7.39	47.81	1	0	1
ASTEI00886-PA	ASTEI00886	scaffold_00003:3468311:3492251:1|gene:ASTEI00886	7.83983	2.69461	1	2	1	1	1002	110.746	7.01	44.78	1	4.93306	1
ASTEI00883-PA	ASTEI00883	scaffold_00003:3425069:3426814:1|gene:ASTEI00883	5.64782	2.63158	1	2	1	1	532	60.366	7.52	46.49	1	2.56067	1
ASTEI00850-PA	ASTEI00850	scaffold_00003:3008054:3015832:1|gene:ASTEI00850	4.04639	0.910931	1	2	1	1	988	113.635	8.18	25.54	1	2.19498	1
ASTEI00764-PA	ASTEI00764	scaffold_00003:1219661:1220556:-1|gene:ASTEI00764	1.86582	2.75591	1	2	1	1	254	28.249	6.73	19.88	1	1.72558	1
ASTEI00706-PA	ASTEI00706	scaffold_00003:228059:229382:-1|gene:ASTEI00706	2.21538	3.72093	1	2	1	1	215	24.666	5.31	0	1	0	1
ASTEI00672-PA	ASTEI00672	scaffold_00003:13285:24669:-1|gene:ASTEI00672	9.40012	0.919012	1	2	1	1	1741	196.819	5.59	98.38	1	3.67871	1
ASTEI00652-PA	ASTEI00652	scaffold_00002:5685001:5686791:1|gene:ASTEI00652	6.50487	2.18121	1	2	1	1	596	65.58	6.02	53.54	1	2.17975	1
ASTEI00613-PA	ASTEI00613	scaffold_00002:4563101:4565161:-1|gene:ASTEI00613	4.37748	1.23267	1	2	1	1	649	71.785	6.96	58.14	1	2.13316	1
ASTEI00593-PA	ASTEI00593	scaffold_00002:4159910:4162241:1|gene:ASTEI00593	0.920819	1.13154	1	2	1	1	707	80.708	6.23	13.27	1	0	1
ASTEI00563-PA	ASTEI00563	scaffold_00002:3533313:3536372:1|gene:ASTEI00563	10.0769	3.22581	1	2	1	1	558	61.455	8.98	116.77	1	4.12975	1
ASTEI00562-PA	ASTEI00562	scaffold_00002:3532492:3533524:-1|gene:ASTEI00562	3.92046	4.7619	1	2	1	1	231	25.525	6.05	43.11	1	2.16629	1
ASTEI00385-PA	ASTEI00385	scaffold_00002:266775:275455:1|gene:ASTEI00385	2.96417	1.43575	1	2	1	1	1393	152.102	6.71	19.74	1	2.74679	1
ASTEI00265-PA	ASTEI00265	scaffold_00001:4241833:4242246:1|gene:ASTEI00265	2.00078	6.30631	1	2	1	1	111	12.817	7.59	27.33	1	2.04476	1
ASTEI00231-PA	ASTEI00231	scaffold_00001:3730719:3733145:-1|gene:ASTEI00231	4.59739	2.63789	1	2	1	1	417	46.259	9.1	29.48	1	2.31499	1
ASTEI00224-PA	ASTEI00224	scaffold_00001:3611454:3619763:-1|gene:ASTEI00224	4.75945	3.24324	1	2	1	1	370	41.589	5.07	47.46	1	3.09645	1
ASTEI00217-PA	ASTEI00217	scaffold_00001:3583377:3585123:-1|gene:ASTEI00217	2.46776	1.96507	1	2	1	1	458	49.185	8.25	26.8	1	2.62414	1
ASTEI00189-PA	ASTEI00189	scaffold_00001:2821044:2826068:-1|gene:ASTEI00189	3.90974	1.11402	1	2	1	1	1526	167.309	5.16	29.04	1	2.29485	1
ASTEI00187-PA	ASTEI00187	scaffold_00001:2815335:2816253:-1|gene:ASTEI00187	3.08323	3.88693	1	2	1	1	283	29.821	7.62	38.54	1	2.02614	1
ASTEI00164-PA	ASTEI00164	scaffold_00001:2461189:2464991:1|gene:ASTEI00164	4.89654	0.767263	1	2	1	1	1173	128.819	4.91	41.77	1	2.50129	1
ASTEI00154-PA	ASTEI00154	scaffold_00001:2411513:2414339:1|gene:ASTEI00154	5.75424	2.35294	1	2	1	1	850	96.877	8.27	60.4	1	3.86764	1
ASTEI00127-PA	ASTEI00127	scaffold_00001:1806961:1808746:1|gene:ASTEI00127	3.76751	2.80702	1	2	1	1	570	63.361	7.8	48.58	1	2.68168	1
ASTEI00120-PA	ASTEI00120	scaffold_00001:1742481:1746320:1|gene:ASTEI00120	9.08139	3.92857	1	2	1	1	560	59.93	8.46	107.91	1	5.01711	1
ASTEI00068-PA	ASTEI00068	scaffold_00001:1190692:1192329:1|gene:ASTEI00068	3.60713	1.65138	1	2	1	1	545	62.327	7.23	32.01	1	2.46348	1
ASTEI00042-PA	ASTEI00042	scaffold_00001:597574:608340:1|gene:ASTEI00042	2.70377	0.372995	1	2	1	1	2681	292.325	4.96	19.66	1	2.59061	1
ASTEI11078-PA	ASTEI11078	scaffold_00326:3059:4772:-1|gene:ASTEI11078	1.32624	3.88693	1	1	1	1	566	62.687	6.76			0	1
ASTEI10890-PA	ASTEI10890	scaffold_00181:19544:30939:-1|gene:ASTEI10890	3.78861	1.16649	1	1	1	1	943	103.661	7.77			2.01996	1
ASTEI10728-PA	ASTEI10728	scaffold_00156:81946:83717:-1|gene:ASTEI10728	1.48705	5.28634	1	1	1	1	454	53.862	7.88	0	1
ASTEI09983-PA	ASTEI09983	scaffold_00108:92420:94358:1|gene:ASTEI09983	2.8687	2.22222	1	1	1	1	450	50.139	6.01			2.33854	1
ASTEI09785-PA	ASTEI09785	scaffold_00103:311370:313256:-1|gene:ASTEI09785	4.62617	1.91083	1	1	1	1	628	72.086	6.46			3.42709	1
ASTEI09661-PA	ASTEI09661	scaffold_00100:190355:248632:-1|gene:ASTEI09661	0.974285	0.402982	1	1	1	1	4963	551.76	7.23	0	1
ASTEI08863-PA	ASTEI08863	scaffold_00077:82861:104335:-1|gene:ASTEI08863	0.966576	0.516573	1	1	1	1	4646	533.576	5.87	0	1
ASTEI07926-PA	ASTEI07926	scaffold_00060:361959:367197:-1|gene:ASTEI07926	0.809668	1.57967	1	1	1	1	1456	164.891	6.18	0	1
ASTEI07646-PA	ASTEI07646	scaffold_00056:1146529:1152556:-1|gene:ASTEI07646	2.57041	0.729335	1	1	1	1	1234	139.191	5.54	0	1
ASTEI07501-PA	ASTEI07501	scaffold_00055:282393:283562:1|gene:ASTEI07501	5.67428	5.6872	1	1	1	1	211	22.878	5.26			3.12304	1
ASTEI07455-PA	ASTEI07455	scaffold_00054:1126696:1128662:-1|gene:ASTEI07455	4.2505	3.63636	1	1	1	1	385	41.822	6.95			3.09984	1
ASTEI06926-PA	ASTEI06926	scaffold_00046:580509:595000:1|gene:ASTEI06926	0.951947	1.43369	1	1	1	1	558	61.288	7.01	0	1
ASTEI06761-PA	ASTEI06761	scaffold_00043:1539753:1543109:1|gene:ASTEI06761	0.74521	7.05882	1	1	1	1	425	48.319	6.6	0	1
ASTEI06744-PA	ASTEI06744	scaffold_00043:1274080:1281321:-1|gene:ASTEI06744	3.17607	1.09562	1	1	1	1	1004	112.424	5.34	0	1
ASTEI06364-PA	ASTEI06364	scaffold_00039:977161:979893:-1|gene:ASTEI06364	1.14086	0.989011	1	1	1	1	910	95.563	6.05	18.44	1
ASTEI06273-PA	ASTEI06273	scaffold_00038:1267413:1268225:1|gene:ASTEI06273	1.52476	4.07407	1	1	1	1	270	30.296	7.55			1.96773	1
ASTEI06128-PA	ASTEI06128	scaffold_00036:1363394:1364945:1|gene:ASTEI06128	5.79778	4.29043	1	1	1	1	303	33.144	7.31			3.43433	1
ASTEI05229-PA	ASTEI05229	scaffold_00029:1221800:1227916:1|gene:ASTEI05229	1.4023	0.785193	1	1	1	1	1783	180.121	5.55			2.03706	1
ASTEI05169-PA	ASTEI05169	scaffold_00028:1990664:1994049:1|gene:ASTEI05169	0.884057	0.925926	1	1	1	1	972	109.836	5.34	14.23	1
ASTEI04596-PA	ASTEI04596	scaffold_00024:1152087:1167819:1|gene:ASTEI04596	0.923724	0.871369	1	1	1	1	2410	261.301	7.06	0	1
ASTEI04297-PA	ASTEI04297	scaffold_00022:416223:417660:-1|gene:ASTEI04297	2.60572	1.98238	1	1	1	1	454	51.174	9.83			2.41171	1
ASTEI03953-PA	ASTEI03953	scaffold_00019:466625:518980:-1|gene:ASTEI03953	3.93367	0.138737	1	1	1	1	10091	1075.29	5.38			4.24835	1
ASTEI03404-PA	ASTEI03404	scaffold_00014:1933498:1944864:-1|gene:ASTEI03404	1.11261	2.13079	1	1	1	1	1361	152.37	7.64	0	1
ASTEI03039-PA	ASTEI03039	scaffold_00012:2418520:2442600:1|gene:ASTEI03039	1.07686	1.82556	1	1	1	1	986	106.404	6.61			0	1
ASTEI02934-PA	ASTEI02934	scaffold_00012:179304:182771:1|gene:ASTEI02934	1.24374	1.06762	1	1	1	1	562	62.207	9.19			0	1
ASTEI02516-PA	ASTEI02516	scaffold_00009:3319913:3321165:1|gene:ASTEI02516	1.53641	1.79028	1	1	1	1	391	43.392	7.44			1.96206	1
ASTEI02243-PA	ASTEI02243	scaffold_00008:2715252:2716592:1|gene:ASTEI02243	1.06394	1.34529	1	1	1	1	446	50.471	5.92			1.76027	1
ASTEI02167-PA	ASTEI02167	scaffold_00008:1610874:1620165:1|gene:ASTEI02167	1.63827	0.768246	1	1	1	1	781	86.845	7.59			0	1
ASTEI01274-PA	ASTEI01274	scaffold_00005:273707:278545:-1|gene:ASTEI01274	1.27084	0.577478	1	1	1	1	1039	119.053	4.88			0	1
ASTEI01203-PA	ASTEI01203	scaffold_00004:4152594:4155277:-1|gene:ASTEI01203	2.4232	1.76125	1	1	1	1	511	57.363	6.8			1.6461	1
ASTEI00828-PA	ASTEI00828	scaffold_00003:2631551:2633282:1|gene:ASTEI00828	1.23388	1.2987	1	1	1	1	462	53.554	4.73			0	1
ASTEI00788-PA	ASTEI00788	scaffold_00003:1705921:1706516:1|gene:ASTEI00788	1.59671	4.14201	1	1	1	1	169	18.514	8.85			1.63843	1
ASTEI00708-PA	ASTEI00708	scaffold_00003:234007:237622:-1|gene:ASTEI00708	1.20211	0.95498	1	1	1	1	733	80.984	5.4	0	1
ASTEI00178-PA	ASTEI00178	scaffold_00001:2741234:2741977:1|gene:ASTEI00178	1.45186	8.90688	1	1	1	1	247	28.359	8.24	0	1

## Sheet: Table_S2
Supplementary Table 2: S2
List of total identified peptides
Peptide Sequence	Modifications	Qvality PEP	# Protein Groups	# Proteins	# PSMs	Master Protein Accessions	# Missed Cleavages	Theo. MH+ [Da]	Ions Score Mascot	Percolator PEP Mascot	XCorr Sequest HT	Percolator PEP Sequest HT
FTSQDGELNLEGSLVAVEK		4.26338e-12	1	1	814	ASTEI00150	0	2036.02	173.51	2.284e-12	5.79924	1.306e-09
TVDLHNDALQDFNLDLTVK		2.54667e-11	1	1	768	ASTEI00150	0	2171.1	116.01	1.729e-13	7.61107	3.669e-09
SFDAEVDVAVGEVK		6.1503e-08	1	1	756	ASTEI00150	0	1464.72	93.11	4.715e-07	4.28073	3.2e-08
VTLDASHFLSTEYKVDEANAK		6.84533e-12	1	1	619	ASTEI00150	1	2338.16	115.79	5.618e-14	9.11238	4.029e-11
LDAALELDVK		2.59264e-06	1	1	605	ASTEI00150	0	1086.6	90.46	3.025e-06	3.74534	5.413e-05
NVDVQLGVNNNDKEVALYGVAHIGVEEYLAK		1.81561e-12	1	1	546	ASTEI00150	1	3370.73	82.95	9.312e-12	8.55421	1.172e-10
SFDAEVDVAVGEVKNNVVGHLDFDLK		4.16427e-10	1	1	423	ASTEI00150	1	2816.41	69.02	4.686e-12	7.8527	3.978e-12
LEGVTAGELYVK		1.52067e-06	1	1	393	ASTEI00150	0	1278.69	78.11	1.948e-06	4.15718	2.021e-06
QLQADFVLVKDDIAQR		3.63788e-09	1	1	392	ASTEI00150	1	1859	105.35	6.525e-09	6.35755	1.766e-08
FAFKQDNFFSADGSFGVDK		7.86057e-11	1	1	382	ASTEI00150	1	2126.98	121.41	1.107e-11	6.25707	2.269e-09
EKLSESGFSATLTASVGK		2.09884e-11	1	1	379	ASTEI00150	1	1811.94	138.75	4.602e-11	6.34918	2.727e-09
TFEHHALFLDTDLVYTTALGLPLK		3.87652e-11	1	1	367	ASTEI00150	0	2715.44	105.95	2.826e-13	7.13172	2.143e-09
LTNLRLEGVTAGELYVK		7.8854e-09	1	1	364	ASTEI00150	1	1876.05	84.64	1.193e-07	7.14924	2.697e-10
QFISIVAAVLAEQLSR		1.34677e-09	1	1	360	ASTEI00150	0	1745	130.72	2.382e-10	6.15505	1.489e-07
SLKYDDVVAVSAVER		3.28579e-08	1	1	353	ASTEI00150	1	1650.87	95.52	8.102e-10	5.01586	4.165e-07
EFSYAVESLGVGASAETSVIYSQK		3.88334e-12	1	1	328	ASTEI00150	0	2522.23	127.72	9.161e-11	6.8867	1.307e-09
YQYLFYVHPTSAGASLILPTR		6.51019e-10	1	1	312	ASTEI00150	0	2397.26	87.25	5.813e-11	5.96999	8.89e-08
GLVTGIESVDAVLQVLQK		1.32242e-10	1	1	272	ASTEI00150	0	1869.07	112.34	4.477e-11	7.00397	3.976e-08
VDQEELFELYLEVEPK		1.63127e-08	1	1	206	ASTEI00150	0	1979.98	81.21	1.445e-08	4.532	4.891e-08
LSESGFSATLTASVGK		9.79565e-11	1	1	200	ASTEI00150	0	1554.8	143.13	8.473e-13	5.26357	1.462e-07
FGLFDGSVSFYLDKK		1.90504e-09	1	1	198	ASTEI00150	1	1722.87	107.68	6.793e-10	7.00454	3.714e-10
VYQVGSFITSHLASLR		1.21857e-09	1	1	192	ASTEI00150	0	1777.96	99.62	5.689e-09	5.66274	1.052e-08
LSMTVQFSAANVLSNAK		7.83299e-09	1	1	192	ASTEI00150	0	1780.93	87.54	2.229e-09	4.68928	1.196e-07
STPLLQSSYNNQQTIQGGLLSAVK		5.04575e-13	1	1	191	ASTEI00150	0	2547.34	127.64	8.181e-13	6.85875	1.343e-08
VLVDKEEFATYDFK		2.10177e-08	1	1	176	ASTEI00150	1	1703.85	108.34	4.709e-09	5.23596	6.518e-07
FDNSNQQHVTLLLSFDTPGSQTK		5.42029e-12	1	1	170	ASTEI00150	0	2577.26	108.57	3.673e-12	7.46426	8.616e-10
SFDVNIAVIGYSR		1.69488e-07	1	1	164	ASTEI00150	0	1440.75	87.26	3.905e-06	3.75392	6.271e-07
ALLDGEKVYQVGSFITSHLASLR		4.62672e-13	1	1	162	ASTEI00150	1	2504.35	104.66	2.929e-13	11.4702	7.311e-15
SAGDYDVQVGGSLNK		4.64783e-08	1	1	162	ASTEI00150	0	1509.72	105.85	3.07e-09	4.87261	2.944e-07
TANLFVELIQLMR	1xOxidation [M12]	5.40882e-07	1	1	154	ASTEI00150	0	1563.86	76.28	4.194e-07	5.72321	6.343e-06
LAFVSLNLVNSMTQEALK	1xOxidation [M12]	6.0497e-10	1	1	153	ASTEI00150	0	1994.06	101.8	7.742e-11	4.80071	2.784e-08
NIVIEAVVEEELTGR		1.53894e-09	1	1	150	ASTEI06644	0	1670.9	114.26	1.719e-09	4.49533	1.77e-08
ATVIEGQGNVK		5.14378e-05	1	1	150	ASTEI00150	0	1115.61	62.68	1.233e-05	3.11728	7.326e-05
SQEDVIVAVLK		3.9658e-05	1	1	150	ASTEI00150	0	1200.68	67.78	8.424e-06	3.64809	3.924e-05
DILSGFADYSVK		7.10972e-07	1	1	149	ASTEI00150	0	1314.66	89.8	1.206e-05	3.51517	0.0001481
LSAQGAGVAR		9.88789e-05	1	1	146	ASTEI00150	0	929.516	78.66	3.219e-05	3.2567	0.0004915
LNLNLPNVDPIAAEGSYTYDAKDDGQFQTNSALK		8.56939e-07	1	1	138	ASTEI00150	1	3682.79	56.06	3.801e-08	5.0889	1.724e-07
AVLLNVVGEGKPLLNAK		5.37287e-07	1	1	138	ASTEI00150	0	1735.05	86.14	2.611e-07	5.23882	7.775e-07
VSGSLLPQVAEVSVVVDEYCEHHAK	1xCarbamidomethyl [C20]	1.91779e-09	1	1	130	ASTEI00150	0	2752.36			7.88521	6.254e-10
FGGNFFVLQNYANQK		4.08749e-07	1	1	128	ASTEI00150	0	1746.86	83.89	4.236e-07	5.48869	4.911e-06
LLDGNPPREAYLSVGSLVSK		2.20222e-08	1	1	126	ASTEI00150	1	2115.14	87.92	1.031e-09	6.26984	7.799e-08
VNLEVAYTDSSFK		1.46359e-07	1	1	124	ASTEI00150	0	1472.73	92.02	1.624e-08	4.08626	1.42e-06
VPSADDIQVHATLK		3.26395e-08	1	1	120	ASTEI00150	0	1493.8	96.78	3.616e-08	5.71128	2.546e-08
FGLGAEVGISTAR		1.1209e-07	1	1	118	ASTEI11056	0	1277.68	93	6.051e-08	4.14003	4.864e-06
VETGVLKPGTVVVFAPVNLTTEVK		3.88877e-09	1	1	116	ASTEI01359	0	2497.43	76.68	1.848e-08	7.22948	8.119e-11
EAYLSVGSLVSK		2.02212e-05	1	1	111	ASTEI00150	0	1252.68	65.9	2.087e-05	3.50556	0.0002932
GIDILGDVVEASSITPNDK		1.07543e-10	1	1	110	ASTEI10499	0	1943	117.5	4.219e-12	4.38481	1.766e-07
SGFVYQYDVDSFVQIQQSDKENK		1.00605e-10	1	1	108	ASTEI00150	1	2724.28	78.03	8.045e-11	7.40144	4.156e-10
ASEGGKDILSGFADYSVK		2.62378e-09	1	1	106	ASTEI00150	1	1843.91	115.43	4.544e-10	6.95117	8.107e-09
ATGSGFAVVQLSYK		6.7522e-08	1	1	102	ASTEI06644	0	1427.75	92.64	4.515e-09	4.41732	4.864e-07
SQVDLAAGLDFGPQGNVFASFTHLQHAPFSFR		4.80542e-08	1	1	101	ASTEI10499	0	3461.7	68.94	3.037e-09	7.58204	4.69e-07
FSLAITDASNVIEK		1.91106e-07	1	1	100	ASTEI06644	0	1507.8	79.77	5.036e-08	4.11378	1.054e-06
TIAVEGVLNLPK		1.48792e-05	1	1	100	ASTEI00150	0	1253.75	68.31	1.658e-05	3.86488	5.071e-05
GFGLNCGFSGHTAMSLATR	1xOxidation [M14]; 1xCarbamidomethyl [C6]	1.34205e-07	1	1	98	ASTEI00150	0	1999.91			5.72771	3.173e-08
KVYLDSLFR		0.000299091	1	1	96	ASTEI00150	1	1140.64	47.84	3.816e-05	3.70394	0.002085
TVVLDATVK		0.000661135	1	1	95	ASTEI00150	0	945.562	66.4	0.001123	2.62348	0.005956
LNPVLFQYGLAVAVQHR		4.66419e-10	1	1	94	ASTEI10499	0	1925.08	100.72	2.877e-11	5.91742	6.534e-10
LASIVEQVAEYHVEGR		5.14586e-09	1	1	92	ASTEI11056	0	1799.93	101.76	4.454e-09	5.44683	3.603e-08
SVVEIVVHPDYYK		6.05815e-07	1	1	90	ASTEI09198	0	1547.81	84.34	6.378e-08	4.84948	2.825e-07
LTASTGTKFELNGAVSNR		4.4954e-08	1	1	90	ASTEI00150	1	1865.97	82.36	1.17e-09	4.99293	5.383e-08
FGLFDGSVSFYLDK		5.84102e-09	1	1	88	ASTEI00150	0	1594.78	111.83	3.279e-09	4.75999	1.958e-08
VGTGDAVEAITQLYK		4.50331e-09	1	1	86	ASTEI00150	0	1564.82	131	2.977e-10	6.07305	6.259e-09
DGDTTVVLYFDSLDQR		1.41311e-06	1	1	85	ASTEI06644	0	1843.87	71.56	3.14e-05	4.14802	1.973e-06
DRLNPVLFQYGLAVAVQHR		5.99056e-12	1	1	82	ASTEI10499	1	2196.2	111.45	3.135e-14	8.50997	9.22e-13
VNQIGSVTESINAHLLAK		2.80967e-10	1	1	82	ASTEI01631	0	1894.04	101.68	2.898e-11	6.18116	1.026e-09
EHALLAFTLGVK		1.78462e-06	2	2	80	ASTEI01359	0	1298.75	80.68	8.575e-07	4.31736	3.028e-07
NNVVGHLDFDLK		8.10987e-06	1	1	80	ASTEI00150	0	1370.71	54.85	1.407e-06	4.31058	3.063e-05
IGEQSKENLGATTEVYALR		5.26834e-11	1	1	78	ASTEI00150	1	2079.07	116.46	4.077e-13	7.73576	1.265e-11
LNLNLPNVDPIAAEGSYTYDAK		6.30776e-11	1	1	78	ASTEI00150	0	2378.19	96.69	1.435e-11	6.83721	2.311e-10
FFLDGEYGYDKYK		6.96889e-07	1	1	78	ASTEI00150	1	1644.76	84.57	4.769e-07	5.53229	1.148e-06
GLISLFQSAQDK		1.03795e-05	1	1	78	ASTEI00150	0	1306.7	80.74	1.169e-06	4.19372	2.024e-05
EVAAFAQFGSDLDAATQQLLNR		8.83524e-13	1	1	76	ASTEI10101	0	2365.18	159.53	3.272e-14	6.78004	1.395e-08
KPIVIITWEGTDPQEK		8.62984e-11	1	1	74	ASTEI01158	0	1854	100.83	2.031e-11	6.51193	1.207e-10
YGSDFTAALAGGYQTGGHGKPASHELK		2.45883e-10	1	1	74	ASTEI00150	0	2720.31	103.11	3.32e-11	7.96496	1.068e-09
VVTSALNTLK		5.14378e-05	1	1	74	ASTEI00150	0	1045.63	72.04	0.0006326	3.35225	0.0003183
GASGGRDEYVPIFTIR		3.27426e-06	1	1	73	ASTEI00150	1	1737.89	72.86	7.258e-07	5.21524	6.235e-05
VFGSELFFLSTGENVPTDPEQFLNK		0.0203854	1	1	73	ASTEI00150	0	2815.38	19.93	0.005727	1.45242	0.03828
SVQWTGELK		0.00863179	1	1	72	ASTEI00150	0	1047.55	50.04	0.002044	2.38774	0.12
VGDNTFVTVNDLER		2.79981e-08	1	1	70	ASTEI10499	0	1578.78	98.07	3.322e-09	5.213	1.744e-07
GSVEFDLREELR		8.42554e-05	1	1	70	ASTEI06644	1	1449.73	39.52	0.0002464	2.75168	0.001391
YRGDLTSTFK		0.000594268	1	1	70	ASTEI00150	1	1187.61	39	0.003899	3.98695	0.002037
LYAFNPFAR		0.000578635	1	1	70	ASTEI00150	0	1098.57	45.73	0.0002125	2.62296	0.003225
GEATVSASPEFQFHYVQPFAK		8.24774e-08	1	1	69	ASTEI06644	0	2340.13	56.88	3.456e-08	5.73868	7.629e-09
GAEISAILEER		9.53435e-07	1	1	66	ASTEI10101	0	1187.63	91.73	2.059e-07	3.38226	3.503e-06
VSVSILAGNIVGLR		9.6964e-09	1	1	66	ASTEI10045	0	1397.85	100.76	4.322e-09	3.88958	1.514e-08
ITFINSVYSLLK		1.03979e-06	1	1	66	ASTEI01821	0	1397.8	66.21	1.545e-07	3.43903	2.068e-06
FLPYVSSIQFSPWNFVR		3.596e-10	1	1	66	ASTEI00150	0	2087.07	94.35	3.204e-10	5.35806	2.191e-07
LAFVSLNLVNSMTQEALK		1.93062e-09	1	1	66	ASTEI00150	0	1978.07	100.28	2.851e-11	5.06408	4.328e-08
YELSQYAEFVLKPEAQGLESLK		3.13155e-11	1	1	66	ASTEI00150	0	2542.31	110.03	1.715e-11	7.34959	7.631e-11
KYNLQNIEWTSPYAPK		3.1525e-11	1	1	66	ASTEI00150	1	1951.99	145.98	2.029e-11	7.91995	1.306e-09
SIIFENPDQQPAGNLAVIK		3.83724e-09	1	1	66	ASTEI00150	0	2054.09	85.59	6.439e-11	5.6228	2.814e-09
IHEAIDQGFVLDK		2.909e-07	1	1	63	ASTEI10499	0	1484.77	78.21	1.067e-08	5.58385	1.212e-07
LNQDVSTLSSNVVNALPDFSK		4.86315e-11	1	1	63	ASTEI00150	0	2248.15	116.53	3.71e-13	6.40467	4.953e-07
FLSQPFQVAEVFTGHAGK		9.77845e-10	1	1	62	ASTEI11539	0	1963.01	99.63	6.908e-10	6.1329	1.989e-12
IEDNVVLTINDIER		4.50331e-09	1	1	62	ASTEI10663	0	1642.86	112.2	2.25e-09	5.31575	4.254e-07
ENLGATTEVYALR		3.00763e-07	1	1	62	ASTEI00150	0	1436.74	75.32	1.108e-08	4.18093	4.181e-05
SVTLVDKDSTVELNSK		1.54924e-09	1	1	62	ASTEI00150	1	1734.91	105.24	2.204e-11	6.32656	1.667e-09
SESIDVAQPGSALSAALGLANVK		2.31966e-11	1	1	62	ASTEI00150	0	2198.17	97.08	1.384e-09	6.66759	3.984e-09
NVDGIGFR		0.0125938	1	1	60	ASTEI09198	0	877.453	50.84	0.003265	2.402	0.01068
TVIDLPDEFLTDR		9.40803e-07	1	1	59	ASTEI10499	0	1533.78	79.54	3.476e-06	3.9594	2.591e-06
AAAIIVITTSGR		1.80539e-05	1	1	59	ASTEI07469	0	1172.7	74.29	1.101e-05	3.3	5.673e-05
LVLEVAQHLGENTVR		3.58338e-08	2	2	58	ASTEI06097	0	1677.93	87.82	3.011e-09	4.68947	9.299e-08
LYFVEMDTSTVTLNPGMNTIVR	2xOxidation [M6; M17]	4.62321e-05	1	1	58	ASTEI10499	0	2533.23	69.94	2.319e-05	4.01704	3.745e-05
YSDLDGKTVVLDATVK		1.14758e-09	1	1	58	ASTEI00150	1	1723.91	123.33	1.543e-11	7.3281	7.518e-10
LSMTVQFSAANVLSNAK	1xOxidation [M3]	1.07166e-08	1	1	58	ASTEI00150	0	1796.92	97.24	2.878e-09	5.00595	1.633e-08
NVTIPSIVSLFPDQFVDPAVFPK		4.17009e-07	1	1	57	ASTEI10499	0	2530.36	52.8	1.625e-08	4.29635	3.082e-06
AIAQSGTAFNEWVWQR		3.81174e-09	1	1	56	ASTEI10045	0	1863.91	111.03	1.454e-10	5.91482	2.47e-07
FSLLLPTGR		0.000233706	1	1	56	ASTEI00150	0	1003.59	49.79	0.0003572	2.70449	0.001657
LQITADGKK		0.000904273	1	1	56	ASTEI00150	1	973.568	47.6	0.0001961	2.68216	0.01377
RITNLR		0.0272013	1	2	56	ASTEI00150	1	772.479	33.77	0.07407	2.72601	0.08148
VFLSVGNYYDVGEEKPFEK		5.24986e-09	1	1	54	ASTEI01821	0	2220.09	81.71	4.392e-10	5.52129	2.526e-09
NANEDSEIRIHAYLSLVECPSANVANELK	1xCarbamidomethyl [C19]	1.9933e-12	1	1	54	ASTEI00150	1	3256.59			9.2032	1.186e-10
VQNLANFDMEANVEANFDSYQTFYVK	1xOxidation [M9]	1.75235e-07	1	1	54	ASTEI00150	0	3073.39	82.86	5.864e-09	3.0834	1.259e-06
AGAAPAVDGEPR		1.61474e-06	1	1	54	ASTEI00150	0	1110.55	82.38	3.099e-07	3.39252	1.519e-05
IITDGAGIIDIR		5.12781e-07	1	1	52	ASTEI09198	0	1256.72	103.88	2.074e-08	3.37263	1.284e-06
TGVLFYAEINR		2.2689e-06	1	1	52	ASTEI00668	0	1282.68	70.35	1.199e-07	3.39859	2.811e-05
NLFSFASGADFNNPSNKYELSQYAEFVLKPEAQGLESLK		9.99e-07	1	1	51	ASTEI00150	1	4353.14	24.3	8.537e-07	4.61266	0.0002587
VFVYISDLQTYR		1.25326e-06	1	1	50	ASTEI00271	0	1503.78	77.38	5.021e-07	3.74994	3.296e-06
TGVLFYAEVNR		7.1925e-06	1	1	50	ASTEI00271	0	1268.66	67.03	4.69e-07	3.25454	1.652e-06
TANLFVELIQLMR		5.71527e-08	1	1	50	ASTEI00150	0	1547.86	91.45	2.182e-08	4.96308	1.829e-06
FVPNRPVVFETQLNGLSSAK		3.62006e-10	1	1	50	ASTEI00150	0	2203.19	90.53	7.479e-12	7.25937	3.403e-09
LHDHDEFLKAETFLDGIR		1.9731e-10	1	1	49	ASTEI01158	1	2156.08	91	2.578e-11	6.63733	1.114e-10
ITVNNTSGAAR		4.04594e-05	1	1	48	ASTEI10663	0	1103.58	88.68	5.921e-05	3.29085	6.209e-05
FESDPTLLIPATLAVSSEEDVR		3.42117e-12	1	1	48	ASTEI10045	0	2389.21	106.84	1.609e-14	5.86335	1.269e-09
IHAYLSLVECPSANVANELK	1xCarbamidomethyl [C10]	1.50845e-09	1	1	48	ASTEI00150	0	2228.14			7.00917	1.653e-10
FGDDFVR		0.00435333	1	1	48	ASTEI00150	0	855.4	49.18	0.001379	2.45611	0.06295
NVLEIVSHAEFYK		5.33716e-07	1	1	47	ASTEI09198	0	1548.81	89.38	1.511e-07	4.54506	1.565e-06
GNQLITLPAKR		0.000233706	1	1	47	ASTEI00150	1	1210.73	64.37	0.01358	3.60556	0.00188
DEYVPIFTIR		0.000289285	1	1	47	ASTEI00150	0	1252.66	49.8	0.0002681	2.92296	0.00567
THINIVVIGHVDSGK		1.00252e-08	2	2	46	ASTEI01359	0	1588.88	71.87	3.503e-06	5.84923	3.818e-11
YDDVVAVSAVER		8.85995e-07	1	1	46	ASTEI00150	0	1322.66	75.38	1.411e-06	3.6855	2.802e-06
ERGNQLITLPAK		0.000140796	1	1	46	ASTEI00150	1	1339.77	63.86	7.874e-05	4.12902	0.02201
FSVENAVVMSETNPSVDFTLVYPEK	1xOxidation [M9]	2.63207e-07	1	1	46	ASTEI00150	0	2818.35	71.89	9.424e-09	3.96601	6.246e-06
KDDLLNLYNQVK		8.47072e-08	1	1	46	ASTEI00150	1	1462.79	105.77	4.937e-09	6.84984	1.101e-05
MVEHYFGPK	1xOxidation [M1]	0.000144602	1	1	46	ASTEI00150	0	1123.52	54.37	2.907e-05	3.39741	0.001067
TSNKFPFDVR		8.42554e-05	1	1	44	ASTEI00150	1	1210.62	56.34	0.0005353	3.88948	0.002432
MVQQVSEVFGQLAQVYVESFR	1xOxidation [M1]	2.89579e-12	1	1	44	ASTEI00150	0	2460.22	132.52	6.326e-13	7.16179	1.633e-09
ENLGATTEVYALRR		6.51928e-07	1	1	44	ASTEI00150	1	1592.84	59.59	2.762e-08	4.64525	2.037e-06
MVQQVSEVFGQLAQVYVESFRK	1xOxidation [M1]	2.87149e-11	1	1	44	ASTEI00150	1	2588.32	101.85	6.091e-11	9.03536	8.72e-13
GNPKPVDGTFTTK		8.00242e-06	1	1	43	ASTEI00150	0	1361.71	72	1.478e-06	3.92004	1.832e-05
AFTYPFR		0.00474656	1	1	43	ASTEI00150	0	901.457	45	0.001942	2.06119	0.06313
YALPTLLGTPADILIENTVLATVR		3.79973e-11	1	1	42	ASTEI10875	0	2554.45	108.43	3.127e-11	6.25427	2.458e-07
DQTKPGQDVEISISTNPDSYVGLLGVDQSVLLLK		5.8719e-12	1	1	42	ASTEI06644	0	3628.9	94.47	3.841e-14	7.41831	1.045e-12
LGQADVSSGPK		2.40925e-06	1	1	42	ASTEI00150	0	1058.55	80.62	1.274e-05	4.0199	1.73e-05
SIIFENPDQQPAGNLAVIKQELK		6.44655e-12	1	1	42	ASTEI00150	1	2552.37	109.47	3.415e-14	7.38782	8.329e-12
LELTSKLER		0.000730636	1	1	42	ASTEI00150	1	1088.63	50.36	0.0009086	3.43237	0.0005762
IAANVDAK		0.00202462	1	1	42	ASTEI00150	0	801.446	55.2	0.001029	2.48616	0.01655
VVSLTSYAPDGKK		1.01919e-06	1	1	41	ASTEI00150	1	1364.74	85.3	1.812e-07	5.08634	1.117e-07
TSQACAAVADHGHDAHAHSNPTCAK	2xCarbamidomethyl [C5; C23]	1.15729e-10	1	1	41	ASTEI00150	0	2614.13			9.11088	5.504e-09
SLIKDYNNAK		0.000277941	1	1	41	ASTEI00150	1	1165.62	59.55	0.0001549	3.53094	0.0004362
DLNRIEDNVVLTINDIER		3.31943e-10	1	1	40	ASTEI10663	1	2141.12	107.92	7.503e-11	6.0394	2.482e-11
HFTNFREPIVEAYFPK		2.36568e-07	1	1	40	ASTEI10499	1	1995.01	62.31	2.152e-07	5.38343	1.286e-08
AANVTLQDVER		6.04749e-06	1	1	40	ASTEI10499	0	1215.63	83.43	3.811e-07	3.80753	5.459e-05
AYLPVNESFGFTADLR		2.973e-08	1	1	40	ASTEI07373	0	1799.9	85.12	5.852e-09	3.86212	6.234e-07
KVPDTITSWIITGFSVNPVYGLGLTQQPR		4.23504e-12	1	1	40	ASTEI06644	1	3187.72	95.24	4.054e-13	8.49607	3.995e-13
FEGVHNPLSLVWPK		7.30193e-07	1	1	40	ASTEI06642	0	1622.87	55.93	1.784e-07	5.70074	3.346e-06
NLGGIAINDLSYDDFR		1.08072e-09	1	1	40	ASTEI01821	0	1782.87	133.99	5.423e-10	4.81937	3.81e-08
AAGAFKHEALVSLEVQQMGYEHEFGLSAK	1xOxidation [M18]	2.95431e-12	1	1	40	ASTEI00150	1	3163.55	84.46	3.763e-13	10.2486	1.269e-15
LYDKQQTATFK		2.26488e-05	1	1	40	ASTEI00150	1	1342.7	75.81	2.395e-05	4.69082	5.225e-05
MVTNLYDKQPGGK	1xOxidation [M1]	1.18233e-07	1	1	40	ASTEI00150	1	1466.73	88.25	2.491e-07	4.49043	1.882e-05
ESLSNSFVTR		4.74819e-05	1	1	40	ASTEI00150	0	1139.57	78.44	6.494e-05	3.46581	0.0009556
LNQDVSTLSSNVVNALPDFSKFQESYAK		1.52389e-11	1	1	40	ASTEI00150	1	3101.54	84.79	1.956e-11	8.22698	2.948e-12
SITTVLGDNLNTFPGYVATELHAR		4.68062e-12	1	1	39	ASTEI10045	0	2589.33	122.16	1.103e-12	6.94346	6.089e-10
YNLQNIEWTSPYAPK		5.41833e-08	1	1	39	ASTEI00150	0	1823.9	88.45	2.905e-08	4.96701	9.825e-08
LLALLQRPLEPTFYPK		2.28408e-06	1	1	38	ASTEI10663	0	1899.11	67.56	1.209e-07	5.19766	2.591e-06
LREEGSVVQAESR		1.1209e-07	1	1	38	ASTEI10499	1	1459.75	93.57	3.555e-08	4.84261	4.295e-07
ELASVIQNENIELTR		1.81496e-08	1	1	38	ASTEI04588	0	1728.91	96.88	1.31e-09	5.21569	1.745e-08
YQEWEANEEIQIFR		1.02781e-07	1	1	38	ASTEI01158	0	1854.87	82.47	1.607e-08	4.09656	8.343e-06
LLDGNPPR		0.00186911	1	1	38	ASTEI00150	0	881.484	57.5	0.00073	2.20549	0.005756
SLGHSAFK		0.00138505	1	1	38	ASTEI00150	0	846.447	50.89	0.0005957	3.14439	0.003502
ILEKDSFVLVTR		1.45131e-06	1	1	36	ASTEI10824	1	1419.82	75.56	7.004e-07	4.7063	2.66e-05
NIQLGTVGELLVPLVK		3.5124e-08	1	1	36	ASTEI06642	0	1693.03	89.51	2.037e-09	4.57007	4.055e-08
ETLAAFVAIVR		3.03725e-05	1	1	36	ASTEI03537	0	1189.69	59.4	2.579e-06	2.90585	0.0001463
FELNGAVSNR		2.13294e-05	1	1	36	ASTEI00150	0	1106.56	84.4	1.7e-06	2.93681	0.001152
MLGSAGVSANGALTFSHPTIK	1xOxidation [M1]	3.2594e-11	1	1	36	ASTEI00150	0	2075.06	99.32	7.914e-12	7.61345	1.67e-11
SLGHSAFKADAK		9.90611e-06	1	1	36	ASTEI00150	1	1231.64	79	6.851e-07	5.04709	6.271e-06
LENKPVNDIEELK		1.00568e-06	1	1	36	ASTEI00150	0	1540.82	80.39	4.587e-08	5.53941	3.432e-06
TVDVGDWYTVK		4.68528e-05	1	1	36	ASTEI00150	0	1282.63	52.68	3.436e-05	3.16126	0.0001577
LFDAVHNVK		0.000845988	1	1	36	ASTEI00150	0	1042.57	46.84	0.0001307	2.93697	0.004188
LTLTGNK		0.0108866	1	1	36	ASTEI00150	0	746.441	55.65	0.01915	1.94102	0.01103
AHGGYSVFAGVGER		2.78503e-05	2	2	34	ASTEI06097	0	1406.68	74.67	5.01e-06	3.78487	7.709e-05
YLTVAAVFR		0.000171975	2	2	34	ASTEI07122	0	1039.59	62.34	0.0002049	2.62302	0.0001684
ANAPANVLLTYWQR		7.02786e-08	1	1	34	ASTEI10663	0	1616.85	98.19	1.982e-09	4.98538	1.513e-07
HVGPAYYPEVEQFHFVPENR		1.02135e-11	1	1	34	ASTEI06642	0	2415.15	98.72	4.559e-11	7.97821	2.883e-14
EYLAQANYAEVIER		2.41349e-07	1	1	34	ASTEI06287	0	1668.82	101.03	5.335e-08	4.33657	1.528e-05
KLQTLFQQLYR		2.31475e-06	1	1	34	ASTEI06287	1	1437.82	86.01	9.174e-07	4.4451	2.216e-05
YSFNREFSYAVESLGVGASAETSVIYSQK		2.22476e-10	1	1	34	ASTEI00150	1	3189.54	75.5	2.118e-09	7.66701	2.084e-10
TAFGPEISKPVQFTLSNDELLPEICSDAADTDFSVNVKR	1xCarbamidomethyl [C25]	1.84256e-09	1	1	34	ASTEI00150	1	4311.11			7.94061	1.45e-07
LENKPVNDIEELKALFVSFVK		2.44248e-10	1	1	34	ASTEI00150	1	2432.34	92.37	3.692e-11	8.34666	3.459e-12
GIMFNMVAPLK	2xOxidation [M3; M6]	4.38302e-05	1	1	34	ASTEI00150	0	1252.64	66.23	7.4e-05	3.41749	0.0001915
NKVTQTSFDSK		1.25942e-05	1	1	34	ASTEI00150	1	1254.63	79.53	1.121e-05	4.64299	2.478e-05
FALHDAK		0.00702603	1	1	34	ASTEI00150	0	801.425	40.26	0.0016	2.24875	0.1926
AFLQSLNK		0.0153559	1	1	34	ASTEI00150	0	920.52	36.5	0.02217	2.4983	0.03366
TTQDEAGSAAILSVQLDDLLGGVPVQHR		5.21684e-13	1	1	33	ASTEI04270	0	2890.49	141.45	2.222e-14	9.14532	5.207e-12
GGANPGFHEAVGDVLSLSVSTPK		7.53898e-10	1	1	33	ASTEI02024	0	2239.14	96.75	5.447e-10	5.97451	7.133e-10
RAFTYPFR		0.000986085	1	1	33	ASTEI00150	1	1057.56	41.57	0.0001563	3.21697	0.1616
SQIDLATGLDFGPQGNIFASFTHLQHAPFTYR		2.1662e-10	1	1	32	ASTEI10663	0	3549.75	84.02	6.013e-11	8.70499	3.737e-11
LLTFEELNQNSGFVLYETTLPK		7.01552e-07	1	1	32	ASTEI05543	0	2556.32	55.4	5.505e-05	4.09949	4.646e-05
AGITINEVGSEAYAATEIQLVNK		1.94082e-12	1	1	32	ASTEI04588	0	2391.24	127.95	8.26e-15	6.64156	2.76e-08
ANTLQTDANNFIFVLER		2.18069e-10	1	1	32	ASTEI02567	0	1966	132.96	2.185e-12	4.92547	5.938e-08
SFGFPVGAATLADEVGIDVGAHIAVDLAK		1.80672e-13	1	1	32	ASTEI01671	0	2840.48	93.5	3.856e-13	6.464	1.347e-13
VELYAGNNCVYTLK	1xCarbamidomethyl [C9]	3.26843e-05	1	1	32	ASTEI00150	0	1643.81			4.08959	4.882e-06
LVQEYFDSFDEFK		6.42159e-06	1	1	32	ASTEI00150	0	1666.76	68.94	1.657e-06	4.03185	3.123e-05
ALFVSFVK		0.00429579	1	1	32	ASTEI00150	0	910.54	46.2	0.00128	2.40276	0.01992
FTFVVK		0.0624676	1	1	32	ASTEI00150	0	740.434	37.11	0.1009	2.04243	0.07851
LAVDVNHLEFENQLLDWCR	1xCarbamidomethyl [C18]	2.41774e-08	1	1	31	ASTEI01158	0	2371.15			6.23226	1.596e-09
YGSDFTAALAGGYQTGGHGKPASHELKVDLTAPSYK		2.02927e-07	1	1	31	ASTEI00150	1	3694.81	41.15	3.192e-07	6.31076	8.69e-06
LNNKLQLPK		0.000665556	1	1	31	ASTEI00150	1	1067.66	74.76	0.0001701	4.31986	0.0008365
DLVHQLR		0.0281044	1	1	31	ASTEI00150	0	880.5	42.76	0.009374	2.17772	0.008656
FHFSGK		0.0609056	1	1	31	ASTEI00150	0	722.362	32.87	0.07509	2.2767	0.1708
FGNPHATIVDWTPVER		2.2881e-07	1	1	30	ASTEI10045	0	1838.92	85.33	9.418e-08	6.18333	7.118e-09
VGEWDTQTKNEIYPHQDR		8.61469e-10	1	1	30	ASTEI09198	1	2216.04	121.05	1.478e-10	7.24497	4.092e-10
VAEVITHEAFNK		3.45977e-07	1	1	30	ASTEI09198	0	1357.71	78.56	8.658e-08	4.81388	2.398e-07
FFNDGDYIQAVLDR		4.50331e-09	1	1	30	ASTEI07670	0	1672.8	102.33	4.506e-10	4.285	3.91e-07
IGDEWPVHLEQLQGLK		5.7333e-06	1	1	30	ASTEI07670	0	1861.98	75.27	3.599e-07	5.66841	2.73e-06
VFLPFFVSTNLPYSVK		6.51928e-07	1	1	30	ASTEI06644	0	1858.01	58.87	2.503e-07	5.12188	1.953e-06
KYFGLPVTPGGAPAPALNPNAR		6.12237e-13	1	1	30	ASTEI06287	1	2208.19	108.79	3.521e-11	6.09439	2.561e-10
MNAIVNDIVAQLVETFNTK	1xOxidation [M1]	1.74133e-11	1	1	30	ASTEI00150	0	2136.1	142.48	1.055e-11	6.21721	8.549e-07
EVALYGVAHIGVEEYLAK		6.32505e-05	1	1	30	ASTEI00150	0	1961.04	38.63	4.422e-05	3.88149	6.723e-06
YVTNKLENKPVNDIEELK		3.88877e-09	1	1	30	ASTEI00150	1	2146.14	90.32	6.53e-11	6.6557	1.704e-09
GFFSGMDMQAAYDLISEQYQK	1xOxidation [M]	1.86075e-07	1	1	30	ASTEI00150	0	2445.07	98.84	6.297e-09	7.96271	1.138e-06
NFEFTGSAK		0.00307982	1	1	30	ASTEI00150	0	1000.47	45.55	0.001443	2.48659	0.003054
GNQLITLPAK		0.00146085	1	1	30	ASTEI00150	0	1054.63	46.99	0.0002479	3.47357	0.00503
ASLESPIR		0.00305939	1	1	30	ASTEI00150	0	872.484	47.75	0.002552	2.68904	0.01342
VQPNDFR		0.013455	1	1	30	ASTEI00150	0	875.437	54.35	0.06594	2.20193	0.1122
AVFPSIVGRPR		0.000332758	3	8	29	ASTEI07742	0	1198.71	54.99	5.083e-05	2.91095	0.004441
VLCYYDASNFLIEGLGK	1xCarbamidomethyl [C3]	4.7651e-07	1	1	29	ASTEI01821	0	1961.97			4.79767	3.905e-08
GFGLNCGFSGHTAMSLATR	1xCarbamidomethyl [C6]	4.86995e-08	1	1	29	ASTEI00150	0	1983.92			5.88031	1.131e-08
GFFSGMDMQAAYDLISEQYQK	2xOxidation [M6; M8]	1.22457e-08	1	1	29	ASTEI00150	0	2461.07	92.81	2.534e-10	6.99115	2.166e-07
VAPEEHPVLLTEAPLNPK		4.64783e-08	3	7	28	ASTEI07742	0	1954.06	63.97	1.225e-09	5.83827	5.774e-08
DINRVDDSVVFTVSDLER		8.51243e-07	1	1	28	ASTEI10663	1	2079.04	75.23	1.753e-06	3.83771	1.064e-08
YRPIGAELQSR		4.44187e-05	1	1	28	ASTEI10499	0	1289.7	50.28	5.611e-06	4.05319	5.247e-05
YYLFADFDSYIK		2.92331e-06	1	1	28	ASTEI07670	0	1544.73	92.09	2.1e-06	2.99433	3.893e-05
SDDNFKPGLPYTAWLK		2.11212e-07	1	1	28	ASTEI06644	0	1851.93	61.97	1.21e-08	5.14908	5.475e-05
SGSTWLTAFVAR		1.03105e-05	1	1	28	ASTEI06644	0	1295.67	71.76	1.586e-06	3.63398	1.323e-05
SFFYDYVDVEQK		6.3789e-06	1	1	28	ASTEI06642	0	1539.7	62.51	1.912e-06	3.59548	0.001142
FKYDFSEQLNEPLQQIGIR		2.92952e-11	1	1	28	ASTEI04588	1	2325.19	118.68	2.039e-13	6.76858	2.152e-09
IALTVVSHLR		0.000174284	1	1	28	ASTEI02567	0	1108.68	63.92	0.000352	3.80179	9.088e-06
YLTLLESGAAR		6.94401e-05	1	1	28	ASTEI01821	0	1193.65	59.07	0.0002483	2.8297	7.977e-05
KTANLFVELIQLMR	1xOxidation [M13]	8.35849e-08	1	1	28	ASTEI00150	1	1691.95	86.33	1.074e-08	5.31109	7.99e-07
AYDLTIDSLQGKQELVSVNFR		2.10253e-12	1	1	28	ASTEI00150	1	2396.25	144.16	3.225e-12	6.36399	1.48e-09
GGLHPESACTASDVQVLQPAKK	1xCarbamidomethyl [C9]	4.00797e-11	1	1	28	ASTEI00150	1	2293.16			8.13784	1.312e-11
HVPAGNYK		0.00181997	1	1	28	ASTEI00150	0	885.458	41.33	0.002798	2.57493	0.01384
AFPSRPQNTILR		0.000928696	1	1	27	ASTEI10663	0	1399.78	32.56	0.0005904	2.96508	0.0002445
AQAVNTLADLLVSR		2.25778e-07	1	1	26	ASTEI11056	0	1470.83	103.56	1.051e-08	5.39412	2.446e-07
ASNLPDFAFAEAIPR		6.48734e-08	1	1	26	ASTEI10663	0	1618.82	98.32	9.871e-09	4.29634	1.604e-07
FSNDAEQRIPVR		1.8542e-05	1	1	26	ASTEI10499	1	1431.73	49.11	0.001033	2.94338	0.008837
GWIDDHLR		0.00545796	1	1	26	ASTEI09198	0	1011.5	48.84	0.002139	2.31227	0.009926
NTESLDDTYALALAAYALQLADHSSK		1.05598e-11	1	1	26	ASTEI06644	0	2781.36	137.71	6.089e-14	9.09276	8.107e-13
TFEEQLVWLHGLK		2.34583e-06	1	1	26	ASTEI06642	0	1599.85	78.86	3.393e-07	5.04438	1.568e-07
LSEEYQYLPYMK	1xOxidation [M11]	9.9724e-06	1	1	26	ASTEI00150	0	1579.73	62.15	6.898e-07	3.63071	1.541e-05
KYYTVTIGTK		1.60117e-05	1	1	26	ASTEI00150	1	1173.65	69.92	3.965e-06	4.28586	2.555e-05
IAANVDAKYNEK		4.25436e-07	1	1	26	ASTEI00150	1	1335.69	91.84	1.667e-08	4.3605	1.79e-05
FFGSESSLK		0.000555953	1	1	26	ASTEI00150	0	1001.49	73.37	0.0003829	2.55209	0.007479
VEAIFFNIYEETVK		5.48145e-07	1	1	26	ASTEI00150	0	1701.87	68.93	9.658e-08	3.70369	3.496e-06
LQEDIMSDPALAEFVK	1xOxidation [M6]	8.04476e-09	1	1	26	ASTEI00150	0	1821.89	103.91	1.273e-09	5.22436	2.427e-06
DFFDGNGEFK		0.00335821	1	1	26	ASTEI00150	0	1175.5	42.81	0.0049	2.36286	0.006844
SVLVFR		0.051948	1	1	26	ASTEI00150	0	720.44	48.89	0.04175	1.46203	0.241
TIWFTLYSR		0.000455195	1	1	26	ASTEI00055	0	1186.63	52.92	6.261e-05	2.89679	0.0007516
DAAAALINLFLEQPDVQTLMSVATYCR	1xCarbamidomethyl [C26]	0.000227555	1	1	25	ASTEI10499	0	3010.5			3.46898	1.268e-05
EACNHAAHEAGDKADEAACGIAR	2xCarbamidomethyl [C3; C19]	4.73514e-11	1	1	25	ASTEI00150	1	2424.04			8.53492	3.057e-13
VAALQAFPAASCNKK	1xCarbamidomethyl [C12]	1.63642e-06	1	1	25	ASTEI00150	1	1575.83			6.46951	3.991e-07
TTGIVLDSGDGVSHTVPIYEGYALPHAILR		1.05784e-12	3	6	24	ASTEI07742	0	3151.64	83.15	1.2e-14	9.34718	2.789e-15
AIAELGIYPAVDPLDSTSR		6.60682e-07	1	1	24	ASTEI11539	0	1988.03	97.25	4.903e-08	4.56548	4.068e-06
EEISDLLSMDEHIDLIIPR	1xOxidation [M9]	2.00239e-07	1	1	24	ASTEI11056	0	2254.13	64.03	6.045e-08	5.19367	1.623e-07
THLPVVADTGAIK		1.0242e-05	1	1	24	ASTEI10824	0	1321.75	65.47	0.0001164	3.6102	1.377e-06
LAKPSDLVHR		5.21285e-05	1	1	24	ASTEI10824	0	1135.66	69.08	3.886e-05	4.03657	1.955e-06
TPTEAAFDSPEGLIAVSQR		1.40917e-12	1	1	24	ASTEI10824	0	1988.99	130.4	5.682e-15	6.66061	6.736e-13
GVVHLPNLLSK		3.33448e-05	1	1	24	ASTEI10824	0	1176.71	63.1	2.863e-06	4.31397	1.972e-05
RGELFYYMHSQLIAR		5.78184e-07	1	1	24	ASTEI10499	1	1883.96	52.66	1.038e-07	4.09607	4.548e-08
VEVNNDSGAIR		1.05893e-05	1	1	24	ASTEI10499	0	1173.59	86.89	2.081e-06	3.11777	7.456e-06
IWIAPK		0.015663	1	1	24	ASTEI10499	0	727.45	37.94	0.005242	1.78356	0.05411
AGTYQVILK		2.99701e-05	1	1	24	ASTEI09198	0	992.578	86.51	2.539e-06	3.09354	0.006468
TGLIEGSGTGEVELK		1.12642e-06	1	1	24	ASTEI07469	0	1489.77	83.48	1.451e-06	3.61227	1.197e-05
AAGLQKPGAVATNQPQANR		4.9198e-10	1	1	24	ASTEI07346	0	1892.01	90.16	5.835e-11	8.03051	2.988e-10
RLDIASNTGK		2.55375e-05	1	1	24	ASTEI06644	1	1074.59	63.93	2.645e-06	4.1178	6.474e-05
KDVDEALQDSIVHAFTALSDTFGR		1.13836e-12	1	1	24	ASTEI06287	1	2635.3	158.53	4.716e-15	9.35178	5.735e-09
EVEGTESDLFLGYFK		3.6558e-08	1	1	24	ASTEI04270	0	1733.83	90.42	5.821e-09	4.70172	7.448e-07
LAADTNILHEVVNDGIAR		4.75845e-10	1	1	24	ASTEI00234	0	1921.01	102.81	5.459e-12	6.55952	6.093e-10
FNEANAVGFSSVDKLFFGR		1.14396e-11	1	1	24	ASTEI00234	1	2105.05	126.66	6.691e-14	6.25683	2.272e-09
VTTKLTLTGNK		3.9658e-05	1	1	24	ASTEI00150	1	1175.7	75.55	1.545e-05	3.69351	5.154e-06
FTFVVKDFFDGNGEFK		4.34034e-07	1	1	24	ASTEI00150	1	1896.92	47.91	3.701e-06	4.78536	1.254e-07
NSDNLVAPLLDK		2.78998e-06	1	1	24	ASTEI00150	0	1298.7	75.8	1.539e-07	4.24905	1.078e-05
LSEEYQYLPYMKEK	1xOxidation [M11]	2.54128e-06	1	1	24	ASTEI00150	1	1836.87	42.26	1.91e-06	5.14795	4.248e-08
AKLFDAVHNVK		1.49787e-05	1	1	24	ASTEI00150	1	1241.7	55.82	4.868e-06	4.79273	5.224e-07
NGDGNMFALVTFVK	1xOxidation [M6]	1.12642e-06	1	1	24	ASTEI00150	0	1528.75	83.39	1.049e-06	4.39073	1.731e-05
KVVTSALNTLK		4.85285e-06	1	1	24	ASTEI00150	1	1173.72	75.75	5.922e-06	4.89065	8.062e-07
FSLLHESR		0.0017027	1	1	24	ASTEI00150	0	988.521	51.97	0.001383	2.74261	0.002495
GYSVATGGTDVHLVLVDLRPVGITGAR		8.5274e-08	1	1	23	ASTEI07756	0	2723.48	36.91	3.203e-08	5.58341	3.668e-09
SAIDELFSIASAPLQNANR		5.05987e-07	1	1	23	ASTEI00464	0	2017.03	80.42	1.699e-07	5.05924	1.355e-06
TDKYTSLFSNGGK		3.02244e-06	1	1	23	ASTEI00150	1	1417.7	96.81	2.885e-07	4.38759	9.006e-06
GLISLFQSAQDKSTETDVFGVCQTSFSSYPSGDATVVEK	1xCarbamidomethyl [C22]	0.165845	1	1	23	ASTEI00150	1	4185.98			1.03769	0.111
IGGIGTVPVGR		3.68529e-05	2	2	22	ASTEI01359	0	1025.61	69.3	3.661e-05	3.39868	0.0001702
VQILPLETLLTVR		1.66949e-06	1	1	22	ASTEI10824	0	1494.93	63.34	1.995e-06	3.31814	1.087e-06
VDDSVVFTVSDLER		1.03979e-06	1	1	22	ASTEI10663	0	1580.78	84.11	5.377e-08	3.43608	3.377e-07
SQVDLATGLDFGPEGNVFASFTHLQHAPFTFR		1.09677e-06	1	1	22	ASTEI10663	0	3506.71	38.74	5.085e-08	6.4546	4.693e-08
IPLPNITAPDLAYADVVGR		3.07492e-12	1	1	22	ASTEI10663	0	1995.09	130.65	1.427e-14	5.42198	2.772e-11
VNSHPDFNPR		4.59248e-05	1	1	22	ASTEI09196	0	1182.57	53.42	1.645e-05	3.39523	5.919e-05
IAPYVQWIDSIIFATK		2.38151e-07	1	1	22	ASTEI07457	0	1865.02	61.55	2.133e-08	4.59966	1.489e-06
VLVLDPNTKPLPK		2.98764e-07	1	1	22	ASTEI06644	0	1433.87	80.44	2.886e-08	3.81674	1.943e-07
LVPFVIGDIPESSYK		5.62964e-07	1	1	22	ASTEI06644	0	1663.89	78.09	3.661e-06	3.50872	6.169e-08
YVQPFTVEGQK		0.000107833	1	1	22	ASTEI06642	0	1295.66	50.82	2.191e-05	2.91795	0.0005756
DVDEALQDSIVHAFTALSDTFGR		5.99056e-12	1	1	22	ASTEI06287	0	2507.2	127.39	1.821e-13	7.23536	1.97e-11
ALGVLASLVWDR		1.22843e-06	1	1	22	ASTEI06118	0	1299.74	88.52	5.838e-08	3.27654	2.401e-06
AQVYLDQFLAGTLAR		2.21306e-07	1	1	22	ASTEI05543	0	1665.9	88.76	7.686e-09	3.71341	6.339e-09
AGAEYVVESTGVFTTTDK		1.67243e-07	1	1	22	ASTEI04722	0	1874.9	79.74	1.045e-05	4.62455	4.261e-07
AWHSQGTSLDKIVVGIATYGR		2.89579e-12	1	1	22	ASTEI01821	1	2259.19	135.03	1.251e-12	6.75163	1.997e-09
ADEHREEFTALVR		1.48792e-05	1	1	22	ASTEI01821	1	1572.78	52.85	3.139e-06	5.69449	1.14e-05
IPDENDEHGIWLSYEDPESAGNK		1.95998e-10	1	1	22	ASTEI01821	0	2615.15	77	1.96e-10	7.30414	2.592e-13
VPSADDIQVHATLKSEFESVR		7.91031e-07	1	1	22	ASTEI00150	1	2328.18	34.17	3.456e-08	6.91302	1.828e-05
VQNLANFDMEANVEANFDSYQTFYVK		1.61474e-06	1	1	22	ASTEI00150	0	3057.39	72.41	7.67e-06	2.85036	1.534e-05
NEPDNKATFAVR		2.32611e-05	1	1	22	ASTEI00150	1	1361.68	87.2	1.963e-05	4.15227	1.461e-05
VYLDSLFR		0.000544947	1	1	22	ASTEI00150	0	1012.55	55.6	0.0002275	2.04836	0.006321
QDNFFSADGSFGVDK		8.20733e-09	1	1	22	ASTEI00150	0	1633.71	105.46	4.014e-10	4.89364	2.315e-07
YVNSDQSFK		0.000874645	1	1	22	ASTEI00150	0	1087.51	65.03	0.001253	2.20909	0.004589
LDFATNK		0.00797093	1	1	22	ASTEI00150	0	808.42	45.9	0.01193	2.27185	0.1083
DLNIPSFLELFPDSFVDPSVFPK		0.000261754	1	1	21	ASTEI10663	0	2623.33	42.04	3.255e-05	3.43985	5.289e-05
DDGKTVIDLPDEFLTDR		7.12222e-08	1	1	21	ASTEI10499	1	1948.95	79.59	7.173e-09	5.15652	2.827e-08
LYFVEMDTSTVTLNPGMNTIVR	1xOxidation [M17]	0.0557236	1	1	21	ASTEI10499	0	2517.24	46.26	0.02159	1.62947	0.04623
QAEPFVQPFYVTYDK		9.28337e-07	1	1	21	ASTEI06642	0	1831.89	66.7	4.202e-08	4.47039	3.149e-06
TSANGLKFDHTTDMQLK	1xOxidation [M14]	2.96257e-06	1	1	21	ASTEI00150	1	1922.93	76.9	1.647e-07	6.50209	2.189e-05
NLFSFASGADFNNPSNK		8.62673e-07	1	1	21	ASTEI00150	0	1829.85	104.02	3.849e-08	4.54742	2.809e-06
SYELPDGQVITIGNER		1.50581e-08	3	7	20	ASTEI07742	0	1790.89	106.32	3.232e-10	4.27925	7.698e-09
NAGNPLAHYDGTGAEIVEQLGGR		2.10253e-12	1	1	20	ASTEI10824	0	2339.14	118.67	5.396e-13	8.06521	5.105e-13
TVIDLPENYHTDR		3.45369e-06	1	1	20	ASTEI10663	0	1572.77	72.27	7.014e-07	4.78764	1.395e-06
IAESIDGGYVVAPGGNR		2.07393e-08	1	1	20	ASTEI10663	0	1674.84	102.19	4.714e-10	5.19703	8.462e-08
EALPEGYFPK		0.00123675	1	1	20	ASTEI10663	0	1150.58	56.12	0.01454	2.64964	0.004837
VWPQNEFPLIPVGR		3.27426e-06	1	1	20	ASTEI10644	0	1651.9	51.04	4.385e-06	3.05846	1.933e-06
ELKPTILIGAAAIAGAFTPEVLR		1.22672e-09	1	1	20	ASTEI10604	0	2351.37	99.16	1.671e-11	6.28608	2.305e-05
AAPAAATAAAAASK		1.1512e-07	1	1	20	ASTEI10403	0	1142.62	89.01	1.364e-08	3.7301	1.393e-07
APPTTNTGPGGPEPR		2.57994e-07	1	1	20	ASTEI09198	0	1448.71	103.62	9.21e-09	4.80707	7.455e-07
NNEAEYGEFPWMVAILK	1xOxidation [M12]	1.5438e-07	1	1	20	ASTEI09198	0	2026.96	62.88	7.043e-09	4.26292	6.084e-05
IIVHTGYDTR		0.000516651	1	1	20	ASTEI08922	0	1174.62	51.01	8.595e-05	2.88572	0.0005722
TNIPFLLNVLENQK		8.12417e-07	1	1	20	ASTEI08133	0	1642.92	79.57	1.982e-07	5.33052	3.035e-07
SVQVQLQNNFDLPIADR		1.22457e-08	1	1	20	ASTEI07456	0	1957.01	95.01	1.713e-09	4.77525	2e-08
LLRPNSEYHVAVTNQDVSEPIR		8.08437e-08	1	1	20	ASTEI06644	0	2537.31	69.07	5.55e-08	5.90051	2.558e-09
FFTYQLLGR		0.000232153	1	1	20	ASTEI06644	0	1144.61	57.82	9.797e-05	2.39647	0.001633
LSYFHGYSYDHK		1.07504e-06	1	1	20	ASTEI06642	0	1516.69	62.01	4.971e-08	4.27417	5.559e-06
FVKPFVFTETEESVYGK		3.6315e-08	1	1	20	ASTEI06642	0	2007.01	65.93	2.894e-08	5.70621	7.565e-06
FGLVQEVFTTK		4.3617e-06	1	1	20	ASTEI06642	0	1268.69	76.73	9.866e-07	3.93186	8.701e-06
VPIWPYTLYFR		5.08477e-06	1	1	20	ASTEI05123	0	1454.78	61.13	3.129e-07	3.72869	3.091e-05
LSKPATYDQIK		5.42566e-05	1	1	20	ASTEI04722	0	1263.69	61.83	8.218e-05	4.0661	9.064e-05
SHDIHFWLGTK		1.17817e-05	1	1	20	ASTEI04270	0	1340.67	63.45	1.807e-06	5.31771	2.583e-06
KGEILLNTNQGR		5.82053e-07	1	1	20	ASTEI03067	1	1342.74	82.19	3.953e-07	4.98801	2.209e-06
LIVSIPTFGR		2.71172e-05	1	1	20	ASTEI01821	0	1102.66	61.16	0.0001145	3.10076	0.0005938
FGLDATAVGDEGGFAPNILENKEALNLIQDAIAK		4.15115e-12	1	1	20	ASTEI01631	1	3514.81	94.05	9.307e-13	9.75926	3.829e-10
IGYNPAAVAFVPISGWHGDNMLEPSTK	1xOxidation [M21]	3.82378e-07	1	1	20	ASTEI01359	0	2887.41	50.65	3.507e-08	6.33807	3.657e-08
GLLGLLTDKPEASLLAGDFPK		2.55115e-12	1	1	20	ASTEI00521	0	2155.2	113.26	1.142e-14	6.74567	2.325e-13
IVTVYRPR		0.00124502	1	1	20	ASTEI00271	0	1003.6	53.3	0.05926	2.77006	0.006071
GGLHPESACTASDVQVLQPAK	1xCarbamidomethyl [C9]	3.32991e-08	1	1	20	ASTEI00150	0	2165.07			8.0497	1.209e-08
MVTNLYDKQPGGK		1.0679e-06	1	1	20	ASTEI00150	1	1450.74	73.81	2.547e-07	4.56952	3.656e-06
FFLDGEYGYDK		8.53866e-05	1	1	20	ASTEI00150	0	1353.6	65.54	7.11e-05	3.09859	0.0003104
GTLDGDKQTADGSVEFDVFK		2.50411e-09	1	1	20	ASTEI00150	1	2129	95.91	2.516e-09	6.25849	5.292e-08
AYDLTIDSLQGK		0.00144152	1	1	20	ASTEI00150	0	1323.68	64.19	0.0003844	3.25388	0.0006955
LLVAVFER		0.00133078	1	1	20	ASTEI00150	0	946.572	76.96	0.0009188	2.65555	0.001288
SIVGFNER		0.00471509	1	1	20	ASTEI00150	0	921.479	63.16	0.005719	2.26533	0.0106
STTTGHLIYK		0.000141738	2	2	19	ASTEI01359	0	1120.6	46.52	4.026e-05	2.71537	0.0007172
FSLAITDASNVIEKQEITLNTGETR		0.000309229	1	1	19	ASTEI06644	1	2750.42	27.92	0.2634	2.28378	0.001119
SKYTYGKPVK		0.000263505	1	1	19	ASTEI06644	1	1170.65	49.43	0.0001969	4.05416	2.756e-05
GGVQENVVPPELSVCFDIR	1xCarbamidomethyl [C15]	1.65839e-06	1	1	19	ASTEI01158	0	2115.05			5.06951	3.708e-08
IVVENMDGGKR	1xOxidation [M6]	2.34167e-05	1	1	19	ASTEI00150	1	1233.63	72.59	1.028e-05	2.9244	0.0002961
IINEPTAAAIAYGLDKK		1.00252e-08	3	3	18	ASTEI07645	1	1787.99	84.09	4.1e-10	6.50956	1.358e-10
TVLIMELINNVAK		8.90353e-06	2	2	18	ASTEI06097	0	1457.84	61.74	1.082e-06	3.05903	1.506e-06
SLQDIIAILGMDELSEEDKLTVAR	1xOxidation [M11]	4.6954e-10	1	1	18	ASTEI11539	1	2675.38	99.62	5.385e-12	7.31675	4.643e-10
NVSPPAIAFAEAVPR		2.42964e-07	1	1	18	ASTEI10663	0	1538.83	95.25	8.629e-09	4.19904	1.95e-06
YKPIGDSLQTR		5.68494e-05	1	1	18	ASTEI10663	0	1277.68	52.75	1.62e-05	2.31899	8.978e-05
VRPLTSLR		0.0169534	1	1	18	ASTEI10663	0	941.589	35.54	0.005784	2.57676	0.04065
QTTALVFEVLER		4.36938e-07	1	1	18	ASTEI10608	0	1405.77	83.35	3.395e-07	3.46945	9.093e-07
GIDILGDVVEASSITPNDKLYGSLHNMGHNVIAFVHDPDNR	1xOxidation [M27]	6.53951e-05	1	1	18	ASTEI10499	1	4446.18	18.96	6.358e-06	3.47164	8.634e-05
GGFSLFIPK		0.000934904	1	1	18	ASTEI10499	0	965.545	49.13	0.001125	2.34092	0.003934
APLYMYIFSHQGELNK	1xOxidation [M5]	1.31132e-09	1	1	18	ASTEI10045	0	1926.94	91.51	1.813e-11	6.03007	2.868e-06
FGGDPNNVTIFGESAGGASVHLHYLSEGSR		1.78841e-11	1	1	18	ASTEI10045	0	3075.46	89.75	1.138e-13	8.46794	2.521e-10
NNEAEYGEFPWMVAILK		1.91442e-08	1	1	18	ASTEI09198	0	2010.96	63.91	4.288e-10	4.23417	5.147e-07
VLYPNDNFFEGK		1.0242e-05	1	1	18	ASTEI07670	0	1442.7	73.51	1.09e-05	3.09337	0.0002052
IQLTTDKEHLEK		1.49787e-05	1	1	18	ASTEI07469	1	1454.78	65.43	1.964e-06	4.3417	3.113e-05
ATTDSDSKWWHKPIPEVEQK		6.65103e-07	1	1	18	ASTEI06644	1	2382.17	49.08	8.198e-08	7.66995	4.558e-08
QLLVEPEGLPQFINK		3.30197e-07	1	1	18	ASTEI06644	0	1724.96	67.61	6.044e-08	4.69688	1.551e-06
LTANIEAK		0.00835006	1	1	18	ASTEI06644	0	859.488	46.26	0.001961	2.59756	0.02005
AAFIDLR		0.00545796	1	1	18	ASTEI06644	0	805.457	44.68	0.002116	2.03286	0.01667
YSVQFVLDMVK	1xOxidation [M9]	2.03565e-05	1	1	18	ASTEI06642	0	1344.69	54.74	2.009e-06	3.1969	4.066e-05
GHYTEGAELVDSVLDVVR		1.82455e-11	1	1	18	ASTEI06416	0	1958.98	115.61	1.409e-12	6.10013	1.18e-11
LPSLQTVDVSSPNSASAPVR		1.67831e-09	1	1	18	ASTEI06287	0	2025.06	101.26	4.727e-11	5.71196	4.699e-09
LVKPTENYAK		0.000258287	1	1	18	ASTEI05210	0	1162.65	57.57	3.827e-05	2.79816	0.0002664
LVQNAETAPFK		5.22223e-06	1	1	18	ASTEI04270	0	1217.65	90.44	4.762e-06	3.39747	3.51e-05
TPNLFVLSVANNQLER		2.8235e-09	1	1	18	ASTEI02571	0	1814.98	88.86	1.341e-09	5.51281	5.288e-07
LSIVPPSLFLDYGSR		4.82908e-07	1	1	18	ASTEI02547	0	1663.91	89.28	1.491e-07	3.46768	4.332e-06
EADHAAPLYELTDRVPGNNVDGQVR		2.09808e-07	1	1	18	ASTEI01821	1	2736.33	38.55	1.417e-07	6.28846	7.783e-05
TYGFDGVDLEWQFPMNKPK	1xOxidation [M15]	1.55413e-07	1	1	18	ASTEI01821	0	2288.07	60.44	4.949e-08	5.03044	4.425e-09
IKENNEVLQSSVDEILK		5.01922e-10	1	1	18	ASTEI01679	1	1958.04	111.18	1.151e-10	7.53067	7.532e-09
LISGVNVQLSEPTFGSDSLTSFVTFK		8.78556e-06	1	1	18	ASTEI00150	0	2773.43	50.57	5.929e-07	3.37823	8.904e-06
SAGDYDVQVGGSLNKHFFK		4.86995e-08	1	1	18	ASTEI00150	1	2069.01	67.81	1.294e-09	6.81538	4.414e-08
VFEEDFNKIATNVSELFR		9.77845e-10	1	1	18	ASTEI00150	1	2158.08	109.87	1.281e-11	5.96335	1.283e-10
ALECFDKMIEGAK	1xOxidation [M8]; 1xCarbamidomethyl [C4]	4.15532e-05	1	1	18	ASTEI00150	1	1527.72			4.06429	1.252e-05
VAALQAFPAASCNK	1xCarbamidomethyl [C12]	4.75672e-06	1	1	18	ASTEI00150	0	1447.74			4.32981	2.283e-05
YNGKDTDLPIFQK		1.7261e-06	1	1	18	ASTEI00150	1	1538.78	69.84	8.718e-08	4.9972	3.149e-07
VDLTAPSYK		0.000683535	1	1	18	ASTEI00150	0	993.525	66.23	0.0008699	2.88096	0.03114
VTLDASHFLSTEYK		1.90169e-08	1	1	18	ASTEI00150	0	1610.81	101.2	2.159e-09	5.92293	2.07e-08
DDLLNLYNQVK		0.000104995	1	1	18	ASTEI00150	0	1334.7	57.33	2.154e-05	3.11503	4.848e-05
LQITADGK		0.00297899	1	1	18	ASTEI00150	0	845.473	51.51	0.004431	2.30661	0.01777
LVPIVQVLDYLTSIGSANKPLTDK		2.31152e-09	1	1	17	ASTEI08428	0	2584.46	82.66	3.93e-09	5.62415	2.187e-10
LVFLPFAYTLDKYR		6.1395e-07	1	2	17	ASTEI02024	1	1745.96	82.9	7.931e-08	4.08656	8.114e-07
VEGKVELYAGNNCVYTLK	1xCarbamidomethyl [C13]	3.25822e-07	1	1	17	ASTEI00150	1	2057.04			5.80175	6.727e-08
IATNVSELFR		5.76127e-05	1	1	17	ASTEI00150	0	1149.63	84.45	1.057e-05	3.48548	0.000118
NSDNLVAPLLDKVIQCTGPSASSR	1xCarbamidomethyl [C16]	1.77901e-08	1	1	17	ASTEI00150	1	2542.29			8.03308	7.861e-11
GYSFTTTAER		0.000802074	3	7	16	ASTEI07742	0	1132.53	44.92	0.0005895	2.54361	0.01339
LNKIPQSLGLK		3.09863e-05	1	1	16	ASTEI10824	1	1210.75	62.17	1.965e-05	4.45859	0.001035
VQILPLETLLTVRDDAHISDAIETMK	1xOxidation [M25]	4.43584e-08	1	1	16	ASTEI10824	1	2937.56	41.28	1.849e-09	4.59918	2.278e-08
AAQEELIKR		0.000387898	1	1	16	ASTEI10732	1	1057.6	63.04	0.003509	3.10092	0.0009549
DRLNPILFQYAMAVAIQHRPDTK	1xOxidation [M12]	2.01297e-10	1	1	16	ASTEI10663	1	2713.42	64.57	1.976e-12	8.33639	4.967e-12
RSEQSSVTIPYER		3.70488e-08	1	1	16	ASTEI10663	1	1551.78	71.98	9.313e-10	4.58779	3.214e-08
DVEIPSFLELFPDR		4.22608e-07	1	1	16	ASTEI10663	0	1676.85	88.57	6.058e-08	3.97761	7.195e-06
SVPTGTDELGQFR		1.94281e-05	1	1	16	ASTEI10499	0	1406.69	75.49	1.517e-06	3.29297	0.0001412
VEVNNDSGAIRK		1.79339e-05	1	1	16	ASTEI10499	1	1301.68	87.99	3.427e-06	4.13162	2.003e-05
TATIQVK		0.0254792	1	1	16	ASTEI10499	0	760.456	35.72	0.03122	1.7352	0.01052
LGRPLTLSEK		0.000598242	1	1	16	ASTEI10416	0	1113.66	40.37	0.002162	3.74975	0.002215
YASEAIASFFFHNRPVSVETMR	1xOxidation [M21]	2.4459e-07	1	1	16	ASTEI10045	0	2575.24	43.61	0.009374	4.92218	1.6e-06
NEIYPHQDR		0.000353334	1	1	16	ASTEI09198	0	1171.55	53.98	4.654e-05	3.05636	0.0003115
ERLPYQER		0.0101886	1	1	16	ASTEI09196	1	1090.56	35.78	0.00959	3.41021	0.01174
RANALQNELEESR		3.98689e-08	1	1	16	ASTEI08310	1	1529.77	79.3	1.023e-09	5.3328	1.357e-07
YYGGNEFIDEIELLAQKR		1.06641e-09	1	1	16	ASTEI07756	1	2158.08	134.59	3.234e-11	5.12209	7.533e-09
VIHEDATFSAK		3.42463e-05	1	1	16	ASTEI07756	0	1217.62	61.88	2.962e-06	3.29376	1.14e-05
TSFEDFPNK		0.00135764	1	1	16	ASTEI07670	0	1084.49	47.31	0.001301	2.90916	0.00106
NPIGSLLQIR		0.000265268	1	1	16	ASTEI07456	0	1110.66	63.78	0.0001149	3.16989	0.0002646
GLWEEPFQPLATR		1.54109e-06	1	1	16	ASTEI07346	0	1543.79	59.98	1.33e-07	3.28791	7.282e-06
QKPAPVVIYDYYDNSR		1.37833e-07	1	1	16	ASTEI06644	0	1927.95	65.88	6.3e-06	5.1039	8.085e-08
TFEHEKYSTDVEK		3.06841e-07	1	1	16	ASTEI06642	1	1612.75	70.53	1.455e-07	6.64318	5.718e-07
HLQNLR		0.0374161	1	2	16	ASTEI06344	0	780.447	32.03	0.01319	2.42884	0.09981
LPAADGSLSPVER		1.4708e-06	1	1	16	ASTEI06287	0	1311.69	76.21	8.169e-08	4.20022	3.961e-06
ASDNFQSLADLR		7.15729e-07	1	1	16	ASTEI06287	0	1336.65	88.36	5.496e-07	4.49524	1.054e-05
DAFPLTLIHINDLHAR		6.47595e-07	1	1	16	ASTEI05845	0	1846	67.37	2.924e-08	4.50796	7.305e-08
KIDSDLEGHPTPR		2.33845e-08	1	1	16	ASTEI05662	1	1464.74	99.5	5.56e-10	6.10707	7.009e-09
LVVTTAHNTER		4.50151e-05	1	1	16	ASTEI04167	0	1240.66	74.72	1.414e-05	3.18538	0.0001053
DGGIPADWQNIILSAGASGGIK		1.45183e-10	1	1	16	ASTEI03494	0	2140.1	111.16	1.348e-12	5.01336	2.264e-10
TVTLLGYRPATVESPVDEK		1.88642e-11	1	1	16	ASTEI03067	0	2075.1	77.44	1.211e-13	6.06945	1.309e-11
SQLAAIPPTLFQTFPK		1.88242e-06	1	1	16	ASTEI02267	0	1758.98	51.88	4.323e-05	4.5657	4.974e-07
LETSSIDKFSWGVADR		4.04042e-08	1	1	16	ASTEI01972	1	1810.9	119.76	1.036e-09	5.12707	1.078e-08
STLGGVWHGFKK		3.93944e-05	1	1	16	ASTEI01821	1	1316.71	47.34	3.504e-06	3.7907	6.14e-06
TAFVNSAYSLLK		2.99701e-05	1	1	16	ASTEI01821	0	1313.71	73.48	3.417e-06	3.65619	9.922e-05
LWLQASAPATK		6.89786e-05	1	1	16	ASTEI01821	0	1185.66	51.06	3.848e-05	2.89929	9.653e-05
IGSEVYHHLK		7.08433e-05	1	1	16	ASTEI01631	0	1182.63	45.93	6.988e-06	3.81805	0.0001183
AAVPSGASTGVHEALELRDNEK		1.00428e-09	1	1	16	ASTEI01631	1	2251.13	87.38	1.317e-11	5.80745	2.255e-10
VRPQIFPGGTDSR		0.000104297	1	1	16	ASTEI01158	0	1429.75	57.3	1.935e-05	3.61975	0.0003934
TDIFKDNLGPDVLSPIK		1.63701e-10	1	1	16	ASTEI00306	1	1872.01	111.63	5.995e-10	6.44519	4.864e-08
IEQTPPFTDFLR		3.54707e-06	1	1	16	ASTEI00306	0	1463.75	74.96	3.354e-06	3.26866	3.721e-05
STVDSYTNGNVGKK		1.45131e-06	1	1	16	ASTEI00150	1	1469.72	104.33	2.422e-07	4.96698	2.157e-06
FELNGAVSNRFTSQDGELNLEGSLVAVEK		4.81388e-09	1	1	16	ASTEI00150	1	3123.56	61.74	8.397e-11	6.62207	2.593e-08
DILSGFADYSVKEQGK		1.20031e-08	1	1	16	ASTEI00150	1	1756.88	108.69	2.463e-10	5.46499	3.17e-08
LYGDAPMLNTNK	1xOxidation [M7]	1.62267e-05	1	1	16	ASTEI00150	0	1352.65	65.45	1.369e-06	3.39099	4.13e-05
NKVEVFSEK		0.000857336	1	1	16	ASTEI00150	1	1079.57	55	0.0001325	3.13469	0.001182
QELVSVNFR		0.00201118	1	1	16	ASTEI00150	0	1091.58	48.55	0.003673	3.08649	0.005172
VLNQAVER		0.00161435	1	1	16	ASTEI00150	0	928.521	65.47	0.008976	2.7626	0.0189
HVKLDLEK		0.00203814	1	1	16	ASTEI00150	1	981.573	51.4	0.002183	3.30713	0.003112
DTDLPIFQK		0.00635957	1	1	16	ASTEI00150	0	1076.56	33.65	0.001426	2.48102	0.01244
LITPVVLQR		0.000395734	1	1	16	ASTEI00060	0	1038.67	64.63	5.322e-05	2.76241	0.002411
IYAIPTIEK		0.00122854	1	1	16	ASTEI00055	0	1047.61	49.71	0.0004728	2.1869	0.000595
MVIDIPPNFTASDREDEQR	1xOxidation [M1]	0.00776202	1	1	15	ASTEI10499	1	2249.05	40.87	0.002254	2.90736	0.0035
LHQTFICAGGER	1xCarbamidomethyl [C7]	7.67454e-05	1	1	15	ASTEI09196	0	1388.67			4.15935	0.01228
ARPEYMIPIHFYGR	1xOxidation [M6]	9.77486e-06	1	1	15	ASTEI07670	0	1765.88	55.11	9.038e-07	4.89335	2.705e-05
LFQDLVSNDPSLEPLVTWR		1.08605e-08	1	1	15	ASTEI07346	0	2229.16	96.6	6.696e-08	5.21263	5.28e-09
YFGLPVTPGGAPAPALNPNAR		2.10177e-08	1	1	15	ASTEI06287	0	2080.1	83.62	2.27e-08	5.34927	5.022e-06
GVPQIEVTFDIDANGILNVTALEK		0.000606269	1	1	15	ASTEI05419	0	2556.36	36.87	0.00368	2.46769	0.0003091
VINDNFGILEGLMTTVHATTATQK	1xOxidation [M13]	6.73093e-10	1	1	15	ASTEI04722	0	2590.32	80.47	8.25e-12	6.70547	3.875e-08
VTVSDIELALPFCTHLIYGYAR	1xCarbamidomethyl [C13]	4.68716e-09	1	1	15	ASTEI01821	0	2538.31			7.47927	3.591e-11
LPLQDVYK		0.0013943	2	2	14	ASTEI01359	0	975.551	51.36	0.0003834	2.52346	0.0009929
LSLTPSKLESLAK		2.22395e-06	1	1	14	ASTEI11056	1	1386.82	79.98	9.358e-07	3.98823	8.371e-07
KPTAQEIALATVTALRR		3.12492e-06	1	1	14	ASTEI10732	1	1839.08	59.75	5.331e-07	5.35212	5.507e-08
AAVADGRGDAVPIFLHEIPLLFR		5.44501e-07	1	1	14	ASTEI10688	1	2477.37	37.52	9.078e-08	6.31934	6.033e-09
FLEGYGVVGEFQTAMR	1xOxidation [M15]	1.09139e-07	1	1	14	ASTEI10663	0	1819.87	74.47	3.358e-09	3.3142	2.215e-07
DRLNPILFQYAMAVAIQHRPDTK		3.97433e-10	1	1	14	ASTEI10663	1	2697.43	54.79	5.351e-11	8.77064	6.381e-13
VNLTPGTNNLVR		9.20542e-06	1	1	14	ASTEI10663	0	1297.72	69.45	9.356e-07	3.61486	5.337e-06
LLMVELDKFR	1xOxidation [M3]	0.000113742	1	1	14	ASTEI10663	1	1279.71	66.57	0.0001163	3.71824	4.876e-05
LREEGSIVQAENR		3.10961e-07	1	1	14	ASTEI10663	1	1500.78	86.41	1.15e-08	5.00612	7.479e-07
GPVLLQDVHLIDELAHFDR		1.27055e-10	1	1	14	ASTEI10644	0	2187.16	141.59	1.153e-12	7.64307	1.997e-11
EDTKNVTIPSIVSLFPDQFVDPAVFPK		8.75794e-08	1	1	14	ASTEI10499	1	3003.57	41.61	2.588e-09	6.96446	2.565e-09
FNNTVIAR		0.00262501	1	1	14	ASTEI10499	0	934.51	54.41	0.002636	2.71309	0.009698
FPGQLNADLRK		1.95581e-05	4	4	14	ASTEI10195	1	1258.69	62.62	7.573e-05	3.35338	4.593e-05
VVDALGNAIDGKGEIK		6.70731e-08	1	1	14	ASTEI10101	1	1598.87	101.11	8.012e-07	5.09185	2.404e-08
TGAIVDVPVGDEILGR		9.80934e-08	1	1	14	ASTEI10101	0	1610.87	80.08	5.282e-09	4.29036	1.269e-06
LLDGTRPVYFHAFSSTK		1.66131e-07	1	1	14	ASTEI09849	0	1939.01	52.29	1.772e-08	4.59483	2.348e-07
QVVLTGAHCVQNK	1xCarbamidomethyl [C9]	1.20198e-05	1	1	14	ASTEI09198	0	1453.76			4.57267	4.673e-07
AGTYQVILKK		6.71629e-05	1	1	14	ASTEI09198	1	1120.67	67.51	6.555e-06	3.87021	0.0009693
DVPPPTSAPPPPPTPAVGVK		8.91924e-07	1	1	14	ASTEI09198	0	1921.04	79.47	3.999e-08	4.59342	9.669e-07
LGEWDTQTK		0.00118041	1	1	14	ASTEI09198	0	1077.52	40.57	0.0001936	2.84936	0.001621
QGTYQVILK		0.00114174	1	1	14	ASTEI09198	0	1049.6	57.1	0.0003895	3.15618	0.001348
YQVILK		0.0695353	1	1	14	ASTEI09198	0	763.471	36.62	0.05942	2.33815	0.08298
VIVLDTELKPPAR		2.2881e-07	1	1	14	ASTEI08432	0	1450.86	92.37	8.008e-09	3.94045	8.684e-06
IAFQLNPNLLTTVIK		1.14355e-07	1	1	14	ASTEI08432	0	1685	64.66	3.535e-09	4.35437	1.758e-07
VGVPVSFLVK		0.000248159	1	1	14	ASTEI08432	0	1044.65	51.77	3.081e-05	3.19849	0.0003462
ITAAVMHMGR	2xOxidation [M6; M8]	0.000133482	1	1	14	ASTEI08311	0	1118.54	44.79	2.586e-05	3.2376	0.0003419
LAGADIETYLLEK		5.83076e-08	1	1	14	ASTEI08311	0	1435.77	98.93	1.592e-09	4.64631	4.507e-07
KGSLEDQVVQTNPVLEAFGNAK		4.84609e-09	1	1	14	ASTEI08311	1	2344.21	113.12	8.5e-11	7.75485	5.9e-08
TAEELQAAEDKVNHLNK		6.8549e-09	1	1	14	ASTEI08310	1	1909.96	123.75	1.272e-10	6.81565	3.018e-08
VISHASDLQSSAAK		2.4459e-07	1	1	14	ASTEI08133	0	1413.73	85.73	8.671e-09	5.38616	6.913e-08
SVVEFLQGAIGTPHGGFPEPLR		7.51524e-12	1	1	14	ASTEI08133	0	2308.21	111.47	8.194e-11	7.32212	8.684e-09
LAQLLEKDYGVK		2.14048e-07	1	1	14	ASTEI07670	1	1376.78	80.74	2.028e-08	4.49732	2.528e-06
RFPGDFGR		0.00213541	1	1	14	ASTEI07670	1	951.48	39.46	0.001295	3.05507	0.001117
ALKPGSGQEPLTK		1.8542e-05	1	1	14	ASTEI07530	0	1325.74	60.53	1.44e-06	5.19101	1.202e-05
GFLKPGNPIVVVTGWK		3.17245e-07	1	1	14	ASTEI07469	0	1711.99	67.01	2.606e-08	6.0037	3.044e-09
ISSENTPILLR		5.14378e-05	1	1	14	ASTEI07456	0	1242.71	81.13	6.687e-06	3.2807	0.0001259
IANALSNQK		0.000158751	1	1	14	ASTEI07346	0	958.532	64.79	1.812e-05	3.26295	0.002785
EQVFSELEKYEER		6.09869e-07	1	1	14	ASTEI06644	1	1685.8	94.59	2.32e-07	4.37061	0.001425
INFDNLSHLPVSSFR		1.15526e-09	1	1	14	ASTEI06344	0	1745.9	105.51	1.561e-11	6.18487	2.425e-09
EADFLLADPEDVYVASHFNNQDFVVFSELR		9.73054e-11	1	1	14	ASTEI06287	0	3486.65	56.86	8.428e-13	6.92836	2.608e-09
LWNTSHEASQVR		1.74927e-06	1	1	14	ASTEI05820	0	1427.7	65.9	1.122e-06	3.95964	5.887e-07
AFFEASSTTDRPTAIIAK		6.8549e-09	1	1	14	ASTEI05662	0	1926	102.37	7.433e-10	6.55173	3.073e-07
NAGPIALAPPSPQKENAPK		7.04022e-09	1	1	14	ASTEI05662	1	1900.03	76.49	1.317e-10	6.25689	2.216e-06
AIPGSTVFYPADAVSTER		3.3687e-07	1	1	14	ASTEI05662	0	1880.94	72.64	3.809e-08	4.13721	1.907e-08
TVAFVSTFATFFTR		4.11484e-07	1	1	14	ASTEI05662	0	1594.83	80.74	3.058e-07	3.76982	7.639e-07
LYAAGAQPQVQK		1.57996e-05	1	1	14	ASTEI05210	0	1273.69	62.55	3.557e-06	3.83396	1.565e-05
YVSWYTEAQK		0.000146543	1	1	14	ASTEI05210	0	1274.61	63.37	9.064e-05	2.8941	0.0002424
TPVVIENAVFHR		4.93534e-08	1	1	14	ASTEI05210	0	1381.76	113.51	4.413e-09	6.33473	2.864e-10
LYRPITYPVGR		0.000132595	1	1	14	ASTEI05210	0	1334.76	42.13	1.557e-05	3.70623	0.0001734
SGAVRPLPTSVFTEQQVEQAFR		2.12999e-08	1	1	14	ASTEI05210	0	2447.27	81.42	4.862e-10	8.08805	4.932e-10
YFSQALDNPPRPFLAILGGAK		1.41559e-07	1	1	14	ASTEI05047	0	2275.22	72.57	2.49e-08	6.70019	5.194e-07
LYSSFQLDVEVR		0.00201118	1	1	14	ASTEI05043	0	1455.75	34.45	0.0003631	1.9605	0.0008236
TIHFAGSDWHYER		1.0608e-06	1	1	14	ASTEI03067	0	1618.74	69.47	4.887e-08	5.5764	1.22e-06
APSNNYLAIR		1.36435e-05	1	1	14	ASTEI03067	0	1118.6	90.14	0.0009465	3.08855	0.0006489
IAHYQGEDFVIK		1.57996e-05	1	1	14	ASTEI03062	0	1419.73	65.13	2.407e-06	4.57029	0.0001196
LESFDFALVR		2.80366e-05	1	1	14	ASTEI02567	0	1196.63	84.69	2.343e-06	2.92197	0.0001475
LYLYGNEIATIEQSVFEGLPK		2.00591e-08	1	1	14	ASTEI02558	0	2384.24	93.47	1.208e-09	4.98161	1.289e-07
IGHIFPGTFDPLR		8.72717e-06	1	1	14	ASTEI02547	0	1469.79	39.79	7.557e-06	4.34934	9.914e-05
RYNFDLIDVSYNHLESVNIPSNLR		1.60117e-05	1	1	14	ASTEI02267	1	2878.45	38.89	5.629e-06	5.1564	1.095e-06
FGSYAFR		0.00661824	1	1	14	ASTEI01821	0	847.41	54.62	0.01195	2.1694	0.1627
GGAVEDKDTFLYLVSELAK		1.94012e-08	1	1	14	ASTEI00716	1	2055.06	98.08	4.364e-10	6.08942	1.368e-09
GRDFLTGLPIVAK		2.98239e-06	1	1	14	ASTEI00521	1	1386.81	59.23	0.006796	4.04926	0.0002233
ALLLQDSLFNLFNR		1.60965e-08	1	1	14	ASTEI00393	0	1663.92	110.37	4.479e-09	3.95082	1.557e-06
GHIIDGLSELPLVVSDDIQK		4.50331e-09	1	1	14	ASTEI00185	0	2148.15	97.13	3.096e-09	6.60087	2.574e-10
YALVSALAATGVPALVQSR		1.05189e-05	1	1	14	ASTEI00185	0	1887.07	79.43	7.364e-07	4.00099	4.232e-07
SVGLTNTKDQSK		4.32495e-05	1	1	14	ASTEI00150	1	1277.67	66.29	2.174e-05	3.75602	6.356e-05
DDGQFQTNSALK		7.42287e-05	1	1	14	ASTEI00150	0	1323.62	66.82	1.092e-05	3.80655	0.0001114
FSNKLTASTGTK		2.50761e-06	1	1	14	ASTEI00150	1	1254.67	75.65	3.414e-06	4.15789	4.453e-06
FDHTTDMQLK	1xOxidation [M7]	0.000233706	1	1	14	ASTEI00150	0	1251.57	51.46	3.452e-05	3.9569	4.992e-05
LQEDIMSDPALAEFVK		1.5438e-07	1	1	14	ASTEI00150	0	1805.9	71.23	7.107e-08	4.7887	3.784e-07
YELNLEGR		0.00556792	1	1	14	ASTEI00150	0	993.5	52.34	0.005166	2.37863	0.02425
YAYQLLK		0.0256465	1	1	14	ASTEI00150	0	898.503	32.65	0.01266	1.89513	0.04005
EVIITR		0.156575	1	1	14	ASTEI00150	0	730.446	36.27	0.1141	1.50666	0.08397
KEENDFVDALLATNVMR	1xOxidation [M16]	8.67233e-10	1	1	14	ASTEI00055	1	1980.97	120.82	5.76e-10	5.76562	5.885e-10
IIAPPERK		0.0132782	3	7	13	ASTEI07742	1	923.567	32.99	0.003428	2.08628	0.007142
ILQNLTANER		6.32505e-05	1	1	13	ASTEI11056	0	1171.64	61.19	6.124e-06	3.07405	0.0001467
LNQQLTFGPPQAK		9.53435e-07	1	1	13	ASTEI11056	0	1441.78	61.55	1.194e-06	4.56753	5.344e-06
RSDQSSVTIPYDR		2.30341e-07	1	1	13	ASTEI10499	1	1523.74	67.5	4.38e-08	4.43135	1.145e-06
ENVYTCGGSLIHR	1xCarbamidomethyl [C6]	2.06299e-05	1	1	13	ASTEI09198	0	1505.72			4.89702	3.06e-06
KLESELQTLHSDLDELLNEAK		3.86292e-09	1	1	13	ASTEI08310	1	2425.25	51.52	3.337e-10	6.83527	1.134e-11
LADELRAEQDHAQTQEK		8.74256e-07	1	1	13	ASTEI08310	1	1981.96	59.67	5.203e-08	6.16141	7.223e-07
FIERPR		0.0686666	1	1	13	ASTEI08133	0	817.468	30.25	0.03687	1.48037	0.1019
LVSDSVTNLAAR		6.3365e-06	1	1	13	ASTEI07346	0	1245.68	103.57	4.051e-07	3.71989	3.953e-06
LHAPTANTK		0.00120423	1	1	13	ASTEI07346	0	952.521	51.38	0.0001979	2.91318	0.00051
IVAVIGAVVDVQFDEQLPPILNALEVQGR		3.52349e-06	1	1	13	ASTEI06097	0	3102.72	48.85	2.022e-07	4.55628	0.0007005
TETTNECFCYLR	2xCarbamidomethyl [C7; C9]	5.14378e-05	1	1	13	ASTEI00150	0	1593.67			4.30583	5.377e-05
GFFSGMDMQAAYDLISEQYQK		2.40167e-08	1	1	13	ASTEI00150	0	2429.08	87.42	4.026e-09	4.23992	1.42e-08
VVSLTSYAPDGK		8.32912e-06	1	1	13	ASTEI00150	0	1236.65	83.14	3.653e-06	3.29399	0.0001797
SRDLGNCAYR	1xCarbamidomethyl [C7]	0.00106815	1	1	13	ASTEI00150	1	1211.56			4.35421	0.00564
QFGGDFKR		0.0073117	1	1	13	ASTEI00150	1	954.479	54.89	0.00168	2.69865	0.1734
VALVYGQMNEPPGAR	1xOxidation [M8]	2.75786e-07	2	2	12	ASTEI06097	0	1617.81	80.91	9.988e-09	3.69034	8.079e-07
FTQAGSEVSALLGR		3.22071e-08	2	2	12	ASTEI06097	0	1435.75	99.41	7.937e-10	4.11339	1.339e-06
GVILYGPPGTGK		0.000328351	3	3	12	ASTEI00005	0	1158.65	68.12	4.274e-05	3.11045	8.861e-05
SGDAAIVNLVPSKPLCVESFQEFPPLGR	1xCarbamidomethyl [C16]	1.32427e-07	2	2	12	ASTEI01359	0	3027.56			5.96772	3.749e-08
LVEIIR		0.0937001	2	4	12	ASTEI11084	0	742.482	33.63	0.07161	1.99587	0.0459
IKELIK		0.108464	3	7	12	ASTEI09560	1	743.503	31.2	0.1705	2.2217	0.1772
AGVQYILDSVIQELLK		1.30442e-06	1	1	12	ASTEI11356	0	1789.01	57.56	9.922e-08	4.15753	8.183e-07
IRADPYFAPILGQLGSILDPK		5.00161e-08	1	1	12	ASTEI11316	1	2284.27	70.24	6.062e-09	5.5916	4.159e-09
GPVGVEGLLTTK		8.00242e-06	1	1	12	ASTEI11056	0	1170.67	81.38	1.845e-06	4.03184	7.384e-05
SIPDSVILDQYR		2.62279e-05	1	1	12	ASTEI10824	0	1405.73	64.23	1.306e-05	2.7775	0.0004122
LVGVLTQR		0.00297899	1	1	12	ASTEI10824	0	885.552	60.54	0.001282	2.51292	0.008939
GAVNTKFDTVTAHAK		1.7261e-06	1	1	12	ASTEI10793	1	1559.82	68.87	1.672e-07	5.32605	8.409e-07
FLEGYGVVGEFQTAMRDPAFYR	1xOxidation [M15]	5.32777e-06	1	1	12	ASTEI10663	1	2569.22	36.61	3.293e-07	4.48785	2.128e-06
YRPIGASLQSR		6.03658e-05	1	1	12	ASTEI10663	0	1247.69	46.46	1.814e-05	3.32755	4.173e-05
ANAPMNILLTFWQR	1xOxidation [M5]	4.14237e-07	1	1	12	ASTEI10663	0	1690.87	83.75	6.38e-08	3.6688	4.7e-06
VRPLTNLREPLTEGYFPK		0.0138155	1	1	12	ASTEI10663	1	2130.17	25.09	0.003591	3.17767	0.01072
RIPTAVR		0.0131907	1	1	12	ASTEI10663	1	812.51	35.57	0.0616	3.1371	0.09065
LFSYADTHR		0.00129579	1	1	12	ASTEI10644	0	1109.54	61.17	0.0007589	3.48757	0.0001152
QVATPDLSFANGIPR		1.17447e-07	1	1	12	ASTEI10499	0	1585.83	124.21	6.111e-09	4.47983	2.024e-07
RGGFSLFIPK		0.129057	1	1	12	ASTEI10499	1	1121.65	40.77	0.2962	2.65113	0.1176
GTPLTFR		0.151227	1	1	12	ASTEI10499	0	791.441	36.2	0.06548	1.46385	0.05944
IPFNVTPGSEQIR		1.15483e-05	1	1	12	ASTEI10416	0	1457.77	72.97	2.066e-05	3.57967	3.256e-06
ISILGLNNFAPGK		1.63642e-06	1	1	12	ASTEI10416	0	1343.77	79.91	8.144e-08	3.89578	1.702e-06
EAYPGDVFYLHSR		6.72848e-06	1	1	12	ASTEI10101	0	1553.74	70.13	2.529e-06	3.25045	1.539e-05
TALAIDTIINQKR		2.33024e-06	1	1	12	ASTEI10101	1	1456.85	91.69	2.605e-07	4.7471	1.302e-07
DIPLMLGSTNDEGLVLWTLLSEK	1xOxidation [M5]	2.25067e-09	1	1	12	ASTEI10045	0	2560.32	73.17	3.417e-11	5.67545	1.564e-09
LGPLGFLSLPAAGIAGNMGLK	1xOxidation [M18]	7.66435e-08	1	1	12	ASTEI10045	0	2013.12	70.41	2.482e-08	5.72692	1.199e-07
EDSFFANVIVDAER		1.1512e-07	1	1	12	ASTEI09849	0	1611.76	80.92	4.983e-07	3.98938	1.591e-06
YIVHNNLPLGLER		1.02601e-06	1	1	12	ASTEI09849	0	1537.85	66.34	1.495e-05	3.57517	2.456e-07
HPGAGGGYNNGVK		2.73472e-06	1	1	12	ASTEI09198	0	1227.59	77.09	1.783e-07	4.66211	3.288e-07
GWIDQHMVQR	1xOxidation [M7]	0.000382761	1	1	12	ASTEI09198	0	1285.61	58.33	0.0002246	2.86737	0.003686
GLVTDSAGYPIKDADVIVSGIDR		4.48124e-10	1	1	12	ASTEI08942	1	2361.23	129.94	1.161e-11	6.27109	2.584e-08
DKSHHNDIALIR		1.18605e-05	1	1	12	ASTEI08922	1	1418.75	63.43	1.814e-06	4.33589	2.217e-05
ILVTYQQLGSR		4.71663e-05	1	1	12	ASTEI08901	0	1277.72	89.13	4.653e-06	3.28057	0.0003434
TPQLIYVPILIPYTQGQYNINQPIAAPGGR		3.45977e-07	1	1	12	ASTEI08774	0	3295.78	42.2	1.304e-08	4.7128	1.034e-06
KPIQFTTVQPFYIVENLPYSIK		6.7522e-08	1	1	12	ASTEI08432	0	2625.43	85.91	2.564e-08	7.0032	1.763e-09
FDEVGSVIHK		0.000473768	1	1	12	ASTEI08432	0	1130.58	61.77	6.601e-05	3.41797	0.0001429
FVPNIVVLDYLNAIGSK		2.24672e-08	1	1	12	ASTEI08432	0	1862.04	80.5	5.178e-10	4.33815	7.82e-07
SPISEQTTINPIQNIEIR		2.6284e-10	1	1	12	ASTEI08432	0	2053.09	117.72	3.353e-11	6.57781	8.567e-10
ISLTQQLEDTKR		9.09948e-07	1	1	12	ASTEI08310	1	1431.78	107.13	4.276e-08	4.54333	2.76e-06
LKGAYEEGQEQLEAVR		5.92986e-10	1	1	12	ASTEI08310	1	1819.92	107.94	7.095e-12	5.36006	5.389e-07
AGKDLVSSVVSGLLTIGDR		1.11737e-09	1	1	12	ASTEI08305	1	1887.05	105.49	1.499e-11	5.76827	2.042e-08
IEGRPGAQLAPLDFDALKK		5.09372e-07	1	1	12	ASTEI08133	1	2039.13	56.94	2.652e-07	6.43244	5.546e-09
GNVTQLHFSNLKPGSVVAVR		3.05338e-08	1	1	12	ASTEI08036	0	2123.17	75.49	2.421e-08	6.46473	1.424e-09
VAYEELQPIIVTLEDAIKQESFYPGFPR		2.35409e-08	1	1	12	ASTEI07691	1	3252.68	59.71	6.118e-10	7.92913	2.575e-10
LPNPGVAK		0.00760893	1	1	12	ASTEI07670	0	795.472	39.56	0.007832	2.15031	0.01104
ALLELQLDPEDLYQTFQR		4.04753e-09	1	1	12	ASTEI07373	0	2192.12	102.36	6.831e-11	5.02835	4.596e-08
SVLQQLGVYTLFER		1.4708e-06	1	1	12	ASTEI07346	0	1652.9	59.87	2.772e-07	4.67243	1.155e-06
VTYQDGAPVQDQTNPVEVK		4.83758e-08	1	1	12	ASTEI06644	0	2088.02	60.67	6.554e-08	4.18995	1.945e-07
VFEVDEYVLPK		5.35377e-05	1	1	12	ASTEI06644	0	1337.7	65.78	5.874e-06	2.94417	4.782e-06
KVVPIDGK		0.000425842	1	1	12	ASTEI06644	1	855.53	68.15	5.811e-05	2.71563	0.0009106
SIYKPGDTVR		0.000129105	1	1	12	ASTEI06644	0	1135.61	48.59	1.415e-05	2.33414	4.315e-05
ITSPNNDVAIVAK		6.51928e-07	1	1	12	ASTEI06644	0	1341.74	88.7	3.065e-07	3.8768	4.719e-06
ATNKLTANIEAK		1.38267e-05	1	1	12	ASTEI06644	1	1273.71	78.13	2.866e-05	4.20638	4.572e-05
TFEVEIPK		0.00276863	1	1	12	ASTEI06644	0	962.519	46.6	0.003922	2.28514	0.001192
YTYGKPVK		0.00535017	1	1	12	ASTEI06644	0	955.525	43.34	0.001311	2.14137	0.003172
FELPSAAR		0.00545796	1	1	12	ASTEI06644	0	890.473	52.24	0.001272	2.0933	0.004869
VALKMPLVSQFK	1xOxidation [M5]	6.46456e-06	1	1	12	ASTEI06642	1	1376.8	74.58	4.153e-07	4.53018	3.27e-06
VYDLYSVYVK		7.88201e-05	1	1	12	ASTEI06642	0	1248.65	61.09	9.027e-06	3.60608	0.0001314
DLMAVDIFYK	1xOxidation [M3]	0.000537731	1	1	12	ASTEI06642	0	1230.61	81.32	0.0001195	3.22214	0.001498
SGPFGQIFRPDNFVFGQSGAGNNWAK		1.26832e-09	1	1	12	ASTEI06416	0	2798.34	101.06	2.593e-09	8.21411	4.632e-12
LGPLGFLSTK		3.58828e-05	1	2	12	ASTEI06404	0	1032.61	66.34	1.396e-05	2.91727	4.112e-05
LLDLSHNHIEVLSGR		5.8022e-09	1	1	12	ASTEI06344	0	1702.92	100.36	1.047e-10	5.02957	2.693e-07
FVQFGIVSAGVK		3.5708e-06	1	1	12	ASTEI05938	0	1251.71	87.95	3.137e-07	3.15247	1.579e-05
TIQELKDIAHK		6.11763e-05	1	1	12	ASTEI05662	1	1295.73	53.83	4.754e-05	4.17521	0.0004854
GAQQLLTEAAR		7.37353e-05	1	1	12	ASTEI05210	0	1157.63	65.28	5.706e-05	3.25725	3.524e-05
ELQDSNIQDTLFGVVAFGGAAPFDR		6.47829e-11	1	1	12	ASTEI05043	0	2667.3	106	5.198e-13	4.69976	7.866e-11
GNENLFLDGVQIGTR		1.18815e-06	1	1	12	ASTEI04897	0	1632.83	87.95	1.312e-07	4.69417	8.457e-06
AKLPTGDWLWPAIWLLPK		8.48191e-05	1	1	12	ASTEI04897	1	2105.19	43.72	1.612e-05	5.09317	3.313e-05
FIANRPFLFLIYDEAK		1.10605e-07	1	1	12	ASTEI04588	0	1957.06	69.66	3.401e-09	5.52479	1.472e-08
YLEGGVASGFK		5.87769e-05	1	1	12	ASTEI04270	0	1127.57	71.38	8.835e-06	2.72496	0.0002158
AINFANDLRDQDHAGR		1.54866e-05	1	1	12	ASTEI04270	1	1812.87	43.31	7.112e-05	3.99607	0.000235
KLNIPAFNNAGK		3.00763e-07	1	1	12	ASTEI04270	1	1286.72	88.42	1.104e-08	4.59096	8.384e-07
VENFQPVVIPK		6.49604e-05	1	1	12	ASTEI04270	0	1269.72	45.02	5.343e-05	4.27828	6.283e-05
KYPAWTPVER		0.00154081	1	1	12	ASTEI04270	1	1246.66	44.58	0.0002643	3.26221	0.02888
FVVTAAHTLEKPHR		5.23143e-07	1	1	12	ASTEI04157	0	1605.89	83.05	2.13e-08	4.66928	5.224e-07
ALGLPAATSFK		4.07301e-05	1	1	12	ASTEI03619	0	1075.61	65.24	3.639e-06	2.96534	6.807e-05
NEQSEAFQEHSIR		1.08223e-06	1	1	12	ASTEI03067	0	1574.72	78.95	5.007e-08	4.5815	1.041e-06
LNVVSDKPQK		5.91701e-05	1	1	12	ASTEI03063	0	1127.64	69.8	5.646e-06	2.96538	0.0003503
ENFFQLDHFLVDLVAGENAITR		1.11541e-08	1	1	12	ASTEI03063	0	2548.28	103.62	2.76e-10	8.03243	1.316e-10
LNHLPFSFK		0.000678995	1	1	12	ASTEI03063	0	1102.6	45.95	0.0001008	3.87231	0.0002756
VRPLPIGIPFDR		0.000324002	1	1	12	ASTEI03043	0	1379.82	50.01	4.202e-05	3.2121	6.133e-05
LQAEINELQSEIQQLTNTK		5.68726e-09	1	1	12	ASTEI02571	0	2200.15	104.27	1.024e-10	6.2204	4.676e-08
LDLSGNQFQDLAGVAR		4.75009e-09	1	1	12	ASTEI02567	0	1703.87	115.38	1.269e-09	5.07431	3.504e-09
ELSLAGNLLETLPATTFAVLR		1.1496e-10	1	1	12	ASTEI02558	0	2229.25	77.04	1.026e-12	5.36907	2.101e-08
TLLILSVEENALSSLK		3.90792e-08	1	1	12	ASTEI02547	0	1729.99	96.39	9.96e-10	4.63316	1.936e-08
FFDLQYYKK		0.000670006	1	1	12	ASTEI02529	1	1251.64	47.43	0.0001422	3.58121	0.0001133
IHELPAEAFFGAHR		8.12417e-07	1	1	12	ASTEI02267	0	1594.81	60.84	0.0006986	5.67914	2.521e-08
AVQQQLIDDHFLFK		1.81747e-05	1	1	12	ASTEI02221	0	1701.9	63.53	4.774e-06	4.68779	1.675e-06
LVFLPFAYTLDK		6.7735e-06	1	2	12	ASTEI02024	0	1426.8	62.48	4.376e-07	3.23202	3.351e-05
ADEHREEFTALLR		0.000169697	1	1	12	ASTEI01821	1	1586.79	38.45	0.0001094	3.9685	1.222e-05
LPDSNGEHGVWVSYEDPDTAGNK		7.09979e-10	1	1	12	ASTEI01821	0	2487.11	84.91	8.8e-12	7.22924	3.62e-10
TYDFDGLDLAWQFPQTKPK		1.59895e-08	1	1	12	ASTEI01821	0	2270.11	71.36	3.452e-10	5.04054	3.263e-09
IVVGIATYGR		3.51721e-05	1	1	12	ASTEI01821	0	1048.61	68.37	1.378e-05	2.96539	0.0005005
SKYPSLK		0.0241786	1	1	12	ASTEI01821	1	822.472	48.26	0.02078	2.65795	0.03093
LSQFYLTSPVIATQNVDFEEK		2.81461e-11	1	1	12	ASTEI01679	0	2429.22	117.56	1.452e-12	6.50914	1.843e-05
TLTEELTTAEAFHNTAR		1.02962e-08	1	1	12	ASTEI01679	0	1904.93	100.08	2.621e-10	6.31769	5.145e-10
FGLDATAVGDEGGFAPNILENK		7.12479e-12	1	1	12	ASTEI01631	0	2235.09	107.74	5.226e-12	6.95131	5.35e-11
GNPTVEVDLVTDLGLFR		3.59469e-06	1	1	12	ASTEI01631	0	1844.98	67.44	2.071e-07	3.7357	8.084e-07
SGETEDTFIADLVVGLSTGQIK		3.41994e-08	1	1	12	ASTEI01631	0	2280.16	101.15	8.52e-10	5.42754	2.638e-08
GIGIPAIGFSPMNHTPVR	1xOxidation [M12]	5.18752e-06	1	1	12	ASTEI01158	0	1879.98	63.4	2.391e-05	4.90918	1.568e-05
ELNAGFSIDEGIAGEGETYPLFYGER		3.44754e-05	1	1	12	ASTEI01158	0	2834.32	74.62	2.976e-06	3.2154	0.0002796
LDSSNIYWVAFKDALDEMGLK	1xOxidation [M18]	2.48747e-09	1	1	12	ASTEI01158	1	2431.18	74.97	3.841e-11	6.77714	1.57e-10
GRPTSTNPIASIFAWTR		3.12056e-09	1	1	12	ASTEI00676	0	1874.99	83.95	5.04e-11	5.65644	2.613e-08
YLEIPSNWDVTQVLGK		6.47595e-07	1	1	12	ASTEI00521	0	1861.97	69.7	5.211e-08	3.74953	3.975e-07
LNPVFDANLR		6.99047e-05	1	1	12	ASTEI00464	0	1158.63	47.59	9.454e-05	3.17601	0.0001711
APIRPDVVNEVSQLMR	1xOxidation [M15]	2.85137e-07	1	1	12	ASTEI00185	0	1839.97	58.92	1.041e-08	5.4865	1.389e-08
RGLISLFQSAQDK		1.79657e-06	1	1	12	ASTEI00150	1	1462.8	67.89	9.143e-08	5.37959	3.935e-06
SVQWTGELKNGDFK		1.69488e-07	1	1	12	ASTEI00150	1	1608.8	83.69	5.632e-09	4.22038	3.036e-06
KFSVENAVVMSETNPSVDFTLVYPEK	1xOxidation [M10]	5.54528e-06	1	1	12	ASTEI00150	1	2946.44	61.48	2.069e-06	5.19304	4.651e-06
TVDVGDWYTVKAPQK		1.66949e-06	1	1	12	ASTEI00150	1	1706.87	62.76	8.386e-08	4.783	7.222e-07
TTINGYVVSNGER		6.29439e-06	1	1	12	ASTEI00150	0	1409.7	85.78	3.994e-07	3.55347	0.0001027
VKSIVGFNER		0.000263505	1	1	12	ASTEI00150	1	1148.64	64.23	7.75e-05	3.74928	0.0003479
VIQCTGPSASSR	1xCarbamidomethyl [C4]	0.000107833	1	1	12	ASTEI00150	0	1262.62			3.30955	1.24e-05
GDLTSTFK		0.00301892	1	1	12	ASTEI00150	0	868.441	56.34	0.0005889	2.51436	0.01053
SVDASFKHAK		0.00276863	1	1	12	ASTEI00150	1	1089.57	59.27	0.0005729	2.98566	0.001757
FVQTTGK		0.0132782	1	1	12	ASTEI00150	0	780.425	44.29	0.008949	1.73364	0.02061
GIREDIR		0.109122	1	1	12	ASTEI00150	1	858.479	32.42	0.06991	1.88706	0.03984
IPVGAETLGR		0.00033948	2	2	11	ASTEI06097	0	1012.58	57.62	0.0001325	2.25672	0.0001594
RGGFSLFNPK		0.000555953	1	1	11	ASTEI10663	1	1122.61	39.09	7.939e-05	3.37992	0.005298
NVAASSLTR		0.00295923	1	1	11	ASTEI10663	0	918.5	51.6	0.001072	2.4975	0.0003287
KIDLPVVPNDQCQTALR	1xCarbamidomethyl [C12]	2.973e-08	1	1	11	ASTEI09198	1	1967.04			5.40755	4.92e-07
LLNYLGEVLVNGPTTPLATK		1.74618e-05	1	1	11	ASTEI08133	0	2113.19	69.07	2.499e-06	4.62666	0.0001061
GGFQSTQDTVVGLQALAK		4.58625e-08	1	1	11	ASTEI06644	0	1819.95	93.17	1.201e-09	4.87318	6.037e-07
TVNEPITK		0.00712	1	1	11	ASTEI06642	0	901.499	29.94	0.003803	1.70968	0.005129
LFNVDPK		0.0224961	1	1	11	ASTEI06642	0	832.456	49.36	0.01989	2.14494	0.009412
KVQDDVDQLGYHLK		3.28579e-08	1	1	11	ASTEI05043	1	1657.85	103.75	4.175e-09	6.26581	1.203e-08
YQWVPYTR		0.0118655	1	1	11	ASTEI03067	0	1112.55	39.35	0.00298	2.35912	0.00271
LNIDPHNVVWTR		9.45429e-06	1	1	11	ASTEI00430	0	1463.78	68.26	6.47e-07	4.11638	7.349e-07
LAPGGHVGR		0.000513219	1	1	11	ASTEI00185	0	863.485	77.55	0.0005401	2.33471	0.007556
RYSFNR		0.0434071	1	1	11	ASTEI00150	1	842.427	31.1	0.0143	2.63886	0.05396
ISEQFTAMFR	1xOxidation [M8]	9.82217e-05	2	2	10	ASTEI10195	0	1245.59	60.17	1.247e-05	2.34481	0.0002265
VLDTGSPIRIPVGAETLGR		1.35528e-05	2	2	10	ASTEI06097	1	1951.1	50.33	3.777e-06	4.59269	3.542e-07
IGLFGGAGVGK		2.86032e-05	2	2	10	ASTEI06097	0	975.562	50.66	5.684e-06	3.08296	2.995e-05
YYVTIIDAPGHRDFIK		1.86075e-07	2	2	10	ASTEI01359	1	1908	50.61	6.289e-09	4.29207	2.682e-06
FPGQLNADLR		2.34167e-05	4	4	10	ASTEI10195	0	1130.6	62.15	5.077e-06	3.07073	5.934e-06
EVSSYIKK		0.00520974	2	2	10	ASTEI01359	1	953.53	35.81	0.01163	2.32495	0.03682
IIAPPER		0.00721522	3	7	10	ASTEI07742	0	795.472	44.41	0.004618	1.88241	0.01577
VTPVEQIAENAR		4.1076e-06	1	1	10	ASTEI11056	0	1326.7	71.25	2.429e-07	3.02526	1.44e-05
WILSGVDHTAAEFTDGSR		1.26785e-05	1	1	10	ASTEI11056	0	1961.94	48.63	2.064e-06	4.53608	1.124e-05
SGLAKPLLSR		0.000258287	1	1	10	ASTEI11056	0	1041.64	58.97	6.237e-05	2.77766	2.426e-05
TGTTSTILLTR		3.56443e-05	1	1	10	ASTEI10875	0	1163.66	72.26	9.384e-06	4.25719	0.0002669
NIFLEIVPR		0.000880492	1	1	10	ASTEI10875	0	1100.65	43.21	0.0003583	2.85525	0.0009366
VALPLAR		0.0190877	1	1	10	ASTEI10824	0	739.482	58.32	0.008629	1.89612	0.01177
SVQIFPAVLHPK		4.47159e-05	1	1	10	ASTEI10727	0	1335.78	73.91	1.482e-05	3.67784	3.349e-05
RGELFYYMHQQLIAR	1xOxidation [M8]	5.83862e-05	1	1	10	ASTEI10663	1	1940.98	44.18	5.554e-06	3.69797	3.435e-06
TNELGQTLPFR		1.10216e-05	1	1	10	ASTEI10663	0	1275.67	82.26	3.955e-06	3.68161	8.914e-05
SQVNLGTGLDFGPEGNLFATFTHIQHAPFSYR		1.49109e-10	1	1	10	ASTEI10663	0	3521.72	65.81	1.39e-12	8.33233	7.013e-09
YANSLPR		0.0147593	1	1	10	ASTEI10663	0	820.431	53.55	0.00779	1.94809	0.04779
DLDHLLETVEETRK		4.48751e-07	1	1	10	ASTEI10553	1	1697.87	54.13	8.613e-08	6.19887	4.722e-09
FFNTNNIWAR		3.1824e-05	1	1	10	ASTEI10553	0	1282.63	64.18	2.727e-06	3.16824	0.001125
TITTLEDFVSPNANMK	1xOxidation [M15]	1.30672e-07	1	1	10	ASTEI10499	0	1796.87	76.75	4.129e-09	3.96022	2.575e-07
EPIVEAYFPK		0.00252221	1	1	10	ASTEI10499	0	1192.62	41.69	0.001357	2.42623	0.001745
LNHSFNEQQIEWFK		1.11893e-06	1	1	10	ASTEI10416	0	1819.88	66.52	5.203e-08	6.42988	6.177e-07
VNVNPYITLLHTLFLR		4.10188e-09	1	1	10	ASTEI10249	0	1913.1	88.42	6.947e-11	5.77167	4.376e-08
GIRPAINVGLSVSR		9.59815e-07	1	1	10	ASTEI10101	0	1438.85	72.25	4.843e-05	4.31035	7.147e-07
TALAIDTIINQK		6.81882e-06	1	1	10	ASTEI10101	0	1300.75	80.83	5.823e-06	4.22922	0.0004139
VSVREPMQTGIK	1xOxidation [M7]	0.000187548	1	1	10	ASTEI10101	1	1360.73	54.27	0.00143	3.42077	0.01031
APGIIPR		0.00607049	1	1	10	ASTEI10101	0	723.451	49.54	0.001939	1.92014	0.005108
DAVYDILEDVYR		7.8439e-06	1	1	10	ASTEI10077	0	1470.71	79.38	5.211e-07	3.1997	1.454e-06
APLYMYIFSHQGELNK		7.99129e-09	1	1	10	ASTEI10045	0	1910.95	104.66	2.772e-10	5.75158	9.622e-07
TLIEALDNILPPSRPTDKPLRLPLQDVYK		1.21812e-05	1	1	10	ASTEI09324	1	3315.87	28.7	8.769e-07	6.00086	2.433e-06
LAHLGPEFAAVSQGR		1.82389e-07	1	1	10	ASTEI09290	0	1552.82	68	2.262e-08	5.1471	6.031e-07
INDIALVVLR		2.17604e-05	1	1	10	ASTEI09198	0	1125.7	76.18	3.169e-06	3.0595	4.68e-05
FDLTPLVVR		0.000119974	1	1	10	ASTEI09198	0	1059.62	59.13	1.299e-05	2.7727	0.0004839
RNVDGIGFR		0.000166336	1	1	10	ASTEI09198	1	1033.55	59.99	5.519e-05	3.67877	0.0001526
AGEWDTQTRDELYQHQDR		4.93534e-08	1	1	10	ASTEI09198	1	2248	50.94	6.28e-08	6.88133	2.879e-10
DQISSGGSATSANQVK		3.68026e-08	1	1	10	ASTEI09198	0	1549.75	100.98	5.216e-09	4.3316	2.602e-06
TEEVLGQLR		0.00122854	1	1	10	ASTEI09198	0	1044.57	59.1	0.0003288	3.01152	0.0007702
SWIDNVVR		0.00401926	1	1	10	ASTEI09196	0	988.521	50.11	0.0009843	1.91762	0.006355
IGTIDATDALKYPGVVAFYAAK		3.32991e-08	1	1	10	ASTEI09117	1	2284.22	100.5	8.234e-10	6.9115	1.602e-09
FSLPVVLLDEILK		1.98558e-06	1	1	10	ASTEI09094	0	1485.89	70.36	3.981e-07	3.01218	1.623e-05
LLDLTR		0.113831	1	3	10	ASTEI09094	0	730.446	32.75	0.139	1.67402	0.06236
GNNELLDVLAHLQK		2.33434e-07	1	1	10	ASTEI08942	0	1563.85	68.84	8.18e-09	4.95601	2.705e-07
RGEFDYGYHVQTVNNQFQHK		9.74414e-08	1	1	10	ASTEI08774	1	2467.15	63.86	2.416e-08	4.96513	7.564e-08
SVVQLLQTQKR		8.94669e-05	1	1	10	ASTEI08774	1	1299.77	58.92	1.824e-05	3.85672	0.0002275
HLVYYVADR		0.000224541	1	1	10	ASTEI08774	0	1135.59	44.11	0.00167	3.11942	1.435e-05
LKDVSTAANPR		8.82816e-05	1	1	10	ASTEI08688	1	1171.64	71.72	1.297e-05	3.20617	4.568e-05
LIGVSEADELTTAELVDVLQYLDAK		2.68999e-08	1	1	10	ASTEI08528	0	2705.41	76.1	8.901e-10	7.29304	1.037e-09
AYDWLAAK		0.00260759	1	1	10	ASTEI08432	0	937.478	46.11	0.0004929	2.02027	0.0009199
DLEEANIQHEGTLANLR		3.596e-10	1	1	10	ASTEI08310	0	1922.96	113.67	3.917e-12	6.22286	3.069e-10
AKLEQTLDELEDSLER		3.05338e-08	1	1	10	ASTEI08310	1	1888.95	104.4	7.425e-10	4.80271	8.244e-10
LAEAEETIESLNQK		3.00763e-07	1	1	10	ASTEI08310	0	1574.79	78.72	1.103e-08	4.8193	3.344e-07
LTQEAVADLER		4.90918e-05	1	1	10	ASTEI08310	0	1244.65	70.65	1.013e-05	3.66332	3.417e-05
LAQEEDARNQLFQTK		1.28309e-08	1	1	10	ASTEI08310	1	1790.9	55.5	2.752e-08	5.70127	6.515e-09
DLVSSVVSGLLTIGDR		2.48747e-09	1	1	10	ASTEI08305	0	1630.9	116.42	6.921e-11	4.30075	7.613e-10
AIGDLISEAMKR	1xOxidation [M10]	0.000131714	1	1	10	ASTEI08224	1	1319.7	53.52	1.449e-05	3.20946	3.215e-05
VGQWFYEDEDDTAFILR		9.63195e-09	1	1	10	ASTEI08198	0	2103.97	93.31	2.286e-07	3.5653	2.204e-08
VGEEFEVTIEK		5.72297e-05	1	1	10	ASTEI08133	0	1279.64	31.36	5.421e-06	3.17471	0.0001144
GLAPVEAYLNIPEIIR		6.28563e-09	1	1	10	ASTEI08133	0	1768	82.15	1.154e-10	4.46966	5.297e-10
LDSASAYAGAIISPYYDSLLVK		7.18249e-09	1	1	10	ASTEI08133	0	2317.2	53.09	1.349e-10	5.81743	9.545e-09
EANLLLGDIIK		4.77996e-05	1	1	10	ASTEI08133	0	1198.7	55.74	4.388e-06	3.4634	1.097e-05
AGNVVHLYER		7.42287e-05	1	1	10	ASTEI08133	0	1157.61	56.62	9.246e-06	3.62831	2.74e-05
VTPDLLSSVDSVLVGAAPASLQLQEK		1.37158e-08	1	1	10	ASTEI07954	0	2637.43	80.33	2.083e-08	5.90193	1.196e-08
TGDVAYYDKEGFFFIVDR		4.46552e-08	1	1	10	ASTEI07954	1	2142.02	62.69	2.63e-09	5.43306	1.181e-08
VNAGHVPGTDLGPVISPQSK		1.85489e-09	1	1	10	ASTEI07950	0	1973.05	81.72	2.728e-11	6.29624	6.229e-09
GLLEQDMQQVVDFIDR	1xOxidation [M7]	2.15859e-08	1	1	10	ASTEI07756	0	1921.93	118.86	4.919e-10	3.85997	1.909e-06
GIAQLEDVNEIKK		7.28908e-06	1	1	10	ASTEI07670	1	1456.8	59.24	1.962e-06	4.35713	4.429e-05
ILIDDEKLSWDK		4.47962e-06	1	1	10	ASTEI07670	1	1474.78	85.76	2.675e-07	3.47641	5.253e-06
DYYFALAHTVKDHLVSR		3.2697e-09	1	1	10	ASTEI07670	1	2035.04	109.29	5.314e-11	5.68647	2.532e-08
YEYGIFAQK		0.0018816	1	1	10	ASTEI07670	0	1118.55	48.29	0.0008569	2.38147	0.005249
STTIELLPAFR		6.32505e-05	1	1	10	ASTEI07530	0	1247.7	50.59	0.001784	2.95261	1.361e-05
ESAELFEHAPTVQWAK		8.93493e-08	1	1	10	ASTEI07500	0	1842.9	64.74	2.635e-09	6.7453	2.671e-07
GILPVIYEQPALEDWLKDVDAR		6.52164e-11	1	1	10	ASTEI07469	1	2540.34	94.73	5.219e-13	6.56128	5.265e-10
DLVDTTPTPLDTAASIAIAGAEAAIK		5.24253e-12	1	1	10	ASTEI07469	0	2525.33	95.34	2.678e-14	6.53444	8.174e-11
LNFSHGSHEYHANTIK		9.01054e-09	1	1	10	ASTEI07469	0	1854.89	86.89	1.754e-10	7.27838	5.89e-09
TFSHTVR		0.0189625	1	1	10	ASTEI07457	0	847.442	33.77	0.03562	2.1708	0.03736
ILFAIPDAGLGEK		5.4718e-06	1	1	10	ASTEI07456	0	1343.76	68.91	5.364e-07	3.16374	4.234e-05
VQDVAYDSTLK		6.58326e-05	1	1	10	ASTEI07456	0	1238.63	59.86	4.526e-05	3.16739	0.0002887
EGLPDLSQYLDKL		0.000208662	1	1	10	ASTEI07373	1	1490.77	58.87	0.001101	3.12136	5.704e-05
LWGENFFNSK		0.000122398	1	1	10	ASTEI07373	0	1241.59	56.71	0.0001252	2.77955	0.001545
GGGQIIPTAR		0.00151033	1	2	10	ASTEI07373	0	969.548	41.74	0.0006184	3.11211	0.003047
IKPVLFMNK	1xOxidation [M7]	0.00320532	1	1	10	ASTEI07373	0	1105.64	46.33	0.001269	2.93179	0.0006914
IGVSSLFKPER		5.65734e-06	1	1	10	ASTEI07346	0	1232.7	87.99	8.271e-07	3.66781	1.174e-05
HGAEETLDILDVLQDTK		1.15162e-11	1	1	10	ASTEI07346	0	1896.95	132.85	2.663e-13	7.465	6.116e-11
DLYQSELQQLDFVQDETGSVR		4.83932e-12	1	1	10	ASTEI07346	0	2470.17	123.23	4.967e-11	7.17587	2.903e-09
EIFDFEQLSGFVSGK		1.70622e-07	1	1	10	ASTEI06836	0	1702.83	76.19	1.111e-07	4.02549	3.829e-07
FEVTVESPGITTFK		2.73953e-07	1	1	10	ASTEI06644	0	1554.81	86.13	9.951e-09	3.75879	4.341e-06
IEVAVIGDVMGSTIQNLDSLIR		3.85753e-12	1	1	10	ASTEI06644	0	2343.26	138.51	1.861e-14	5.56202	3.351e-13
QAANHITIDEK		9.45429e-06	1	1	10	ASTEI06644	0	1239.63	84.66	9.723e-07	3.8772	4.719e-06
KFMEAGYQR	1xOxidation [M3]	0.000272438	1	1	10	ASTEI06644	1	1145.54	64.37	6.431e-05	2.76514	0.0002461
QIILSK		0.272527	1	2	10	ASTEI06644	0	701.456	27.51	0.195	2.07148	0.1571
GVAGMLQLPVDKIPTK	1xOxidation [M5]	3.36278e-06	1	1	10	ASTEI06642	1	1682.95	51.85	1.452e-06	4.47749	3.118e-06
HANEVFNVVGFK		3.67379e-07	1	1	10	ASTEI06642	0	1360.7	80.92	1.83e-08	5.62488	3.13e-07
SFGYVDSCVVNPVYEYAPYHYTVSK	1xCarbamidomethyl [C8]	3.87652e-11	1	1	10	ASTEI06642	0	2944.35			7.95918	3.337e-14
VYPFDKVEFTFK		0.000226043	1	1	10	ASTEI06642	1	1519.78	47.71	2.758e-05	3.26324	5.101e-05
KFVKPFVFTETEESVYGK		2.07757e-09	1	1	10	ASTEI06642	1	2135.11	96.07	3.118e-11	6.77697	2.192e-09
GEPVLELAYDR		6.07697e-05	1	1	10	ASTEI06642	0	1261.64	58.58	1.395e-05	3.28409	2.011e-05
VLPSVGTK		0.0117094	1	1	10	ASTEI06642	0	800.488	49.66	0.009127	2.18499	0.02929
HLPNDPLFGLVSNIYK		3.17804e-08	1	1	10	ASTEI06118	0	1826.98	71.54	3.928e-09	6.15509	1.492e-07
FRHDIALLR		0.000775793	1	1	10	ASTEI05938	1	1140.66	45.81	0.0001177	3.71566	8.58e-05
GIELATPPAYQKGEQIATR		4.6954e-10	1	1	10	ASTEI05662	1	2043.09	90.85	5.402e-12	5.00413	2.232e-09
VIDPFTVKPLDR		1.64446e-05	1	1	10	ASTEI05662	0	1399.79	87.51	6.301e-06	3.61882	2.336e-05
GHAAPILYAAWAEAGLFPVEDLMNLR	1xOxidation [M23]	1.75235e-07	1	1	10	ASTEI05662	0	2841.44	58.49	1.348e-07	7.03763	3.133e-08
VVVVEDHYK		0.00103316	1	1	10	ASTEI05662	0	1087.58	41.21	0.0002348	2.50274	0.002604
YVFVPNSNEKDLAEGNSEK		5.24986e-09	1	1	10	ASTEI05210	1	2140.02	109.89	9.32e-11	4.49578	1.683e-09
NPNPDLYGLLDGR		5.08477e-06	1	1	10	ASTEI05210	0	1443.72	69.69	8.315e-07	3.79581	2.264e-05
LINAIPR		0.0121035	1	1	10	ASTEI05210	0	796.504	60.13	0.003062	2.14695	0.007767
NIPLHNHR		0.0212053	1	1	10	ASTEI05210	0	1000.54	41.64	0.006035	1.96768	0.08536
LFFIQDR		0.0431284	1	1	10	ASTEI05210	0	938.509	30.92	0.01456	2.11101	0.01595
IVQNLVDKAK		7.57286e-05	1	1	10	ASTEI05047	1	1127.68	74.96	7.537e-06	3.47186	0.0002126
AQWLPTWNLDKDGGK		1.49055e-06	1	1	10	ASTEI04897	1	1728.87	69.73	3.033e-07	4.52277	8.266e-07
IAVFQERDPK		0.000153546	1	1	10	ASTEI04722	1	1202.65	59.39	1.742e-05	3.5831	0.000823
GAAQNIIPAATGAAK		5.39931e-06	1	1	10	ASTEI04722	0	1353.75	77.37	3.345e-07	4.18621	5.768e-06
NHNSNVVLSPFSVK		2.83242e-07	1	1	10	ASTEI04588	0	1541.81	84.62	1.034e-08	5.61363	5.548e-07
ILLTLIYEASDTSFGNAVSNTKR		7.82206e-12	1	1	10	ASTEI04588	1	2513.32	80.4	4.283e-14	6.95103	1.914e-12
IKPLEIDGLSADSLR		7.49934e-07	1	1	10	ASTEI04338	0	1626.91	72.72	3.249e-08	4.48678	1.035e-07
EIYVYVGPHAGR		4.04594e-05	1	1	10	ASTEI04270	0	1360.7	54.82	3.6e-06	3.32321	0.0001136
LVQNAETAPFKHFFQTWR		5.99893e-09	1	1	10	ASTEI04270	1	2220.13	88.98	1.086e-10	6.61112	1.289e-08
VNFEKDVVYLYQFTR		1.08605e-08	1	1	10	ASTEI04241	1	1920.99	87.21	9.883e-10	5.28412	6.01e-07
FGGLADQDRIFTNLYGR		8.76949e-05	1	1	10	ASTEI03941	1	1942.98	43.29	1.557e-05	3.62349	1.366e-05
ESTYTFLSNLFR		5.15304e-06	1	1	10	ASTEI03923	0	1477.73	77.02	5.429e-07	3.7076	5.752e-06
ALFTNVVTK		0.000582504	1	1	10	ASTEI03619	0	992.578	54.44	0.001321	2.48743	0.007054
EVSDGIIAPGYTEEALEVLR		7.79461e-10	1	1	10	ASTEI03619	0	2161.1	76.19	5.079e-10	4.97797	1.58e-09
AFTHTAEYDAIISDYFRK		3.94099e-09	1	1	10	ASTEI03619	1	2148.04	65.44	1.747e-10	6.56721	1.17e-11
NIIIAAHGNSLR		6.89786e-05	1	1	10	ASTEI03617	0	1278.73	61.65	3.716e-05	3.49985	2.3e-05
HAAEYIQR		0.000395734	1	1	10	ASTEI03494	0	987.501	48.81	5.318e-05	2.91627	0.0001039
EVTLTVSDPVPR		0.000132595	1	1	10	ASTEI03067	0	1312.71	54.2	0.0001411	3.3117	3.001e-05
AVVLVFLGPK		0.000258287	1	1	10	ASTEI03063	0	1042.67	72.29	3.221e-05	2.68502	2.363e-05
YIDALPFGYPFNR		1.21216e-06	1	1	10	ASTEI03063	0	1572.78	83.27	1.209e-07	3.69353	5.968e-06
FLPSYTYDELNFNGVIIK		9.95854e-09	1	1	10	ASTEI02529	0	2133.09	89.97	1.987e-10	4.39829	5.878e-08
DFGDVNAFGNVDPTGEYVVSTR		8.4589e-11	1	1	10	ASTEI02221	0	2359.08	124.9	7.118e-13	5.20647	2.236e-10
LEATADKYNLQVR		1.29803e-07	1	1	10	ASTEI02221	1	1520.81	111.73	2.737e-08	4.50798	1.569e-06
VSSTLSGLEGELKGK		8.72717e-06	1	1	10	ASTEI02221	1	1504.82	110.34	5.896e-07	4.43454	1.109e-05
VIVYGLDAIRDEWSK		6.06881e-08	1	1	10	ASTEI01887	1	1763.93	94.08	1.678e-09	4.20719	9.014e-08
LFTGDSILDPK		3.78492e-05	1	1	10	ASTEI01821	0	1205.64	68.21	0.0007815	3.06846	6.039e-06
AWHSQGTSLDK		5.60962e-05	1	1	10	ASTEI01821	0	1229.59	50.68	5.297e-06	4.40811	2.677e-05
VLLGLGGYK		0.000180193	1	1	10	ASTEI01821	0	919.561	66.53	6.083e-05	2.44103	0.0002535
YLTLLESGGSR		8.59579e-05	1	1	10	ASTEI01821	0	1195.63	57.59	0.001831	2.82611	9.887e-06
LPNPGNANLK		0.00603027	1	1	10	ASTEI01821	0	1037.57	53.08	0.01341	2.7349	0.01586
VVNLNVVQPVHSER		9.85764e-07	1	1	10	ASTEI01776	0	1589.88	66.27	7.005e-07	4.58026	4.953e-07
YSAAQSADSLRR		0.000195203	1	1	10	ASTEI01776	1	1324.66	39.96	0.02768	3.35593	0.003327
GIDYGILQITR		1.56945e-05	1	1	10	ASTEI01679	0	1248.69	59.16	1.183e-06	3.58528	9.174e-06
VNSLNAEVQSEFDAVLR		7.04022e-09	1	1	10	ASTEI01671	0	1890.96	111.84	1.822e-09	3.67184	1.041e-08
LTSIPTALDLALTGK		1.59334e-06	1	1	10	ASTEI01671	0	1513.88	66.7	7.9e-08	3.46589	2.772e-06
EALNLIQDAIAK		2.38899e-05	1	1	10	ASTEI01631	0	1298.73	75.06	1.889e-05	4.02326	9.288e-06
HLFGLHDSSLAPQGSEGR		2.72709e-12	1	1	10	ASTEI01405	0	1907.94	119.23	2.159e-14	6.13377	4.225e-11
TIHATFVPDEEIGGK		3.13042e-07	1	1	10	ASTEI01158	0	1613.82	71.39	1.163e-08	4.30441	3.254e-08
VIEVNPR		0.0105319	1	1	10	ASTEI01158	0	826.478	54.61	0.02088	1.80284	0.02091
TIHNTQFKR		0.0040461	1	1	10	ASTEI00923	1	1144.62	44.99	0.002101	3.12193	0.0006147
LLYVYGLSEGR		2.38899e-05	1	1	10	ASTEI00668	0	1269.68	67.97	2.006e-06	2.86016	4.204e-05
TDPYALTPDEIRR		3.59469e-06	1	1	10	ASTEI00430	1	1546.79	69.3	2.063e-07	3.57201	0.0001237
EIGLIPSEVSLYGTK		8.07017e-07	1	1	10	ASTEI00430	0	1605.87	66.42	2.752e-07	4.06258	3.237e-06
FGDEYNNDRVTFYEFK		8.15278e-09	1	1	10	ASTEI00271	1	2043.91	56.83	1.564e-10	5.66361	8.88e-08
TTVQEAYDTSRK		3.11936e-05	1	1	10	ASTEI00234	1	1398.69	73.81	2.648e-06	4.45688	8.345e-05
GHGAGGADVLTHK		1.30442e-06	1	1	10	ASTEI00197	0	1219.62	58.17	4.966e-06	5.59289	1.399e-06
AVALPAIFK		0.00160364	1	1	10	ASTEI00185	0	929.582	44.87	0.00165	2.52088	0.004035
VSYGDGKNFEFTGSAK		2.64134e-09	1	1	10	ASTEI00150	1	1706.8	120.68	4.127e-11	5.2928	7.489e-09
FYSVRDLVHQLR		2.86032e-05	1	1	10	ASTEI00150	1	1532.83	48.53	3.343e-05	3.76902	1.249e-05
NGDGNMFALVTFVKQDR	1xOxidation [M6]	5.90906e-08	1	1	10	ASTEI00150	1	1927.93	110.27	1.616e-09	5.13244	3.536e-09
QDNFFSADGSFGVDKAVLLNVVGEGKPLLNAK		1.05043e-08	1	1	10	ASTEI00150	1	3349.74	78.39	4.99e-10	7.50083	1.451e-10
GLLGNGNYEPYDDLALPNGAITEASTDFANNYK		2.35734e-05	1	1	10	ASTEI00150	0	3517.64	46.15	7.186e-06	3.26392	0.0001803
KMNAIVNDIVAQLVETFNTK	1xOxidation [M2]	3.33112e-12	1	1	10	ASTEI00150	1	2264.2	138.77	1.569e-14	6.24956	2.615e-08
GIMFNMVAPLK	1xOxidation [M]	0.00013986	1	1	10	ASTEI00150	0	1236.65	64.85	1.557e-05	2.70612	0.0001832
VTQTSFDSK		0.000395734	1	1	10	ASTEI00150	0	1012.49	77.43	0.0003527	2.54858	0.003847
HVPAGNYKSAAGSLK		3.87512e-07	1	1	10	ASTEI00150	1	1499.8	80.86	2.622e-08	4.7889	1.888e-08
MVEHYFGPK		0.000166336	1	1	10	ASTEI00150	0	1107.53	52.55	0.0001125	3.38659	0.0006112
AIQVLEKEFK		0.000992677	1	1	10	ASTEI00150	1	1204.69	74.31	0.0002274	3.32269	0.0007678
NEKFYSVR		0.00611097	1	1	10	ASTEI00150	1	1042.53	52.13	0.00136	2.51819	0.003403
TFAQTFNK		0.0124282	1	1	10	ASTEI00150	0	956.484	39.52	0.006986	2.39554	0.01187
FPFDVRR		0.00527949	1	1	10	ASTEI00150	1	936.505	47.81	0.001143	2.15973	0.05347
AIQVLEK		0.0174064	1	1	10	ASTEI00150	0	800.488	53.6	0.01914	2.16943	0.05053
FQESYAK		0.0258148	1	1	10	ASTEI00150	0	872.415	35.29	0.04414	2.4316	0.1588
SEFESVR		0.0339476	1	1	10	ASTEI00150	0	853.405	28.01	0.06	1.87713	0.02379
SVDASFK		0.0448264	1	1	10	ASTEI00150	0	753.378	56.39	0.04665	1.73343	0.02495
FPFDVR		0.0439696	1	1	10	ASTEI00150	0	780.404	44.32	0.01458	1.79915	0.04614
KGSITSVQAIYVPADDLTDPAPATTFAHLDATTVLSR		0.000574791	2	2	9	ASTEI06097	1	3842.98	7.76	8.276e-05	2.62659	0.01603
FEYGALECSIEVVK	1xCarbamidomethyl [C8]	0.000307174	1	1	9	ASTEI11056	0	1643.8			3.84983	3.939e-05
NTPSYQAILENANVLAR		4.42187e-10	1	1	9	ASTEI10732	0	1873.98	104.75	1.342e-10	4.31565	2.467e-09
FCNCGWPHHLLIPK	2xCarbamidomethyl [C2; C4]	1.25326e-06	1	1	9	ASTEI10663	0	1778.86			5.43938	4.208e-07
ALLQQIASEGK		4.87656e-05	1	1	9	ASTEI10101	0	1157.65	67.59	4.481e-06	2.85548	2.785e-05
LFITVPR		0.017292	1	1	9	ASTEI09849	0	845.524	40.35	0.005209	1.77767	0.01101
KVELPVVPHGECQQSLR	1xCarbamidomethyl [C12]	5.56482e-08	1	1	9	ASTEI09198	1	1976.04			6.14877	4.963e-10
RPTCGFR	1xCarbamidomethyl [C4]	0.0305916	1	1	9	ASTEI09198	0	893.441			3.05677	0.006394
SAGTIAGNLNIK		1.24273e-05	1	1	9	ASTEI09117	0	1158.65	59.8	8.95e-07	2.83665	7.624e-05
FYPEDVAEELIQDITLR		1.16299e-09	1	1	9	ASTEI08859	0	2051.03	104.2	1.569e-11	4.13489	7.962e-10
NAGAVYVR		0.00527949	1	1	9	ASTEI06287	0	849.458	56.69	0.001949	2.56426	0.002287
GWTSGMPMQFYFIITPYTTK	2xOxidation [M6; M8]	3.08894e-07	1	1	9	ASTEI02529	0	2401.12	84.59	3.23e-08	4.27114	1.648e-06
LPQSFWEK		0.0018567	1	1	9	ASTEI02024	0	1034.53	34.25	0.0003298	2.61887	0.007772
GAEYPLRK		0.0496734	1	1	9	ASTEI01821	1	933.515	26.3	0.3197	2.01056	0.04407
RRPGVPATLNVIDLTK		6.71629e-05	1	1	9	ASTEI00271	1	1750.03	81.78	1.365e-05	4.18182	3.263e-05
STETDVFGVCQTSFSSYPSGDATVVEK	1xCarbamidomethyl [C10]	0.000169697	1	1	9	ASTEI00150	0	2898.3			3.41288	8.729e-06
HGCQSADVKEISNK	1xCarbamidomethyl [C3]	9.74414e-08	1	1	9	ASTEI00150	1	1572.74			6.01783	1.441e-07
YLQPEADDGVYEFDYAGSVDYNGK		1.0679e-06	1	1	9	ASTEI00150	0	2715.17	62.18	4.938e-08	3.0151	7.818e-07
LCSYLRDQTGYK	1xCarbamidomethyl [C2]	3.97289e-06	1	1	9	ASTEI00150	1	1503.73			5.14783	4.147e-06
LCSYLR	1xCarbamidomethyl [C2]	0.00972653	1	1	9	ASTEI00150	0	811.413			2.0203	0.1021
GVVDSEDLPLNISR		3.52969e-07	3	3	8	ASTEI11248	0	1513.79	80.68	1.181e-06	3.86382	1.237e-06
HIDLIANVPVR		0.000169697	2	2	8	ASTEI09118	0	1246.73	61.97	1.965e-05	3.26871	1.616e-05
LHFFMPGFAPLTSR	1xOxidation [M5]	3.84937e-07	2	2	8	ASTEI07122	0	1636.83	59.98	1.889e-07	3.9124	1.325e-07
TIAMDGTEGLVR	1xOxidation [M4]	2.658e-05	2	2	8	ASTEI06097	0	1278.64	75.28	2.193e-06	2.68072	0.0001006
LAVNMVPFPR	1xOxidation [M5]	3.54074e-05	4	4	8	ASTEI10195	0	1159.63	73.33	7.177e-06	3.13236	0.0001182
TVLIMELINNVAK	1xOxidation [M5]	7.28908e-06	2	2	8	ASTEI06097	0	1473.83	72.72	2.483e-06	3.17312	7.419e-06
IINEPTAAAIAYGLDK		7.99129e-09	3	4	8	ASTEI07645	0	1659.9	107.58	1.523e-10	4.38341	3.056e-07
TWTYKPPGAK		0.000523584	2	2	8	ASTEI09118	0	1148.61	33.09	7.42e-05	2.70161	0.0001113
AMGYPFDR	1xOxidation [M2]	0.0154576	2	2	8	ASTEI10499	0	972.424	43.19	0.005427	2.44831	0.00639
DPIFYR		0.0484167	2	2	8	ASTEI10499	0	810.414	49.87	0.0245	1.87894	0.05076
ESLAPTGASNAISLVSTR		3.35809e-09	1	1	8	ASTEI11056	0	1773.93	103.1	1.591e-09	4.92807	1.423e-07
LHGLHER		0.0248206	1	1	8	ASTEI11056	0	861.469	33.31	0.05456	2.19978	0.02108
IWLDNPILSIPDAEVLKR		1.00923e-08	1	1	8	ASTEI10917	1	2092.18	72.86	1.28e-07	4.92273	2.556e-09
LLGLYSVIK		0.00137585	1	1	8	ASTEI10875	0	1005.63	45.24	0.0006691	2.44622	0.0008399
FVSDNWMEAR	1xOxidation [M7]	0.00013986	1	1	8	ASTEI10824	0	1270.55	69.88	2.108e-05	2.79847	0.003817
SVVDRWYK		0.00462193	1	1	8	ASTEI10824	1	1052.55	40.6	0.00114	3.08286	0.00155
DSFVLVTR		0.0222027	1	1	8	ASTEI10824	0	936.515	45.53	0.007887	2.24569	0.004261
ESLRNEENPSTGFR		2.84636e-06	1	1	8	ASTEI10793	1	1635.77	60.01	8.188e-07	4.86284	1.589e-05
SLDPHGVNLNPSK		0.00050981	1	1	8	ASTEI10793	0	1377.71	46.83	7.202e-05	3.73768	0.0002197
FGTGQFSHIEFSEVPLK		2.33434e-07	1	1	8	ASTEI10793	0	1922.96	65.19	8.188e-09	6.3771	4.642e-08
FADIGVENNEDNRR		0.000586399	1	1	8	ASTEI10732	1	1648.77	32.06	0.03797	2.87543	0.0001021
IVPIVEPEILPDGDHDLER		0.000191337	1	1	8	ASTEI10732	0	2156.12	51.87	2.886e-05	3.13398	1.016e-05
QIAGDLINLFINQPDVDTLMSAGSYAR	1xOxidation [M20]	5.07563e-05	1	1	8	ASTEI10663	0	2938.46	69.57	6.899e-05	5.87049	2.991e-06
TVVDLPENFLTER		6.3365e-06	1	1	8	ASTEI10663	0	1532.8	65.9	9.983e-06	4.13716	1.719e-05
FTNTIIAR		0.00503936	1	1	8	ASTEI10663	0	935.531	46.73	0.002178	2.40155	0.005848
RGDFSLFIPK		0.00670678	1	1	8	ASTEI10663	1	1179.65	40.59	0.0556	3.07047	0.01266
IFFGPK		0.0768624	1	1	8	ASTEI10663	0	708.408	40.53	0.1399	1.40195	0.04972
GPVLLQDVHLIDELAHFDRER		3.67379e-07	1	1	8	ASTEI10644	1	2472.3	51.12	1.407e-08	5.48621	1.406e-08
TTATMSHGAPVGTK	1xOxidation [M5]	1.0142e-07	1	1	8	ASTEI10644	0	1374.67	88.42	3.065e-09	4.09307	9.165e-08
LVNNIVGHLK		0.000119177	1	1	8	ASTEI10644	0	1106.67	77.3	1.288e-05	3.84753	0.0002239
YVGADSLAYLSVEGLKK		1.71462e-06	1	1	8	ASTEI10609	1	1812.97	94.65	8.628e-08	4.37801	2.635e-07
LGQWPAESDGEIAGSIAGFDR		6.06034e-11	1	1	8	ASTEI10604	0	2176.03	115.77	4.789e-13	5.60608	7.082e-10
TMASNNERPVIFALSNPTSK	1xOxidation [M2]	1.14355e-07	1	1	8	ASTEI10604	0	2193.1	48.31	3.534e-09	6.64453	1.193e-09
DRIHEAIDQGFVLDK		7.83299e-09	1	1	8	ASTEI10499	1	1755.9	90.06	8.739e-06	5.54194	7.248e-08
GTPLTFREQR		0.0601384	1	1	8	ASTEI10499	1	1204.64	26.64	0.02133	2.42855	0.07155
VLYSHLDDPANQDIQR		7.4626e-08	1	1	8	ASTEI10416	0	1883.92	84.11	3.831e-09	5.76224	1.446e-08
GINWVAVGDENYGEGSSR		5.31101e-08	1	1	8	ASTEI10416	0	1909.87	97.91	1.431e-09	4.09651	4.203e-08
FKLDSPYGDELPQK		1.02601e-06	1	1	8	ASTEI10416	1	1636.82	61.62	9.551e-08	4.85255	5.743e-08
NQVTGEWAGVPDVAR		1.23665e-06	1	1	8	ASTEI10416	0	1598.79	94.45	5.857e-08	3.93728	1.057e-06
AKDINAEVYK		0.000683535	1	1	8	ASTEI10416	1	1150.61	65.97	0.0001017	3.73063	0.00377
IHETNLKK		0.00670678	1	1	8	ASTEI10416	1	982.568	33.77	0.004913	2.98622	0.002406
VFSGSSHPDLASR		9.72703e-07	1	1	8	ASTEI10368	0	1359.67	81.75	4.42e-08	4.19891	1.998e-06
GKPIGHFTQIASDR		7.10972e-07	1	1	8	ASTEI10265	0	1526.81	63.3	4.903e-07	4.23571	1.646e-07
LPIAVRK		0.0597583	1	2	8	ASTEI10247	1	796.54	33.85	0.05321	1.65279	0.01867
NTEALAELVLPHDEPVLEYLR		1.84838e-07	1	1	8	ASTEI10180	0	2421.27	91.91	6.207e-09	5.9362	2.463e-08
HALIIYDDLSK		2.08047e-06	1	1	8	ASTEI10101	0	1287.69	67.52	1.081e-07	4.53115	4.239e-06
STVAQIVKR		0.000143641	1	1	8	ASTEI10101	1	1001.61	68.25	1.604e-05	2.96347	0.002415
LHPLVSLWETNR		1.05893e-05	1	1	8	ASTEI10077	0	1464.8	67.92	3.082e-06	3.6188	6.641e-05
LGPLGFLSLPAAGIAGNMGLKDQR	1xOxidation [M18]	4.24096e-09	1	1	8	ASTEI10045	1	2412.31	66.54	7.259e-11	6.39401	1.787e-09
GALPNGTDWYVFK		0.000102915	1	1	8	ASTEI10045	0	1467.73	64.49	1.089e-05	3.33583	0.001118
EVSFAWPSEDAKQDALSSGK		3.7864e-09	1	1	8	ASTEI09849	1	2152.02	66.61	6.321e-11	5.158	2.467e-08
VDTEGTLWVLSDR		2.24278e-07	1	1	8	ASTEI09849	0	1490.75	120.57	1.193e-08	4.02261	1.618e-06
LEYTDKELDR		5.42566e-05	1	1	8	ASTEI09751	1	1281.63	60.83	9.244e-05	3.87678	0.0002563
TLIEALDNILPPSRPTDKPLR		2.20526e-05	1	1	8	ASTEI09324	0	2359.33	45	0.03976	4.35816	3.885e-06
SGAIPYFGKDIFALLGSTR		2.71275e-09	1	1	8	ASTEI09274	1	2013.08	85.69	4.273e-11	4.50223	2.177e-08
EAQDKGYFTDLVPFK		3.92025e-06	1	1	8	ASTEI09235	1	1757.87	50.8	1.298e-06	5.53435	4.156e-07
SLGLRPK		0.0326493	1	1	8	ASTEI09235	0	770.488	25.74	0.01011	1.82753	0.01014
DWIDQQLVQR		9.43694e-05	1	1	8	ASTEI09198	0	1300.66	64.35	9.805e-06	2.84571	0.0006616
EGKYQVILK		0.00050981	1	1	8	ASTEI09198	1	1077.63	47.57	7.18e-05	3.33182	0.0001862
LHSSFLCAGGEK	1xCarbamidomethyl [C7]	1.28487e-05	1	2	8	ASTEI09198	0	1305.63			3.70797	3.327e-07
KIELPIMPNEECQK	1xOxidation [M7]; 1xCarbamidomethyl [C12]	1.73458e-05	1	1	8	ASTEI09198	1	1744.86			5.12684	1.862e-06
QKEQLLIR		0.00972653	1	1	8	ASTEI09198	1	1027.63	49.31	0.009254	2.48781	0.005175
YQVILKK		0.0406968	1	1	8	ASTEI09198	1	891.566	34.55	0.01476	2.33481	0.01559
LFIGNVPYHLK		0.000129969	1	1	8	ASTEI09120	0	1300.74	52.29	2.711e-05	3.56155	4.541e-05
IFWHDLHR		0.00179589	1	1	8	ASTEI09120	0	1123.58	39.39	0.0007236	2.87561	0.000399
FTNDLPPQPGELYAAFVIATKPHTR		2.25778e-07	1	1	8	ASTEI09117	0	2783.45	36.58	1.417e-07	5.52716	9.291e-08
YLLNVAPEGTVLVKPSFR		9.94106e-08	1	1	8	ASTEI09117	0	2003.13	93.21	2.989e-09	5.25528	1.538e-06
TVDEVLSHFR		6.58326e-05	1	1	8	ASTEI09094	0	1202.62	76.54	8.176e-06	3.23806	1.225e-05
VIGGQPTKIDEFPWTALIEYQKPDGR		7.87156e-08	1	1	8	ASTEI08922	1	2958.54	74.04	4.728e-09	6.08932	5.178e-10
IDEFPWTALIEYQKPDGR		1.24712e-07	1	1	8	ASTEI08922	0	2178.09	80.71	1.254e-07	4.16055	1.209e-05
VASSATSEWQPR		1.94625e-06	1	1	8	ASTEI08901	0	1318.64	91.19	1.006e-07	3.72283	2.549e-06
ATVLIQGPPGAPGAVK		1.32844e-05	1	1	8	ASTEI08848	0	1475.86	67.75	9.709e-07	3.94838	2.272e-05
LADSLNKLDGAVK		1.13595e-07	1	1	8	ASTEI08774	1	1343.75	106.14	1.035e-06	5.00689	1.747e-07
IADAIAQAADDVISGK		5.05281e-10	1	1	8	ASTEI08736	0	1557.81	114.99	5.883e-12	4.88672	7.346e-09
FDAFVGIPYAKPPVGK		5.43543e-06	1	1	8	ASTEI08528	0	1705.93	56.54	3.366e-07	4.07665	1.132e-06
FVPNIVVLDYLNAIGSKDQTLINK		8.78878e-10	1	1	8	ASTEI08432	1	2674.48	77.04	1.132e-11	5.16101	3.31e-09
DGLQINHPTTK		5.24773e-05	1	1	8	ASTEI08432	0	1223.64	74.63	6.553e-06	3.88755	0.0001199
ATDQTFAEKLMTNHLGK	1xOxidation [M11]	4.31149e-07	1	1	8	ASTEI08311	1	1920.95	80.68	1.698e-08	5.34922	2.642e-07
VISQQTLER		0.00591122	1	1	8	ASTEI08311	0	1073.59	78.97	0.00252	2.93001	0.002016
DLEEANIQHEGTLANLRK		2.08489e-11	1	1	8	ASTEI08310	1	2051.05	107.76	1.365e-13	6.012	2.114e-10
QLQHTLNEVQSK		1.40124e-05	1	1	8	ASTEI08310	0	1424.75	72.85	1.035e-06	5.10084	2.105e-05
YQQQLKDVQSALEEEQR		4.04753e-09	1	1	8	ASTEI08310	1	2092.03	111.7	6.859e-11	6.56647	5.187e-09
TALLDSLSGEKGALQEYQEK		7.23316e-13	1	1	8	ASTEI08310	1	2180.11	133.59	2.575e-15	7.40779	1.83e-11
ANAEAQLWR		0.00237549	1	1	8	ASTEI08310	0	1058.54	56.92	0.0006809	2.93603	0.002257
IIGEWK		0.236478	1	2	8	ASTEI08310	0	745.424	24.31	0.1124	1.57603	0.1146
TADTILFYHQGGVDIGDVDSK		5.37287e-07	1	1	8	ASTEI08305	0	2251.09	69.38	1.292e-07	5.03454	1.377e-07
FATVTETTQWQQLVLDNPWLETSPLVVKPDQLIK		2.4831e-08	1	1	8	ASTEI08305	0	3938.09	58.37	6.361e-10	7.85902	1.262e-06
EFVMQNFPAYPLLEYALEVEK	1xOxidation [M4]	2.66742e-07	1	1	8	ASTEI08305	0	2546.25	46.4	5.386e-06	6.6591	1.561e-08
ARPTEDIRIPEK		0.000513219	1	1	8	ASTEI08247	1	1424.79	35.33	7.221e-05	2.87979	0.000105
AAVEEGIVPGGGTALIR		3.97289e-06	1	1	8	ASTEI08224	0	1609.89	81.67	2.333e-07	4.66942	3.891e-05
GVMLAVDTVKEHLK	1xOxidation [M3]	1.93332e-06	1	1	8	ASTEI08224	1	1555.85	59.81	1.916e-06	4.50364	3.698e-06
SDFAQAVIDAGLR		1.03105e-05	1	1	8	ASTEI08133	0	1362.7	79.82	1.309e-06	3.91357	1.217e-05
LLITAIR		0.0414923	1	1	8	ASTEI08133	0	799.54	44.65	0.04167	1.83265	0.104
LHGGDPANFLDVGGGASVK		1.93401e-10	1	1	8	ASTEI08119	0	1810.91	128.25	1.884e-12	6.28354	1.866e-06
IGYIVGLDPASPLFR		1.39192e-05	1	1	8	ASTEI08086	0	1617.9	64.94	1.026e-06	3.74798	1.335e-05
LQHLNEEVRR		0.00223731	1	1	8	ASTEI08036	1	1293.7	26.96	0.0004108	3.07856	0.0003702
GVELSHYNLVANLAQGSHPAISK		6.39245e-11	1	1	8	ASTEI07956	0	2405.26	99.69	7.584e-13	9.62726	1.358e-12
TNDWIDLHDPATNEVVTR		5.68726e-09	1	1	8	ASTEI07950	0	2096	77.95	3.499e-10	6.13675	3.987e-10
YYGGNEFIDEIELLAQK		2.26573e-09	1	1	8	ASTEI07756	0	2001.98	104.01	3.441e-11	4.17569	3.228e-10
LLHENLWDQDPELMDLIR	1xOxidation [M14]	3.08352e-06	1	1	8	ASTEI07756	0	2266.12	64.86	4.956e-07	4.5394	2.795e-07
GLLEQDMQQVVDFIDR		1.47857e-09	1	1	8	ASTEI07756	0	1905.94	119.05	2.089e-11	4.65792	1.046e-08
LGTPALTTR		0.000775793	1	1	8	ASTEI07756	0	929.541	57.22	0.0001177	2.469	0.0003937
IWHHTFYNELR		1.98207e-05	3	8	8	ASTEI07742	0	1515.75	73.37	1.556e-06	4.80744	8.803e-05
AAIVAIPVALAAHR		1.12642e-06	1	1	8	ASTEI07691	0	1372.84	73.13	5.245e-08	4.14829	2.754e-08
VNPASMFDIQVK	1xOxidation [M6]	0.000110012	1	1	8	ASTEI07670	0	1364.69	68.21	1.177e-05	3.11429	0.0004697
KWVDTQTVFAMPYDNPVPGYGNNVVNTLR	1xOxidation [M11]	1.20454e-10	1	1	8	ASTEI07670	1	3311.62	76.7	1.379e-12	6.69939	1.398e-13
VAIQLNDTHPSLAIPELMR	1xOxidation [M18]	3.71793e-10	1	1	8	ASTEI07670	0	2134.13	81.21	4.088e-12	5.59641	2.129e-06
NLAENISR		0.00108248	1	1	8	ASTEI07670	0	916.485	55.06	0.0001746	2.49734	0.002374
VIFLENYR		0.00177213	1	1	8	ASTEI07670	0	1053.57	51	0.0003123	2.37746	0.008968
NPQLSNLLLDDFFKK		4.95964e-07	1	1	8	ASTEI07641	1	1791.96	87.19	5.848e-08	6.09621	5.365e-09
TNEGKPWILPVVK		2.39324e-06	1	1	8	ASTEI07593	0	1480.85	56.69	1.281e-07	5.35744	7.643e-06
NKLDSASQIFK		0.000117598	1	1	8	ASTEI07530	1	1250.67	60.98	1.275e-05	4.46149	7.016e-05
ISLTTEKPVK		0.000602242	1	1	8	ASTEI07500	0	1115.67	69.28	8.705e-05	2.97787	0.0001113
LRDVIDQGFFVLPDGK		6.18058e-07	1	1	8	ASTEI07500	1	1818.97	74.75	2.594e-08	4.44064	1.617e-07
LNHKPFTYK		0.000711418	1	1	8	ASTEI07500	0	1147.63	52.43	0.0001061	3.45717	0.0004208
IYVDYVNIVK		0.000138931	1	1	8	ASTEI07469	0	1225.68	45.69	0.0002517	2.49237	2.855e-05
GVNLPGVPVDLPAVSEK		0.000279801	1	1	8	ASTEI07469	0	1690.94	49.33	3.545e-05	3.89145	0.0001828
EAEAALWHR		0.00027426	1	1	8	ASTEI07469	0	1082.54	72.66	3.461e-05	3.64363	0.0002457
GILPVIYEQPALEDWLK		6.10942e-08	1	1	8	ASTEI07469	0	1984.08	74.8	1.68e-09	4.25013	6.312e-08
VQYGIEFGK		0.00158241	1	1	8	ASTEI07469	0	1040.54	47.95	0.0003915	2.38609	0.001858
VFLAQK		0.138536	1	1	8	ASTEI07469	0	705.429	34.79	0.2397	1.68418	0.1676
LTTTNINQYR		4.10026e-05	1	1	8	ASTEI07457	0	1223.64	87.4	5.23e-06	3.27914	0.000558
TWLPAGEALLQMIAIHLPSPVVAQK	1xOxidation [M12]	2.25382e-06	1	1	8	ASTEI07373	0	2699.5	41.94	2.627e-07	4.80648	1.676e-07
SFVMYILDPIYK	1xOxidation [M4]	1.31961e-05	1	1	8	ASTEI07373	0	1504.78	68.03	9.577e-07	3.10077	1.467e-05
TWLPAGEALLQMIAIHLPSPVVAQK		5.97789e-07	1	1	8	ASTEI07373	0	2683.5	61.11	2.656e-06	6.68343	8.992e-09
RVLYASYITASPR		1.575e-07	1	1	8	ASTEI07373	1	1496.82	92.61	7.907e-09	5.60715	2.314e-06
IADIVSHISPDTILMIVNTLYFR	1xOxidation [M15]	8.29134e-11	1	1	8	ASTEI07346	0	2647.42	74.47	6.927e-13	7.26636	8.404e-08
HGAEETLDILDVLQDTKENAIR		1.82776e-12	1	1	8	ASTEI07346	1	2480.26	98.7	1.609e-13	9.11928	8.95e-16
LQLLIPK		0.0111052	1	1	8	ASTEI07346	0	824.56	56.16	0.002753	2.53841	0.01263
ELVQSLQTK		0.00953494	1	1	8	ASTEI07346	0	1045.59	44.04	0.0023	2.75015	0.007662
SVTLLFPK		0.01556	1	1	8	ASTEI07346	0	904.55	34.14	0.004151	1.88343	0.03348
IGGAFLSSFFPGPK		3.62512e-07	1	1	8	ASTEI07332	0	1424.76	86.08	1.379e-08	3.71087	1.801e-07
NSSYFVEWIPNNVK		2.35734e-05	3	3	8	ASTEI07122	0	1696.83	45.37	2.205e-06	3.47208	1.765e-05
LGGPTYVQQR		0.000188802	1	1	8	ASTEI07109	0	1118.6	69.16	2.22e-05	3.34698	0.0001854
EAAEWIFTANLDKPINK		9.6964e-09	1	1	8	ASTEI06897	0	1960.02	85.98	3.541e-09	5.12989	8.53e-08
DGVVHTTPLPDFGGLHPDPNLTYAK		1.99608e-09	1	1	8	ASTEI06836	0	2661.33	60.32	7.936e-09	8.22054	5.191e-12
GDVLLSNTVAVPESK		1.77588e-07	1	1	8	ASTEI06644	0	1528.82	84.54	5.956e-09	3.89997	2.713e-07
HQDGSFSAFGESDKSGSTWLTAFVAR		3.22187e-12	1	1	8	ASTEI06644	1	2788.3	106.51	1.506e-14	7.05267	4.853e-14
NDKGGFQSTQDTVVGLQALAK		1.06118e-10	1	1	8	ASTEI06644	1	2177.12	139.32	9.32e-13	7.2705	6.102e-11
KLGHITIK		0.00168017	1	1	8	ASTEI06644	1	909.588	44.55	0.0002942	3.29967	0.002459
SVSFMVKPK	1xOxidation [M5]	0.00517521	1	1	8	ASTEI06644	0	1038.57	44.46	0.001109	2.15428	0.03023
LVLNGHSVVVQPLYGK		1.53894e-09	1	1	8	ASTEI06642	0	1722.99	94.37	2.189e-11	6.31431	7.209e-08
AHSESTKYVQPFTVEGQK		4.72682e-10	1	1	8	ASTEI06642	1	2036.01	91.99	5.424e-12	7.1854	6.423e-09
QAEPFVQPFYVTYDKFGLVQEVFTTK		1.08263e-10	1	1	8	ASTEI06642	1	3081.56	63.38	9.534e-13	5.55866	4.622e-08
MPLVSQFK	1xOxidation [M1]	0.00335821	1	1	8	ASTEI06642	0	965.512	45.84	0.003131	2.64855	0.004222
FTAIFK		0.0578912	1	1	8	ASTEI06642	0	726.418	35.49	0.02649	1.96217	0.2203
VEFTFK		0.0990089	1	1	8	ASTEI06642	0	770.408	35.18	0.04528	1.77456	0.143
GLLELNTIHVR		0.000157696	1	1	8	ASTEI06602	0	1264.74	67.74	1.797e-05	3.58798	0.0003202
GTNRPGVVGGLGGFGGLFR		5.4738e-10	1	1	8	ASTEI06480	0	1817.98	64.2	3.7e-11	6.15119	7.928e-06
GHYTEGAELVDSVLDVVRK		7.06501e-11	1	1	8	ASTEI06416	1	2087.08	104.18	5.777e-13	6.71886	1.68e-09
LLAQDNQISELRR		5.72297e-05	1	1	8	ASTEI06344	1	1555.86	39.28	5.416e-06	3.73391	3.218e-06
DIRPALECVLK	1xCarbamidomethyl [C8]	0.000372689	1	1	8	ASTEI06287	0	1313.72			4.35091	2.366e-05
APGGQEPLPEGLFWLLITGDVPSK		8.59956e-09	1	1	8	ASTEI06118	0	2521.33	74.84	1.666e-10	6.28234	1.93e-10
VFEFPWMVLLR	1xOxidation [M7]	4.19061e-06	1	1	8	ASTEI05938	0	1452.77	64.64	1.642e-06	2.30875	6.324e-05
VTGSLDSDVLIEYVR		6.20234e-09	1	1	8	ASTEI05845	0	1665.87	86.88	1.963e-09	4.35391	3.721e-08
YLIEIGTVPIPK		8.90353e-06	1	1	8	ASTEI05820	0	1342.8	71.86	6.036e-07	2.50325	1.487e-05
VGWEQLLTSINR		1.37591e-06	1	1	8	ASTEI05722	0	1415.76	83.75	3.885e-07	3.59699	2.981e-06
LYAGTMQLETLGDLFAQK	1xOxidation [M6]	3.74804e-07	1	1	8	ASTEI05718	0	2015.02	96.42	1.437e-08	3.66726	4.008e-07
LGQSEATSLQHQMEVYR	1xOxidation [M13]	2.8524e-11	1	1	8	ASTEI05662	0	1992.94	167.83	1.966e-13	5.93015	1.747e-07
IDSINATQASK		2.10468e-05	1	1	8	ASTEI05662	0	1147.6	64.53	9.632e-06	2.65083	9.409e-05
AFDQIR		0.0903063	1	2	8	ASTEI05662	0	749.394	32.25	0.05813	1.69902	0.1509
SRPVFIDEDQVK		8.32912e-06	1	1	8	ASTEI05644	0	1432.74	66.19	8.366e-06	4.50916	8.666e-06
LKEVLLEEAK		0.000307174	1	1	8	ASTEI05644	1	1171.69	76.32	3.943e-05	3.38282	0.0005362
ALTDQYLKDIETIYK		1.94012e-08	1	1	8	ASTEI05635	1	1813.96	95.7	4.344e-10	6.52315	3.94e-08
FDVPELTVSPDDFK		1.64737e-06	1	1	8	ASTEI05635	0	1608.78	70.19	8.224e-08	3.41568	2.863e-05
AGGLNAVDLYVQWSLHNPR		3.16803e-10	1	1	8	ASTEI05543	0	2110.08	119.18	5.115e-12	6.11656	2.752e-10
ENAIDTLPITAGYGSELAILVENQGR		0.000268829	1	1	8	ASTEI05543	0	2744.41	28.94	0.0006954	2.23938	0.001441
DIIGEYLPLAVMPIPDPAPK	1xOxidation [M12]	0.000210058	1	1	8	ASTEI05543	0	2165.16	49.92	2.512e-05	3.48887	2.077e-05
IVASHMYKPSSK	1xOxidation [M6]	0.000244872	1	1	8	ASTEI05210	0	1363.7	34.52	0.0002486	2.85013	0.0003026
VLFPATGYLTLAWR		1.84838e-07	1	1	8	ASTEI05210	0	1607.89	103.13	6.211e-09	4.05798	3.439e-06
TPEAVESFLDQAAVSKDDEEFVGIVNEIHSR		4.5574e-12	1	1	8	ASTEI05210	1	3431.66	52.41	7.141e-13	10.2563	8.225e-13
VVIDTNDVTTLK		1.16461e-06	1	1	8	ASTEI05210	0	1317.73	90.25	4.303e-07	3.17538	1.217e-05
GYTVVAGGGDAQAQTVR		3.20493e-09	1	1	8	ASTEI05210	0	1649.82	108.7	5.186e-11	4.86608	4.562e-08
LDNQSNAPSLPVEHAYINALTK		4.77348e-08	1	1	8	ASTEI05210	0	2395.23	49.73	5.921e-08	6.92015	1.056e-08
IKDEDLQHLDAEFFK		1.9077e-06	1	1	8	ASTEI05210	1	1847.92	40.15	4.858e-07	6.11824	8.21e-08
TPLLIGSVK		0.00108972	1	1	8	ASTEI05210	0	927.587	48.14	0.0001844	3.21273	0.000354
IYASVLNVR		0.000934904	1	1	8	ASTEI05210	0	1034.6	54.22	0.0001465	2.6589	0.001196
VEIFTVK		0.00500596	1	1	8	ASTEI05210	0	835.492	46.69	0.00304	1.85329	0.0239
YIANLGHGITPQTPIESMTVLVQAVHDAL	1xOxidation [M18]	5.22413e-10	1	1	8	ASTEI05092	0	3104.61	60.47	6.099e-12	9.37555	1.126e-10
LGDVYVNDAFGTAHR		1.69786e-08	1	1	8	ASTEI05047	0	1634.79	84.18	3.715e-10	3.98336	7.748e-08
YQSNFLPINLINTDFLITR		3.23773e-11	1	1	8	ASTEI05043	0	2282.22	112.7	2.289e-13	5.03136	1.24e-10
LKLPQGDIDIR		2.89872e-05	1	1	8	ASTEI05043	1	1267.74	81.18	2.437e-06	4.04054	5.118e-06
YSLDEAEVHK		0.000105697	1	1	8	ASTEI05043	0	1190.57	63.62	1.12e-05	3.63124	0.0001325
ISGELHVLSK		8.14924e-05	1	1	8	ASTEI05043	0	1082.62	55.5	3.018e-05	4.17346	0.0002908
LISTIKPVPTVK		1.27633e-05	1	1	8	ASTEI05043	0	1295.83	67.33	9.242e-07	4.30145	1.72e-06
AHSVVVGNSVFETHDR		3.22071e-08	1	1	8	ASTEI05043	0	1753.86	86.67	7.95e-10	6.31468	1.81e-09
ADLVFQPLTAEGSIGSIR		4.17742e-08	1	1	8	ASTEI05043	0	1874	69.8	1.077e-09	4.45612	1.216e-06
FDFTLLHNNAPDLR		4.47337e-09	1	1	8	ASTEI05043	0	1672.84	91.94	7.722e-11	5.17209	4.5e-08
ADVQSWIKDYVNR		9.70989e-06	1	1	8	ASTEI05043	1	1593.8	66.98	1.992e-06	5.16463	1.565e-06
FDWGPDIRK		0.00755857	1	1	8	ASTEI05043	1	1133.57	41.08	0.00175	3.17101	0.001697
GHVEPAQVFPYPEALDAEQKEYIASFVDPVTK		8.23623e-11	1	1	8	ASTEI04775	1	3574.77	76.33	6.876e-13	8.05567	9.754e-14
VPTPNVSVVDLTVR		3.87512e-07	1	1	8	ASTEI04722	0	1495.85	72.55	1.497e-08	4.11312	3.804e-08
ITGHLVHEMK	1xOxidation [M9]	3.01706e-05	1	1	8	ASTEI04650	0	1180.61	50.27	2.553e-06	3.26444	1.951e-05
LAMYFILPNQDSSINQVLDR		9.01054e-09	1	1	8	ASTEI04588	0	2337.19	77.27	1.757e-10	4.49001	6.962e-09
LAMYFILPNQDSSINQVLDR	1xOxidation [M3]	1.12287e-08	1	1	8	ASTEI04588	0	2353.19	66.79	2.278e-10	4.88092	8.773e-09
YDFSEQLNEPLQQIGIR		9.27042e-10	1	1	8	ASTEI04588	0	2050.02	122.66	1.204e-11	5.20025	1.504e-08
LPYDKNQLSMVVVLPDEQVSLGQLLTR	1xOxidation [M10]	1.64218e-08	1	1	8	ASTEI04588	1	3071.64	103.26	4.05e-09	7.60388	1.047e-08
YKPEHAEYEGK		8.36954e-05	1	1	8	ASTEI04470	0	1350.63	36.2	3.349e-05	3.74993	1.934e-05
GLSEETTTGVHNLYK		5.86978e-08	1	1	8	ASTEI04438	0	1648.82	110.27	6.722e-09	4.74586	1.719e-07
IYYEEVKGTTVGPR		1.5438e-07	1	1	8	ASTEI04436	1	1611.84	64.11	5.029e-09	3.91546	1.002e-06
AIIWNDKIQQDNYGK		4.06746e-08	1	1	8	ASTEI04436	1	1805.92	125.46	1.044e-09	5.34141	2.44e-07
LIKPIVLGHESAGVVR		6.93474e-08	1	1	8	ASTEI04368	0	1688.02	66.6	1.718e-06	4.23651	4.43e-10
LAVEPITERPLKQEFLK		1.59053e-05	1	1	8	ASTEI04270	1	2011.16	54.93	2.971e-06	4.77914	5.581e-06
HFFQTWR		0.0119443	1	1	8	ASTEI04270	0	1021.5	47.67	0.004349	2.55482	0.01878
FGEWDISTTNEPYPQQEIR		1.7734e-10	1	1	8	ASTEI04167	0	2310.07	99.5	1.702e-12	5.12494	3.472e-09
NPIQHDIALLVLENSVQYR		1.24712e-07	1	1	8	ASTEI04167	0	2222.19	69.54	3.917e-09	5.16189	1.831e-08
LADGDQYFDLHR		4.73343e-07	1	1	8	ASTEI04157	0	1449.68	99.42	1.891e-08	4.1933	4.2e-06
VVFHPEFLNSTNPLFGLDYEEFVR		6.90076e-09	1	1	8	ASTEI04059	0	2869.42	91.25	4.729e-10	6.02224	1.607e-10
LWSPASVNNADEAAR		1.6393e-07	1	1	8	ASTEI03923	0	1600.77	117.13	1.83e-08	4.29024	4.146e-07
SGTIFDNFLITNDLEEAKK		1.40176e-09	1	1	8	ASTEI03698	1	2155.09	103.78	1.131e-09	5.43305	5.953e-08
FFNDADADKGLQTSQDAR		1.68422e-11	1	1	8	ASTEI03698	1	1998.92	122.72	1.06e-13	5.58418	1.357e-10
LAGDKADNWWLR		1.52067e-06	1	1	8	ASTEI03619	1	1444.73	79.22	7.482e-08	4.70367	1.01e-05
VADFEDLLTLHSVSGR		7.79461e-10	1	1	8	ASTEI03537	0	1758.9	104.47	9.825e-12	5.15782	2.069e-08
AALVNVPPTEVTTLNSGLR		4.75672e-06	1	1	8	ASTEI03504	0	1952.08	70.52	2.889e-07	4.04565	1.259e-06
ILVVINPGNPTGQVLSR		1.13038e-08	1	1	8	ASTEI03494	0	1777.03	86.75	5.334e-09	4.54133	1.587e-07
GDVLHQLR		0.256033	1	1	8	ASTEI033031	0	937.521	18.87	0.1817	1.59941	0.3412
ALEHYTDLYDIKR		1.37591e-06	1	1	8	ASTEI03300	1	1636.83	79.4	6.647e-08	5.52206	9.931e-07
LLLPWLESR		0.000253172	1	1	8	ASTEI03300	0	1126.66	81.73	3.187e-05	2.3038	0.000535
YLDTLPSYKYDEINFPGVK		1.80289e-08	1	1	8	ASTEI03063	1	2262.13	50.3	6.854e-08	5.3662	2.176e-08
VIGFYYR		0.00653087	1	1	8	ASTEI03063	0	917.488	39.9	0.01359	1.76057	0.01635
ITYADKDFLVK		3.18807e-06	1	1	8	ASTEI03062	1	1312.71	70.89	1.797e-07	4.10681	0.000211
FIDSLPFGYPFDRPIDEK		9.45429e-06	1	1	8	ASTEI03062	0	2156.07	52.96	7.289e-07	4.65078	2.241e-07
HQQLLAR		0.0106724	1	1	8	ASTEI03062	0	865.5	46.54	0.002642	2.53965	0.0129
TPYFELYK		0.00412767	1	1	8	ASTEI03062	0	1060.53	34.86	0.0008528	2.56963	0.005167
AGGAGVPAFFTPTAYGTLVHEGGSPIK		6.54224e-09	1	1	8	ASTEI02889	0	2602.33	61.91	1.128e-08	5.26411	8.973e-10
TVESEAAHGTVTR		6.29439e-06	1	1	8	ASTEI02634	0	1357.67	86.7	4.067e-07	4.21733	5.173e-07
LVPGWEKPIIIGR		7.14469e-06	1	1	8	ASTEI02634	0	1477.89	41.89	1.547e-06	3.43032	7.569e-07
VDHQPNVLAAWLNGVEGR		1.38318e-09	1	1	8	ASTEI02587	0	1975.01	88.32	1.923e-11	5.73453	1.003e-08
SSEHGWAEAVSTFFR		1.29167e-08	1	1	8	ASTEI02587	0	1710.79	80.04	2.703e-10	4.57441	7.992e-08
INQVTGPLNDKLAILR		4.92667e-07	1	1	8	ASTEI02571	1	1765.03	115.06	1.988e-08	4.32139	2.371e-07
LSALEPAIFHR		8.72717e-06	1	1	8	ASTEI02558	0	1253.7	79.37	5.903e-07	4.0018	5.393e-06
LTALDLSVNYLK		1.18815e-06	1	1	8	ASTEI02547	0	1349.77	80.28	5.607e-08	3.69759	1.303e-05
LDLLLLENNR		2.14721e-05	1	1	8	ASTEI02547	0	1212.69	70.63	6.624e-06	3.34421	6.669e-05
LTELEPETFEPLK		3.40793e-06	1	1	8	ASTEI02547	0	1545.8	67.13	1.146e-06	4.08476	2.987e-06
NLQKLDLLLLENNR		1.03979e-06	1	1	8	ASTEI02547	1	1695.98	101.42	4.769e-08	4.70351	6.936e-07
DFFQNIPYLK		0.000661135	1	1	8	ASTEI02547	0	1284.66	48.95	0.0001634	2.93694	0.0002244
APFASLSELEKLDLSENGFASVGAETLR		0.000125707	1	1	8	ASTEI02547	1	2951.5	27.06	1.371e-05	3.42372	0.001789
ISSIEPDTFKPLSSLGYLYLQSNK		1.21047e-09	1	1	8	ASTEI02547	0	2700.41	69.13	1.422e-08	5.37141	5.507e-09
LSISDNKQFVK		6.80647e-05	1	1	8	ASTEI02547	1	1278.71	85.84	6.653e-06	4.18851	2.07e-05
TKLEEFYMQGSTFR	1xOxidation [M8]	1.74927e-06	1	1	8	ASTEI02547	1	1752.83	71.25	8.859e-08	6.18868	2.789e-05
LNLDDNKLTEIPR		1.0987e-07	1	1	8	ASTEI02547	1	1540.83	93.92	1.77e-08	5.56569	4.775e-07
LTELEPETFEPLKR		4.6937e-06	1	1	8	ASTEI02547	1	1701.91	85.7	1.305e-06	4.93185	1.599e-07
EIHLDNNPIQSIDER		5.2757e-08	1	1	8	ASTEI02547	0	1792.88	80.21	6.12e-09	4.9513	0.0001661
FLNRPQLSLLSMDR	1xOxidation [M12]	6.21099e-06	1	1	8	ASTEI02547	0	1705.91	49.99	0.001701	5.40578	3.384e-07
DSFVGIPNLRK		0.00140362	1	1	8	ASTEI02547	1	1245.69	26.55	0.0007499	3.30908	0.0001274
SLPANFFR		0.0423028	1	1	8	ASTEI02547	0	951.505	43.26	0.01629	1.79229	0.02871
MSNYMGTVKPLVWR	2xOxidation [M1; M5]	1.35768e-06	1	1	8	ASTEI02529	0	1713.85	86.99	3.527e-07	4.67444	4.348e-07
FIDLYYYFKR		0.000503059	1	1	8	ASTEI02529	1	1427.74	48.99	0.0004978	2.61512	0.0007506
FYDGFAFGYPFDR		2.49533e-07	1	1	8	ASTEI02529	0	1601.71	71.52	2.441e-08	3.66247	6.5e-07
FFDLQYYK		0.000449167	1	1	8	ASTEI02529	0	1123.55	53.42	0.0001936	2.08362	0.002401
LETLDLSNNEITTIDSTAFKR		7.17247e-12	1	1	8	ASTEI02267	1	2381.22	124.42	3.856e-14	6.14177	1.286e-09
MSSVDDVPTFDKLITLDLSFNR	1xOxidation [M1]	2.1662e-10	1	1	8	ASTEI02267	1	2529.25	76.43	2.159e-12	6.01733	6.509e-07
LDGNQLESLSNGLTEPITHLK		5.77377e-10	1	1	8	ASTEI02267	0	2279.19	107.15	8.375e-09	7.8645	1.025e-12
TLLSLNLR		0.00356553	1	1	8	ASTEI02267	0	929.578	53.88	0.001024	2.30153	0.002871
TRPPVAAGAVGLAQR		5.48145e-07	1	1	8	ASTEI02252	0	1463.84	64.14	6.835e-06	6.56077	4.797e-08
VSSTLSGLEGELK		1.03469e-07	1	1	8	ASTEI02221	0	1319.71	108.04	3.142e-09	3.90934	6.582e-05
RIPFSHNDR		0.000253172	1	1	8	ASTEI02221	1	1141.59	51.87	3.153e-05	4.04734	4.23e-05
TLAPETVPQFYADYRK		1.00745e-07	1	1	8	ASTEI02067	1	1898.96	71.3	3.043e-09	4.54115	2.359e-07
SIAPWIEELLQNYR		1.08414e-07	1	1	8	ASTEI02061	0	1731.91	95.11	3.33e-09	3.25486	1.585e-07
VNNSLTVDKR		2.07679e-05	1	1	8	ASTEI01887	1	1145.63	78.13	1.644e-06	3.71394	7.909e-05
LVQQFAFSEQELRR		3.14583e-06	1	1	8	ASTEI01845	1	1750.92	36.02	2.999e-05	2.96288	8.192e-06
LSGNFLIDGFAR		0.000293168	1	1	8	ASTEI01845	0	1309.69	63.41	0.0005338	3.75595	0.0009077
VFSGDSVLDEK		8.61154e-06	1	1	8	ASTEI01821	0	1195.58	82.72	5.815e-07	3.14838	8.522e-05
QPNLDLDTGKGNYR		1.91707e-05	1	1	8	ASTEI01821	1	1590.79	72.89	3.315e-06	3.27705	2.78e-06
GLITPIVFAADRK		1.30212e-05	1	1	8	ASTEI01739	1	1400.83	57.35	2.013e-06	3.56795	8.855e-06
LSMVTQEFNQIK	1xOxidation [M3]	1.22627e-05	1	1	8	ASTEI01679	0	1453.74	76.72	1.852e-06	4.13078	7.072e-06
ALDEIKDSFAEVHNR		1.27456e-08	1	1	8	ASTEI01679	1	1743.87	82.8	5.794e-09	6.41768	8.615e-11
TGDIETTLMNHDDKITTFTQEQVK	1xOxidation [M9]	1.76718e-08	1	1	8	ASTEI01679	1	2781.32	69.3	1.106e-09	7.4596	2.929e-09
DAILSLVHSYNTLDNKLER		2.31559e-10	1	1	8	ASTEI01679	1	2201.16	84.11	2.345e-12	6.13724	1.026e-09
DFPIVSIEDPFDQDHWDAWSK		3.86972e-10	1	1	8	ASTEI01631	0	2547.15	65.9	4.269e-12	6.14941	6.079e-10
LAMQEFMILPTGASSFTEAMK	3xOxidation [M3; M7; M20]	3.11508e-08	1	1	8	ASTEI01631	0	2351.1	73.87	7.596e-10	5.91795	5.882e-07
LAELNQILQDIQSKPIVIDDNEFAGK		1.5596e-09	1	1	8	ASTEI01530	0	2911.54	91.68	2.215e-11	7.19335	6.768e-10
SVSAWPDSRPEIFR		0.00740947	1	1	8	ASTEI01517	0	1646.83	37.54	0.003786	3.77708	0.003095
FALFHEIGR		0.000152525	1	1	8	ASTEI01405	0	1089.58	58.04	0.0001038	2.81604	0.0005566
NFLNVLVR		0.00267797	1	1	8	ASTEI01405	0	974.578	45.71	0.001794	2.52594	0.009471
ALTGIEQLYLHDNLLESLR		9.34887e-11	1	1	8	ASTEI01385	0	2198.18	100.8	7.989e-13	6.55031	7.414e-11
QLIVGVNKMDSTEPPYNEAR	1xOxidation [M9]	3.07381e-08	1	1	8	ASTEI01359	1	2277.12	101.6	7.522e-10	4.55055	1.251e-08
AVNFKDASGGK		3.6608e-05	1	1	8	ASTEI01359	1	1093.56	74.21	3.214e-06	3.30569	1.251e-05
VLFGVPEHADTFALR		2.51202e-07	1	1	8	ASTEI01198	0	1671.89	87.6	8.984e-09	3.51163	2.665e-07
DNLHHGGLEHR		8.42554e-05	1	1	8	ASTEI01198	0	1284.62	44.44	8.543e-06	4.56444	4.444e-05
LLPFWYTMFYEHER	1xOxidation [M8]	9.59815e-07	1	1	8	ASTEI01198	0	1947.91	55.94	4.34e-08	3.39431	2.198e-06
FLDDFTSAFK		5.49851e-05	1	1	8	ASTEI01169	0	1190.57	70.2	7.964e-06	2.34895	7.45e-05
FRENEVQR		0.00760893	1	1	8	ASTEI01158	1	1077.54	55.97	0.003359	2.42142	0.04429
ILATGGASANR		0.000143641	1	1	8	ASTEI01083	0	1030.56	56.9	1.606e-05	2.86284	5.579e-05
FAALKDQYPHLK		9.70989e-06	1	1	8	ASTEI00716	1	1430.78	61.59	6.669e-07	3.98283	2.703e-06
GGTTSDKDNLYLLIAELR		3.38651e-10	1	1	8	ASTEI00716	1	1979.04	133.04	3.655e-12	5.24313	4.316e-09
NPSVNEPTLEPYPNTLVNSLR		1.65608e-09	1	1	8	ASTEI00668	0	2354.2	95.05	2.378e-11	5.15072	1.341e-09
YRPVFDSLLQK		3.51721e-05	1	1	8	ASTEI00464	0	1365.75	49.19	3.053e-06	4.11839	0.0009933
GLTYLATTFLPR		2.11876e-05	1	1	8	ASTEI00464	0	1352.76	62	1.676e-06	3.17229	1.479e-05
IFHEATQTDQALYER		9.67937e-08	1	1	8	ASTEI00430	0	1821.88	77.34	2.895e-09	4.88161	8.512e-07
KFAPIQLR		0.00237549	1	1	8	ASTEI00430	1	972.599	43.85	0.005206	2.96136	0.01595
ENGYIPIGNIPMGAVHHK	1xOxidation [M12]	9.53435e-07	1	1	8	ASTEI00271	0	1962.99	45.7	4.334e-08	3.76093	6.083e-06
VEYDVPAEVLQR		3.71658e-06	1	1	8	ASTEI00271	0	1417.73	77.15	1.05e-06	3.10584	1.973e-06
GQIKDLLVPGSITR		3.64296e-06	1	1	8	ASTEI00234	1	1496.88	53.9	2.223e-06	4.24853	1.068e-06
FADTIELLDYDTQPEEQR		8.13846e-08	1	1	8	ASTEI00234	0	2183.01	91.81	4.684e-08	4.68411	2.425e-06
TVEMKPVLER	1xOxidation [M4]	0.00121228	1	1	8	ASTEI00234	0	1217.66	53.03	0.0001989	2.91673	0.0005654
SGIVHLFEWK		8.10987e-06	1	1	8	ASTEI00197	0	1215.65	54.78	5.394e-07	4.12578	1.053e-05
LNPYAAVTTR		0.000112235	1	1	8	ASTEI00185	0	1105.6	56.61	1.205e-05	2.15271	4.058e-05
GYNLPTPIMANTDLAR	1xOxidation [M9]	1.45386e-07	1	1	8	ASTEI00185	0	1762.88	74.23	4.707e-09	3.45103	1.757e-06
SQEDVIVAVLKGVR		1.08756e-05	1	1	8	ASTEI00150	1	1512.87	79.66	7.625e-07	4.86087	7.115e-07
VRYVNSDQSFK		6.58326e-05	1	1	8	ASTEI00150	1	1342.67	58.67	0.0002149	4.5228	0.001162
ALKVFEEDFNK		9.00655e-05	1	1	8	ASTEI00150	1	1339.69	52.21	9.241e-06	3.5868	1.139e-05
KQFISIVAAVLAEQLSR		6.23288e-08	1	1	8	ASTEI00150	1	1873.09	73.43	1.731e-09	6.39722	5.423e-10
EYFDGFDRYAYQLLK		2.91411e-08	1	1	8	ASTEI00150	1	1927.92	51.26	1.177e-09	5.33233	7.262e-09
DTDLPIFQKDVYVFR		4.51753e-07	1	1	8	ASTEI00150	1	1855.96	79.15	1.789e-08	4.48449	2.553e-07
QLQADFVLVK		5.87769e-05	1	1	8	ASTEI00150	0	1160.67	63.99	8.301e-06	3.38352	0.000142
ETLKEYFDGFDR		1.48792e-05	1	1	8	ASTEI00150	1	1519.71	52.39	3.59e-06	3.62569	3.931e-05
YYTVTIGTK		0.00421089	1	1	8	ASTEI00150	0	1045.56	51.12	0.001158	2.30278	0.009851
SASVSTQAK		0.0127615	1	1	8	ASTEI00150	0	878.458	23.84	0.01052	2.00012	0.002305
EFKELYK		0.124534	1	1	8	ASTEI00150	1	956.509	29.14	0.1934	2.53619	0.0392
MHALFNNYELDTMTNEYVTPLEK	2xOxidation [M1; M13]	1.83287e-06	1	1	8	ASTEI00055	0	2805.27	82.63	2.168e-06	6.0973	1.832e-06
KQGFFSGLFGGK		1.83287e-06	1	1	8	ASTEI00055	1	1272.67	84.49	3.609e-07	3.98932	1.555e-06
FVTINYQK		0.0042673	1	1	8	ASTEI00055	0	1012.55	45.15	0.0008862	2.06083	0.04426
IMDPNIIGAEHYNIAR	1xOxidation [M2]	6.80933e-09	1	1	7	ASTEI11539	0	1842.92	90.86	1.515e-09	4.61815	6.971e-08
DSHVNMQIVR	1xOxidation [M6]	0.0025731	1	1	7	ASTEI10875	0	1214.59	46.93	0.0004872	2.48911	0.0003155
TSPLQLR		0.0474942	1	1	7	ASTEI10875	0	814.478	34.38	0.03354	2.10745	0.06651
IVPLEGGEIPIR		8.96311e-06	1	1	7	ASTEI10793	0	1292.76	62.6	1.44e-05	3.12564	3.049e-05
EAIPEAYFPK		0.00386195	1	1	7	ASTEI10663	0	1164.59	51.52	0.001903	2.19791	0.004901
FSTVGGESGSADTVRDPR		0.000353334	1	1	7	ASTEI10644	1	1837.87	29.44	0.0007626	2.95435	0.006788
YLEDYGVMGDVTTAMRDPIFYR	2xOxidation [M8; M15]	0.000440274	1	1	7	ASTEI10499	1	2644.21	28.5	0.003361	3.57279	0.0006523
SKIPFNVTPGSEQIR		1.36435e-05	1	1	7	ASTEI10416	1	1672.9	55.06	1.911e-05	3.80555	8.939e-06
FKPPVELTTLGADPLECFTDGPSSYSDDTR	1xCarbamidomethyl [C17]	3.52477e-10	1	1	7	ASTEI10045	0	3315.54			8.54837	1.093e-12
DKLFITVPR		0.00481013	1	1	7	ASTEI09849	1	1088.65	33.4	0.00102	2.78137	0.003505
TEEVLGQLRENVYTCGGSLIHR	1xCarbamidomethyl [C15]	4.21277e-09	1	1	7	ASTEI09198	1	2531.27			7.96243	3.345e-11
YAQVGSVAWGIGCHDAVPGVYTNIILFR	1xCarbamidomethyl [C13]	7.77758e-05	1	1	7	ASTEI09196	0	3063.55			3.4794	0.002526
KVPLPLVASSTCER	1xCarbamidomethyl [C12]	3.76648e-06	1	1	7	ASTEI09196	1	1556.85			4.63165	2.983e-06
GEFDYGYHVQTVNNQFQHK		1.29803e-07	1	1	7	ASTEI08774	0	2311.05	66.77	4.12e-09	5.26918	2.622e-08
LVLDSLVESGSPIFQGLSNAAR		3.77448e-11	1	1	7	ASTEI08538	0	2273.21	90.94	2.744e-13	4.98943	1.015e-10
KALEQQIK		0.00205176	1	1	7	ASTEI08310	1	957.573	63.74	0.0003726	3.59138	0.003079
TCAYTNHTVLPEALER	1xCarbamidomethyl [C2]	4.34034e-07	1	1	7	ASTEI07670	0	1874.91			6.63092	5.389e-08
KLWSLYEHGLLPK		7.70209e-07	1	1	7	ASTEI07500	1	1583.89	56.83	1.77e-06	6.14199	5.762e-08
VPDTITSWIITGFSVNPVYGLGLTQQPR		9.06681e-05	1	1	7	ASTEI06644	0	3059.62	38.35	9.357e-06	3.81043	0.0006382
LASDLLEWIR		8.94669e-05	1	1	7	ASTEI05722	0	1215.67	78.92	1.963e-05	3.70967	5.256e-05
MTLEAFPLTVVDSILSER	1xOxidation [M1]	1.08605e-08	1	1	7	ASTEI05543	0	2037.06	117.78	2.192e-10	4.91713	1.383e-08
HDDNLRPEGDFERPEK		0.000110012	1	1	7	ASTEI04708	0	1953.9	11.43	0.01086	3.59585	5.053e-06
ANPAHASVEGKPPIQWNK		3.46586e-08	1	1	7	ASTEI03045	0	1944.01	72.07	8.621e-10	6.2365	8.395e-08
SLPIGLFAK		0.0108866	1	1	7	ASTEI02547	0	945.577	51.59	0.002698	1.75558	0.01924
TGYFSLLSYFNGVPFK		0.00231305	1	1	7	ASTEI02529	0	1839.93	35.37	0.0004297	2.59907	0.0008121
YVELNR		0.156575	1	1	7	ASTEI02024	0	793.42	25.93	0.06795	1.76445	0.1483
VSLADIDTALPFCTHLVYGYAGIDVETNK	1xCarbamidomethyl [C13]	1.10605e-07	1	1	7	ASTEI01821	0	3182.57			7.37922	1.211e-09
KLGIVDLLVNPLGPGLKPADQNTLEYLEQVAIQVAK		0.0004931	1	1	7	ASTEI01671	1	3857.18	33.06	6.909e-05	4.0029	0.0001796
FKHNYFSFEPR		0.00851798	1	1	7	ASTEI00668	1	1471.71	40.73	0.00201	2.63915	0.001914
FSECFDNLYSVIGVTVCAAHK	2xCarbamidomethyl [C4; C17]	1.08263e-10	1	1	7	ASTEI00150	0	2417.13			7.89444	1.224e-13
LYVSSCTLYGIPTMMPSQCEK	2xOxidation [M14; M15]; 2xCarbamidomethyl [C6; C19]	2.90388e-06	1	1	7	ASTEI00150	0	2497.11			4.4938	5.046e-08
IPSAVGYQPTLATDMGSMQER	2xOxidation [M15; M18]	4.44984e-06	2	2	6	ASTEI06097	0	2284.06	44.97	2.671e-07	4.03304	1.102e-05
GSITSVQAIYVPADDLTDPAPATTFAHLDATTVLSR		2.88458e-06	2	2	6	ASTEI06097	0	3714.89	44.58	5.606e-07	5.8774	4.994e-08
ALTVPELTQQMFDAK	1xOxidation [M11]	5.18752e-06	3	3	6	ASTEI07122	0	1707.86	47.5	3.195e-07	2.92854	2.882e-05
VVDLLAPYAK		7.08433e-05	2	2	6	ASTEI06097	0	1088.64	78.8	6.975e-06	2.69189	5.279e-05
AGFAGDDAPR		5.24773e-05	3	8	6	ASTEI07742	0	976.448	71.11	3.545e-05	2.50801	0.000393
YFVEVDQYLYDFVAGK		4.05318e-06	2	2	6	ASTEI11411	0	1955.94	45.9	1.04e-06	2.74551	8.316e-07
GYSFTTTAEREIVR		0.00310039	3	7	6	ASTEI07742	1	1629.82	32.19	0.0008506	3.59568	0.0005275
TQDTFVGLK		0.00575611	2	2	6	ASTEI08432	0	1008.54	62.19	0.001266	2.94927	0.005053
FFFEVLR		0.00910235	3	3	6	ASTEI11411	0	957.519	36.4	0.005846	1.793	0.005532
VLDTGSPIR		0.00474656	2	2	6	ASTEI06097	0	957.536	57.46	0.003154	2.25844	0.01853
LVPLEETIKGFTK		1.59053e-05	1	1	6	ASTEI11539	1	1474.85	63.24	1.197e-06	3.07107	4.384e-06
SLQDIIAILGMDELSEEDKLTVAR		2.59814e-11	1	1	6	ASTEI11539	1	2659.39	114.02	2.393e-12	8.12364	1.922e-12
NDQLYAVITDHEGSVR		1.97586e-07	1	1	6	ASTEI11533	0	1816.88	71.1	6.72e-09	5.47403	3.133e-08
LGLIDDLFALVQAGK		3.62512e-07	1	1	6	ASTEI11478	0	1572.9	67.27	1.377e-08	4.62298	5.287e-08
LMNPTIDLVGSISK	1xOxidation [M2]	5.25718e-06	1	1	6	ASTEI11463	0	1503.81	75.38	3.237e-07	3.63393	1.571e-06
LSYYNGIPFFVR		3.75976e-05	1	1	6	ASTEI11411	0	1475.77	51.55	5.415e-05	3.22418	3.189e-05
DIDFSYFYTK		0.000260015	2	2	6	ASTEI11411	0	1298.59	49.82	0.0003151	2.62713	0.001158
NIHLPLQFEEYFPYTK		1.84838e-07	2	2	6	ASTEI11411	0	2039.03	52.45	6.233e-09	5.3702	8.519e-07
FFDFSVFAR		0.000144602	2	2	6	ASTEI11411	0	1135.56	58.53	8.904e-05	1.9072	0.0002643
YIDDLPFGYPFDR		2.01579e-07	2	2	6	ASTEI11411	0	1617.76	75.89	6.885e-09	3.45876	4.396e-05
GTTGTQASFLQLFAGDSAK		3.48905e-08	1	1	6	ASTEI11316	0	1899.94	77.07	2.931e-08	4.20976	9.17e-07
AADQVVEFVNEEVNPIVALYGDKVVTK		4.29036e-08	1	1	6	ASTEI11316	1	2946.55	69.73	6.574e-07	6.91945	1.015e-08
VLSHEAGAQVK		0.00223731	1	1	6	ASTEI11316	0	1138.62	66.77	0.0004109	3.35126	0.000342
FPLFGGWR		0.015663	1	1	6	ASTEI11136	0	979.515	38.34	0.004943	2.59517	0.009237
LGSAVITREDEHGLALGR		3.82378e-07	1	1	6	ASTEI11056	1	1894.01	66.12	1.472e-08	4.87197	6.64e-07
APFSLVNNLLR		1.40124e-05	1	1	6	ASTEI10875	0	1243.72	63.11	1.032e-06	3.8437	2.427e-05
YGYRIDDLGIQLLAR		7.80551e-07	1	1	6	ASTEI10875	1	1765.96	70.75	3.415e-08	5.70362	4.334e-07
LHEPIWSANIKR		1.52814e-05	1	1	6	ASTEI10875	1	1463.81	44.79	4.225e-06	5.52723	7.012e-07
NTIDEVLVLAENLGSSEITK		2.00591e-08	1	1	6	ASTEI10793	0	2145.13	102.36	4.537e-10	5.07998	3.082e-09
DIDITHAELGNANR		5.59222e-07	1	1	6	ASTEI10793	0	1538.76	78.24	2.305e-08	4.35867	1.17e-05
FFQPDHPAFNVQYR		1.63642e-06	1	1	6	ASTEI10793	0	1765.84	44	2.256e-07	4.4875	5.371e-07
SPSTDTTRPLFLGGHPHLQR		2.60177e-08	1	1	6	ASTEI10793	0	2217.15	56.97	1.669e-08	6.14497	1.274e-10
LLEAVESFGEPVQTQHEK		1.23493e-09	1	1	6	ASTEI10793	0	2041.02	78.85	1.683e-11	6.06777	1.49e-09
YVADDKWYQAIVER		2.57994e-07	1	1	6	ASTEI10793	1	1755.87	79.68	2.152e-08	4.06571	1.536e-07
VTETVLAAVYK		5.96737e-06	1	1	6	ASTEI10732	0	1193.68	83.12	3.76e-07	3.20212	1.964e-05
ALQASVLR		0.00560506	1	1	6	ASTEI10732	0	857.52	55.36	0.001222	2.41291	0.008218
EVIVSGGAVNSPQILLLSGIGPK		4.90254e-08	1	1	6	ASTEI10727	0	2248.29	105.02	1.302e-09	5.77329	7.746e-09
VLVHPTSK		0.00134863	1	1	6	ASTEI10727	0	880.525	38.89	0.0006719	2.07349	0.001022
LPGTIYTAAK		0.000283557	1	1	6	ASTEI10694	0	1034.59	61.39	3.601e-05	3.216	0.0004662
GKPIIALPSVTNKGQSK		7.65089e-07	1	1	6	ASTEI10688	1	1738.02	66.33	3.332e-08	4.76245	3.97e-07
AYGLIQIAHPDHR		1.1284e-07	1	1	6	ASTEI10688	0	1490.79	98.3	3.473e-09	4.80036	7.664e-07
IAPILKPGAGVVTSR		5.93815e-07	1	1	6	ASTEI10688	0	1478.91	54.55	2.473e-08	3.43719	2.915e-07
SGDIVFAQGAAATPVHLLDAMTK	1xOxidation [M21]	3.40917e-10	1	1	6	ASTEI10688	0	2329.19	84.91	3.696e-12	7.06133	8.614e-10
RGELFYYMHQQLIAR		3.15137e-07	1	1	6	ASTEI10663	1	1924.99	50.71	6.989e-07	4.51417	4.454e-08
EDIGVNLHHWHWHLVYPGEGPNSVVNK		8.20733e-09	1	1	6	ASTEI10663	0	3133.54	54.47	5.735e-08	8.46564	7.669e-09
LLMVELDKFR		0.000337224	1	1	6	ASTEI10663	1	1263.71	68.49	7.157e-05	3.25061	2.084e-05
FTPGTIGTLQDFTKPYVNMLVTPVK	1xOxidation [M19]	2.16158e-05	1	1	6	ASTEI10663	0	2783.47	26.29	1.722e-06	3.54989	3.192e-06
SMALSNVNLPETEQFR	1xOxidation [M2]	1.73522e-09	1	1	6	ASTEI10663	0	1851.89	135.65	7.291e-11	4.15423	3.455e-09
TLADFTRPNSNMTNIEVQVR	1xOxidation [M12]	3.54707e-06	1	1	6	ASTEI10663	0	2322.15	55.27	6.802e-06	5.06684	5.153e-07
LSGDVNRYETGDEDNFSQPAVFYR		3.93407e-08	1	1	6	ASTEI10644	1	2779.26	75.56	2.144e-07	7.65846	3.045e-09
KDFPSWTLK		5.0419e-05	1	1	6	ASTEI10644	1	1121.6	63.34	4.682e-06	4.13862	0.0001111
NPSNYFAEVEQAAFAPSHLVPGIEPSPDK		1.01956e-10	1	1	6	ASTEI10644	0	3111.51	67.41	8.901e-13	8.75986	6.829e-12
VPYNPFDLTK		0.000702	1	1	6	ASTEI10644	0	1193.62	55.81	0.0001298	3.18933	0.000299
DFPSWTLK		0.00813127	1	1	6	ASTEI10644	0	993.504	44.31	0.003454	1.29295	0.01803
LTTPADGDILLDYSK		1.79973e-07	1	1	6	ASTEI10623	0	1621.83	97.91	6.02e-09	4.09748	2.702e-06
KLDPETTLFIIASK		6.54224e-09	1	1	6	ASTEI10623	1	1575.9	79.22	1.21e-10	5.64801	4.748e-08
AVLHVALR		0.00421089	1	1	6	ASTEI10623	0	878.557	47.87	0.001017	2.1565	0.0008398
NLANVTAADLDTVKR		2.79981e-08	1	1	6	ASTEI10608	1	1600.87	89.81	8.933e-09	4.98474	8.827e-08
VFTLLNQAGLK		1.91707e-05	1	1	6	ASTEI10608	0	1203.71	64.02	5.606e-05	3.36466	0.0006338
VTGSAYDEFVQEFMEAAVR	1xOxidation [M14]	8.04476e-09	1	1	6	ASTEI10604	0	2164.99	98.94	1.545e-10	4.97101	2.662e-09
AVFASGSPFAPVTFGDK		3.90792e-08	1	1	6	ASTEI10604	0	1697.85	87.68	9.924e-10	4.47715	2.851e-08
YSLIFQQPK		0.00130445	1	1	6	ASTEI10604	0	1123.61	38.4	0.0003037	2.55679	0.000862
DLDHLLETVEETR		1.51322e-07	1	1	6	ASTEI10553	0	1569.78	77.27	4.935e-09	4.54636	8.382e-08
SDQSSVTIPYDR		9.75689e-05	1	1	6	ASTEI10499	0	1367.64	54.67	1.073e-05	3.06677	1.983e-05
HKDQLTPYTAQQLGNPGVTVSSVGVQLSRPNTPANVLLTFWQR		9.82217e-05	1	1	6	ASTEI10499	1	4718.48	20.06	1.026e-05	4.92719	2.107e-05
MVIDIPPNFTASDREDEQR		0.00128719	1	1	6	ASTEI10499	1	2233.06	35.43	0.0002144	2.64312	0.008097
YNIDRFCAK	1xCarbamidomethyl [C7]	0.00465278	1	1	6	ASTEI10499	1	1186.57			3.37273	0.0013
IGWQIDPFGHSR		5.29235e-06	1	1	6	ASTEI10474	0	1412.71	63.72	1.315e-06	3.45221	8.911e-07
IKLNHSFNEQQIEWFK		8.01653e-07	1	1	6	ASTEI10416	1	2061.06	79.85	3.534e-08	7.61082	6.687e-07
YDQVIEINLDKLEPHINGPFTPDLAHPISK		1.4346e-07	1	1	6	ASTEI10416	1	3413.77	46.63	4.608e-09	7.58656	1.935e-09
AAPAAATAAAAASKK		7.91031e-07	1	1	6	ASTEI10403	1	1270.71	79.48	1.775e-07	4.63082	2.889e-07
FPLSVAGSAK		0.000214302	1	1	6	ASTEI10324	0	976.546	63.65	2.74e-05	2.72381	0.0004917
VSNEFATAAIR		2.51991e-05	1	1	6	ASTEI10249	0	1178.62	77.82	4.306e-06	3.00956	1.443e-05
HEYDEGGPGIVHR		7.12222e-08	1	2	6	ASTEI10165	0	1465.68	77.86	1.165e-08	5.39308	4.567e-10
RTGAIVDVPVGDEILGR		8.89115e-09	1	1	6	ASTEI10101	1	1766.98	119.09	1.737e-10	4.97967	1.03e-09
GMALNLEPDNVGVVVFGNDKLIK	1xOxidation [M2]	4.43584e-08	1	1	6	ASTEI10101	1	2458.3	54.47	7.277e-09	6.6705	2.518e-10
AVDSLVPIGR		0.00297899	1	1	6	ASTEI10101	0	1026.59	46.26	0.005019	2.59827	0.0009893
VGIKAPGIIPR		0.00966224	1	1	6	ASTEI10101	1	1120.72	57.99	0.002344	2.98164	0.002853
VLSIGDGIAR		0.0174064	1	1	6	ASTEI10101	0	1000.58	46.67	0.005541	2.42921	0.004245
VPSDQIGACHADDLYYLFSSSLYNTDAVQDHTETGR	1xCarbamidomethyl [C9]	4.2559e-11	1	1	6	ASTEI10045	0	4045.81			10.6561	1.377e-13
TVNVAPGSAAAEQLGQEVR		1.8831e-10	1	1	6	ASTEI10044	0	1896.98	97.42	1.825e-12	5.6985	7.736e-11
RPYTEGLGLENVGIVK		1.575e-07	1	1	6	ASTEI10015	0	1744.96	87.31	1.434e-07	6.16131	1.096e-08
AGSGVTVTVENVK		3.38528e-06	1	1	6	ASTEI10015	0	1260.68	78.28	1.923e-07	3.54478	6.313e-06
EAHTAASFGKPINF		1.42955e-05	1	1	6	ASTEI10015	0	1489.74	54.03	1.055e-06	5.14931	5.551e-07
NFDFLHNLR		0.00191957	1	1	6	ASTEI09946	0	1175.6	40.94	0.0003922	3.02331	0.002513
EQLQIASLPVSLLLDK		3.43678e-07	1	1	6	ASTEI09920	0	1767.03	56.34	1.296e-08	4.5425	2.505e-07
LPMFIFTSLDAEQYNYR	1xOxidation [M3]	8.74572e-11	1	1	6	ASTEI09849	0	2124.01	117.38	4.126e-11	4.50889	5.061e-09
EVSFAWPSEDAK		2.91812e-05	1	1	6	ASTEI09849	0	1365.63	53.38	6.136e-06	3.17759	8e-06
SLVLNGTK		0.272527	1	1	6	ASTEI09812	0	831.493	36.01	0.2631	1.76064	0.112
TIVADFRPFR		0.00132195	1	1	6	ASTEI09752	0	1221.67	27.52	0.01601	2.87554	0.0002582
YHDQYGYGLR		0.000161959	1	1	6	ASTEI09751	0	1271.58	42	0.000709	3.16351	0.01264
LVDEVASYYGFEPYEQNR		6.61844e-08	1	1	6	ASTEI09751	0	2179	76.03	1.849e-09	4.1349	7.834e-09
LYPWDVASTYIK		4.65414e-05	1	1	6	ASTEI097191	0	1455.75	43.19	4.27e-06	2.80591	0.0005751
GTKPALDIYANQLISEGVVTAEEVK		4.7752e-12	1	1	6	ASTEI09419	0	2645.4	114.71	2.398e-14	6.62883	2.121e-08
VAPTGVIEETLVHIGNR		1.24101e-08	1	1	6	ASTEI09419	0	1804.99	96.52	2.614e-10	5.07379	2.879e-09
RIILAR		0.101455	1	3	6	ASTEI09419	1	741.509	29.97	0.0401	2.3935	0.1212
TAQGSQASQAQTNAESFKEAGK		2.96364e-10	1	1	6	ASTEI09404	1	2239.06	118.17	3.131e-12	7.91409	2.158e-12
FSPAVTSFDLR		4.23929e-05	1	1	6	ASTEI09290	0	1239.64	63.3	3.812e-06	3.25032	6.006e-05
HALESIRPSAWNVK		2.40498e-05	1	1	6	ASTEI09290	0	1607.87	58.13	1.951e-06	4.63806	2.841e-06
SRVEYLDLK		0.00295923	1	1	6	ASTEI09290	1	1122.62	35.48	0.0005748	3.16753	0.002298
HPTLLIK		0.00898237	1	1	6	ASTEI09274	0	821.524	41.94	0.003338	2.33662	0.001344
KIDLPVVPNDQCQTALR	1xCarboxymethyl [C12]	1.42757e-08	1	1	6	ASTEI09198	1	1968.02	57.82	1.356e-07
APTVLTNVAYHR		9.16037e-07	1	1	6	ASTEI09198	0	1341.73	99.74	3.567e-07	5.38215	1.049e-07
RVAEVITHEAFNK		1.25105e-05	1	1	6	ASTEI09198	1	1513.81	54.13	9.004e-07	4.95359	5.074e-07
GGPCGNEAVCIQK	2xCarbamidomethyl [C4; C10]	6.11763e-05	1	1	6	ASTEI09198	0	1389.62			4.2334	2.346e-05
NGESEYGEFPWMLAVLR		3.73623e-09	1	1	6	ASTEI09198	0	1997.94	79.16	6.209e-11	4.67053	9.506e-09
VADNNLNVYECGASLIAPNVVLTAAHCVFNK	2xCarbamidomethyl [C11; C27]	1.68422e-11	1	1	6	ASTEI09198	0	3373.67			8.46879	2.346e-13
GGLFNDVALLFLDKPADLMETVNTICLPPANHNFDLSR	1xOxidation [M19]; 1xCarbamidomethyl [C26]	6.51928e-07	1	1	6	ASTEI09198	0	4244.12			8.00717	7.598e-09
VGEWDTQTK		0.000692706	1	1	6	ASTEI09198	0	1063.51	44.5	0.0005193	2.60216	0.001635
EQLLIR		0.0590047	1	1	6	ASTEI09198	0	771.472	38.85	0.02084	1.89757	0.05155
TVEVPHK		0.147749	1	1	6	ASTEI09198	0	809.452	31.31	0.1043	2.03637	0.06657
KPPSAYIVR		0.00797093	1	1	6	ASTEI09196	0	1030.6	33.7	0.1331	2.37261	0.001155
YSVIMK	1xOxidation [M5]	0.0695353	1	1	6	ASTEI09196	0	756.396	35.51	0.02537	1.55027	0.06773
VPENSLNFSVR		2.1906e-05	1	1	6	ASTEI09117	0	1261.65	74.24	1.747e-06	3.36106	1.747e-05
LNPFNVAK		0.0114033	1	1	6	ASTEI09094	0	902.509	43.84	0.003859	2.3829	0.02656
AKLETLVGDLIK		4.59248e-05	1	1	6	ASTEI09007	1	1299.79	63.76	4.192e-06	4.15266	2.184e-05
IEAVNQAEGIVHDTETK		7.07488e-08	1	1	6	ASTEI09007	0	1853.92	85.03	3.743e-09	5.12634	1.282e-08
YAALTYAENHPVMR	1xOxidation [M13]	2.26488e-05	1	1	6	ASTEI08942	0	1651.79	71.67	2.043e-06	5.09623	4.143e-06
LLVPGQYNVR		0.000151511	1	1	6	ASTEI08942	0	1158.66	77.5	1.719e-05	2.25323	2.218e-05
SLIEYLK		0.0068874	1	1	6	ASTEI08942	0	865.503	53.67	0.003345	1.83506	0.008784
KTLVCCAGVK	2xCarbamidomethyl [C5; C6]	0.000103604	1	1	6	ASTEI08922	1	1135.6			3.38441	0.0001574
IVGGEVASLDAYPWLAR		1.34017e-10	1	1	6	ASTEI08921	0	1816.96	116.02	1.229e-12	3.60668	2.299e-10
AIIHVPTDKYFTR		3.20369e-05	1	1	6	ASTEI08848	1	1560.85	53.04	2.741e-06	5.36513	1.493e-06
RFDEDGFLDQNQAGGQQQQQQPSQIWQGK		2.47528e-10	1	1	6	ASTEI08774	1	3361.56	120.39	3.129e-11	8.63817	1.425e-11
SVVQLLQTQK		0.00245592	1	1	6	ASTEI08774	0	1143.67	44.2	0.1083	2.27823	0.000477
IIFPNR		0.0823079	1	1	6	ASTEI08774	0	759.451	33.84	0.04002	1.57809	0.0499
IGELTGLPFVSAPNKFEALAAR		5.62178e-10	1	1	6	ASTEI08736	1	2301.26	79.75	6.664e-12	6.62717	9.827e-11
ELTGNLRPAIQTLHDALK		3.69188e-06	1	1	6	ASTEI08736	0	1990.11	53.48	2.137e-07	5.11083	2.408e-07
TPVHPNDHVNK		4.10026e-05	1	1	6	ASTEI08736	0	1257.63	62.2	3.67e-06	4.26898	6.287e-05
TVIQAEIDSAAELIDFIR		0.00143195	1	1	6	ASTEI08690	0	2004.06	53.46	0.0002437	3.8097	0.0001969
FSLDVSRDEVK		8.05596e-06	1	1	6	ASTEI08688	1	1294.66	58.78	5.366e-07	3.90303	8.577e-05
LGLKPVQGVNR		0.00388774	1	1	6	ASTEI08624	0	1180.72	41.76	0.003938	2.6732	0.002066
VGGIPSTVKPR		0.000334984	1	1	6	ASTEI08581	0	1110.66	69.86	4.388e-05	3.35424	0.000519
SWFEHPIVMYRPTIQGATVPEEER	1xOxidation [M9]	4.82059e-06	1	1	6	ASTEI08528	0	2888.4	20.69	0.001767	5.10647	1.775e-07
ALATTEFGTSR		0.000174284	1	1	6	ASTEI08515	0	1153.58	72.54	2.02e-05	2.97655	4.254e-05
KIAFQLNPNLLTTVIK		4.47337e-09	1	1	6	ASTEI08432	1	1813.09	99.85	2.852e-10	6.0282	9.725e-09
IVSGLIQIDKPVFKPGDTVQFR		2.51202e-07	1	1	6	ASTEI08432	0	2457.39	57.1	8.636e-07	5.99411	2.26e-09
VMPESLEHNKMESR	2xOxidation [M2; M11]	1.93332e-06	1	1	6	ASTEI08432	1	1718.78	48.94	9.92e-08	2.91243	0.0001798
RPAHVVVYDYYNPK		5.22223e-06	1	1	6	ASTEI08432	0	1720.88	54.74	1.674e-05	4.97282	1.727e-07
ILIVGPK		0.0348409	1	1	6	ASTEI08428	0	739.508	40.79	0.04865	2.17618	0.007558
DGPSAGVTIVTALLSLAK		1.01598e-08	1	1	6	ASTEI08343	0	1712.98	90.18	2.027e-10	4.31262	4.457e-09
RLFLTLPR		0.00118041	1	1	6	ASTEI08313	1	1015.64	50.6	0.0004334	3.18031	0.001206
DLVSQVNPPKYEK		2.99701e-05	1	1	6	ASTEI08311	1	1516.8	59.1	3.834e-06	3.96242	1.725e-05
GAGFATVSSSYKEQLNNLMTTLK	1xOxidation [M19]	4.96836e-08	1	1	6	ASTEI08311	1	2476.24	93.94	1.32e-09	5.52921	1.869e-08
NLADEVKDLLDQIGEGGR		1.33782e-09	1	1	6	ASTEI08310	1	1941.99	107.49	1.856e-11	5.51255	2.758e-11
KLEQEIASQK		2.43727e-05	1	1	6	ASTEI08310	1	1173.65	73.75	1.987e-06	4.35483	3.07e-05
AFDKIIGEWK		0.000107833	1	1	6	ASTEI08310	1	1206.65	71.13	4.172e-05	3.28002	3.22e-05
LSIENSDLLR		0.000152525	1	1	6	ASTEI08310	0	1159.63	65.77	1.862e-05	3.22471	4.594e-05
NLNDEIAHQDELINK		8.19292e-08	1	1	6	ASTEI08310	0	1765.87	70.2	2.384e-09	6.19723	7.778e-08
TALLDSLSGEK		0.000168569	1	1	6	ASTEI08310	0	1133.6	91.11	1.944e-05	3.27367	0.0001661
ANALQNELEESR		9.26702e-06	1	1	6	ASTEI08310	0	1373.67	70.93	6.33e-07	3.53578	1.128e-05
NLNDEIAHQDELINKLNK		6.76407e-09	1	1	6	ASTEI08310	1	2121.09	104.97	1.258e-10	6.99105	1.467e-09
ELEQTVLRK		0.00271387	1	1	6	ASTEI08310	1	1115.64	68.78	0.0005191	3.15021	0.004297
ELEQTVLR		0.0194682	1	1	6	ASTEI08310	0	987.547	48.59	0.005441	2.35694	0.01943
ELPWLQQIIGQHK		2.76651e-05	1	1	6	ASTEI08308	0	1589.88	59.02	2.302e-06	3.51804	1.772e-05
TIAIIAEGIPENLTR		1.29575e-06	1	1	6	ASTEI08305	0	1610.91	84.25	4.087e-06	4.30378	9.311e-08
VASFVYNLYR		2.04928e-05	1	1	6	ASTEI08305	0	1231.65	76.17	1.62e-06	3.04388	6.488e-05
AGSVAYVSR		0.000755388	1	1	6	ASTEI08305	0	909.479	55.15	0.0003042	2.99221	0.0004298
VLLTEIAAAK		0.000960154	1	1	6	ASTEI08305	0	1028.64	68.92	0.0001519	2.62277	0.00168
TFQQAGQVWFPDSSFK		1.26785e-05	1	1	6	ASTEI08247	0	1872.89	50.05	9.173e-07	4.1132	1.649e-06
TIGIGSYLVR		0.000614404	1	1	6	ASTEI08247	0	1078.63	56.18	0.000137	2.51739	0.0004992
LGGIPVGVIAVETR		7.28908e-06	1	1	6	ASTEI08247	0	1380.82	73.97	1.944e-06	3.57806	1.579e-05
NAGVDGSVVVAK		2.658e-05	1	1	6	ASTEI08224	0	1115.61	67.69	1.051e-05	3.54407	1.897e-05
VEFQDALVLFSEK		2.70323e-07	1	1	6	ASTEI08224	0	1524.79	85.38	9.782e-09	3.6668	1.718e-05
SVAVYSEQDKMHMHR	2xOxidation [M11; M13]	0.000173126	1	1	6	ASTEI08133	1	1849.83	51.17	0.000268	3.70003	1.628e-05
QILKEQGPEGFAK		1.64737e-06	1	1	6	ASTEI08133	1	1444.78	72.71	1.059e-06	4.49319	4.755e-05
DAHQSLLATR		0.000863068	1	1	6	ASTEI08133	0	1111.59	44.95	0.0001332	2.83659	0.0002655
LPIEVR		0.0129315	1	1	6	ASTEI08133	0	726.451	43.11	0.04562	2.01036	0.1091
ISPFVAHK		0.0201191	1	1	6	ASTEI08133	0	898.515	44.14	0.005627	2.37874	0.02928
VFLTGPK		0.0788029	1	1	6	ASTEI08133	0	761.456	40.39	0.0296	1.92543	0.02619
SKPAGVYYIATASNEPFLR		1.04345e-08	1	1	6	ASTEI08086	0	2084.08	74.49	2.099e-10	5.32168	4.263e-09
TVLGGLVWR		0.000334984	1	1	6	ASTEI08086	0	1000.59	60.47	0.0001966	2.13785	0.0002128
YFTHYGTQGK		6.45287e-05	1	1	6	ASTEI08036	0	1201.56	53.52	6.234e-06	3.66403	7.619e-05
LGITSLIR		0.0137245	1	1	6	ASTEI08036	0	872.556	51.57	0.003549	2.53341	0.00256
TAILPYSSGTTGLPK		9.66237e-07	1	1	6	ASTEI07956	0	1505.82	65.58	4.379e-08	3.70252	3.554e-06
NVVQSPFGTVDIPAK		1.88242e-06	1	1	6	ASTEI07956	0	1571.84	73.31	1.057e-07	4.3197	1.257e-06
AFVVVKPGADLTEK		1.41311e-06	1	1	6	ASTEI07953	0	1473.83	66.36	3.109e-07	3.78067	9.085e-07
NWIPDLVDR		0.00147062	1	1	6	ASTEI07950	0	1127.58	47.01	0.0002499	2.14286	0.0002061
LQHIIR		0.0328623	1	1	6	ASTEI07950	0	779.489	42.58	0.01023	1.84658	0.02904
YYVKDHPEAVR		2.658e-05	1	1	6	ASTEI07768	1	1376.7	52.94	0.0001128	3.99	5.878e-05
TLPAAPSEAITGLK		5.84916e-06	1	1	6	ASTEI07768	0	1368.77	80.78	3.681e-07	3.41606	3.957e-06
LGDGALSTPPVR		4.87656e-05	1	1	6	ASTEI07768	0	1182.65	68.82	7.04e-05	3.6034	0.0001511
IMGLDLPDGGHLTHGFMTQTK	2xOxidation [M2; M17]	3.27426e-06	1	1	6	ASTEI07756	0	2301.1	57.35	1.858e-07	4.73624	1.508e-06
SALNPSGIR		0.00164693	1	1	6	ASTEI07756	0	914.505	48.11	0.003008	2.31949	0.01241
LVDFKR		0.0456993	1	1	6	ASTEI07756	1	777.462	52.62	0.01752	1.78273	0.04203
VAYEELQPIIVTLEDAIK		9.59815e-07	1	1	6	ASTEI07691	0	2044.12	52.39	4.151e-06	4.25658	2.37e-07
YGTKPEHFAK		7.08433e-05	1	1	6	ASTEI07687	0	1177.6	58.76	7.003e-06	3.51008	0.0001267
GYNAYDYYNSNPDIK		5.48145e-07	1	1	6	ASTEI07670	0	1796.78	93.44	2.251e-08	4.04406	8.645e-06
TQQYYYEKDPK		0.000420202	1	1	6	ASTEI07670	1	1462.68	32.54	5.701e-05	3.43337	0.0001753
ARPEYMIPIHFYGR		6.53075e-08	1	1	6	ASTEI07670	0	1749.89	61.09	1.818e-09	4.3631	2.412e-07
LICAVGNVVNNDPIVGDKLK	1xCarbamidomethyl [C3]	3.3522e-08	1	1	6	ASTEI07670	1	2138.16			6.74069	1.76e-10
RDPTANFTPR		0.000281672	1	1	6	ASTEI07670	1	1174.6	54.91	3.552e-05	3.0585	0.0003253
QLLNCLHIITLYNR	1xCarbamidomethyl [C5]	4.1277e-05	1	1	6	ASTEI07670	0	1770.97			4.69045	2.259e-06
QIWGIEPSWEKLPNPGVAK		6.54224e-09	1	1	6	ASTEI07670	1	2149.14	73.8	4.795e-09	5.48912	1.007e-09
HLHYTLVK		0.00219305	1	1	6	ASTEI07670	0	1010.58	36.85	0.0004141	3.29287	0.001106
SPIDFNLK		0.00326998	1	1	6	ASTEI07670	0	933.504	46.02	0.002264	2.42625	0.003708
TIAEYAR		0.0210664	1	1	6	ASTEI07670	0	823.431	41.77	0.01277	1.81377	0.04964
LAQLLEK		0.0386465	1	1	6	ASTEI07670	0	814.503	39.38	0.01249	2.4354	0.02455
YGNPWEK		0.0543215	1	1	6	ASTEI07670	0	893.415	31.2	0.02294	2.3334	0.03792
TIMIGGK	1xOxidation [M3]	0.0601384	1	1	6	ASTEI07670	0	735.407	42.32	0.02135	1.75293	0.06079
IHEYKR		0.0990089	1	1	6	ASTEI07670	1	845.463	22.6	0.1058	1.91158	0.05132
ALSASHQVR		0.000720963	1	1	6	ASTEI07645	0	968.527	70.98	0.0001081	2.33837	0.0002725
TVDKVTHFLENEAK		5.00161e-08	1	1	6	ASTEI07641	1	1630.84	72.87	4.496e-08	5.23081	2.916e-10
ILLMPDFELFRVPTSPNMTYNMDELR	1xOxidation [M]	0.0451156	1	1	6	ASTEI07540	1	3158.54	0.29	0.01503	0.80062	0.2092
HLYEKDWNPQLVAYAK		4.61693e-08	1	1	6	ASTEI07500	1	1975.01	87.27	1.208e-09	6.48713	5.317e-09
YLNIGPIRPIDFYEK		1.13196e-05	1	1	6	ASTEI07496	0	1837.98	56.71	8.007e-07	4.82104	2.25e-05
IIEATDGIMVAR	1xOxidation [M9]	1.56178e-06	1	1	6	ASTEI07469	0	1304.69	82.57	7.761e-08	3.011	7.635e-06
NLFKDLVDTTPTPLDTAASIAIAGAEAAIK		1.71223e-09	1	1	6	ASTEI07469	1	3027.62	94.38	2.478e-11	7.8449	7.355e-11
GDLGIEIPAEK		6.11763e-05	1	1	6	ASTEI07469	0	1141.61	58.28	5.881e-06	2.58568	4.872e-05
KGVNLPGVPVDLPAVSEK		1.8765e-08	1	1	6	ASTEI07469	1	1819.03	77.51	4.202e-10	6.16609	3.642e-10
KLGKPFPLAIALDTK		3.03842e-09	1	1	6	ASTEI07469	1	1611.98	75.41	1.05e-09	6.96817	3.219e-09
NASALKEIR		0.000516651	1	1	6	ASTEI07469	1	1001.57	51.18	0.0002022	2.73758	0.0002065
ISEHYNWIK		0.000527086	1	1	6	ASTEI07457	0	1189.6	42.24	0.0002223	3.86184	0.001714
EQQLHSQLALIR		0.000161959	1	1	6	ASTEI07456	0	1435.8	45.18	2.067e-05	4.01344	1.22e-05
VGITAFDEK		0.00151033	1	1	6	ASTEI07456	0	979.509	59.26	0.00113	2.63127	0.004528
IVSDNFDLRPGK		2.16541e-06	1	1	6	ASTEI07379	0	1360.72	74.94	1.616e-07	3.48783	6.892e-06
SGFPWEEPKELVVE		0.0296107	1	1	6	ASTEI07379	1	1645.81	15.44	0.02379	3.01233	0.006121
GVQYLNEIKDSVVAGFQWASK		5.46418e-09	1	1	6	ASTEI07373	1	2339.2	104.69	9.78e-11	6.42203	1.276e-10
YLAEKYDYDVTEAR		6.06881e-08	1	1	6	ASTEI07373	1	1735.82	75.24	1.678e-09	4.09376	1.56e-07
FFPNGPDGPDSFDIPMMAK	2xOxidation [M16; M17]	0.000406427	1	1	6	ASTEI07346	0	2114.92	23.74	0.0001787	2.35265	0.0006694
LREFYPDGK		0.000683535	1	1	6	ASTEI07346	1	1124.57	36.88	0.0005156	3.06195	0.000395
ALWAETFIDGATK		1.57223e-06	1	1	6	ASTEI07346	0	1422.73	67.85	7.78e-08	3.47925	1.103e-06
MHISNSISLK	1xOxidation [M1]	4.81195e-05	1	1	6	ASTEI07346	0	1145.6	57.36	5.149e-05	3.58592	2.1e-05
TSIILFPK		0.00117257	1	1	6	ASTEI07346	0	918.566	59.85	0.0001917	2.39942	0.001683
VLGVPYR		0.00829482	1	1	6	ASTEI07346	0	803.477	45.93	0.001951	2.02044	0.00133
LLTGLNR		0.0355257	1	1	6	ASTEI07346	0	786.483	53.13	0.03049	2.17821	0.07685
ISDQLLQAELPIVR		2.39745e-07	1	1	6	ASTEI07292	0	1594.92	81.92	8.497e-09	4.67369	3.179e-08
LGFAANKEPQFIIPSAIAIK		1.57777e-08	1	1	6	ASTEI07252	1	2128.22	57.43	4.435e-09	6.53828	2.09e-10
SKHEALAATGLIDHLIDR		6.00949e-10	1	1	6	ASTEI07228	1	1960.06	69.45	8.221e-11	8.5307	4.876e-12
LFRPDNFVFGQSGAGNNWAK		1.75852e-09	1	1	6	ASTEI07122	0	2225.09	88.03	3.006e-11	6.52777	1.286e-10
GSHKNNIAVVK		0.000214302	1	1	6	ASTEI07109	1	1166.66	54.06	2.583e-05	5.2703	7.844e-05
YAQFRPR		0.016512	1	1	6	ASTEI07109	0	937.5	29.72	0.004432	1.94432	0.04727
YAHLRK		0.091989	1	2	6	ASTEI07096	1	787.457	27.73	0.03562	1.6583	0.0747
APFLKPGR		0.00679649	1	1	6	ASTEI07045	0	885.53	47.85	0.001818	2.51657	0.008083
DLIEPLGVFLPLIPMK	1xOxidation [M15]	0.000455195	1	1	6	ASTEI06897	0	1811.04	34.96	8.832e-05	3.43809	3.05e-05
RGEYGYTLQKPIGQAYVQR		3.37463e-08	1	1	6	ASTEI06897	1	2227.16	84.07	1.613e-09	6.93967	1.053e-05
EQVPIWGLEAVYR		9.9724e-06	1	1	6	ASTEI06897	0	1559.82	67.23	2.937e-06	3.66941	7.669e-06
IETVATTPFEGQKPGTSGLR		1.21643e-08	1	1	6	ASTEI06836	0	2089.09	91.52	2.506e-10	5.21743	3.267e-08
LLTPVAVFTDALEK		4.21865e-06	1	1	6	ASTEI06691	0	1516.86	64.12	2.501e-07	3.31358	2.69e-06
LVVFYIAPNGDMVSDSK	1xOxidation [M12]	0.000227555	1	1	6	ASTEI06644	0	1870.93	36.62	2.768e-05	2.9925	9.388e-05
VITFDSELQNFMK	1xOxidation [M12]	4.47962e-06	1	1	6	ASTEI06644	0	1587.77	76.66	9.502e-07	3.23856	1.383e-05
NIVIEAVVEEELTGRK		0.000221567	1	1	6	ASTEI06644	1	1798.99	30.13	4.453e-05	3.65233	2.756e-05
NAVPDSTRIEVAVIGDVMGSTIQNLDSLIR		3.76123e-09	1	1	6	ASTEI06644	1	3183.67	62.46	6.292e-11	6.42088	1.024e-10
DMQGGSGSGVALTAYTLIAFLENINLVDKYK	1xOxidation [M2]	1.60234e-13	1	1	6	ASTEI06644	1	3304.68	88.35	4.352e-16	9.54987	3.08e-15
FKFPATFAMVPR	1xOxidation [M9]	4.2753e-06	1	1	6	ASTEI06644	1	1427.75	73.75	2.548e-07	5.20711	4.486e-06
LDIASNTGK		0.00234407	1	1	6	ASTEI06644	0	918.489	52.19	0.0008382	2.32419	0.001701
SFSVFVQTDK		0.00823994	1	1	6	ASTEI06644	0	1157.58	34.1	0.001928	2.37127	0.002517
AIDYVYR		0.0471904	1	1	6	ASTEI06644	0	899.462	46.69	0.03233	1.94947	0.03866
VATILDERPLVRR		0.000541327	1	1	6	ASTEI06643	1	1537.92	37.46	7.713e-05	2.84563	0.2103
FVVEVEYPMYYTYPIVDVVVK	1xOxidation [M9]	0.000205898	1	1	6	ASTEI06642	0	2568.3	40.17	2.456e-05	2.97202	0.001582
QDVLWSVNLKK		5.0419e-05	1	1	6	ASTEI06642	1	1329.75	59.92	4.662e-06	4.33705	5.476e-05
YVQPFTVEGQKQFVTSK		1.4442e-07	1	1	6	ASTEI06642	1	1986.03	84.21	4.662e-09	4.3633	2.201e-07
VNQFYISFAPYVMDR	1xOxidation [M13]	0.00020317	1	1	6	ASTEI06642	0	1865.89	50.74	2.415e-05	3.07954	0.003737
VQAMLYEAVQYLQENQITQQESDTK	1xOxidation [M4]	8.17853e-07	1	1	6	ASTEI06642	0	2973.41	47.43	3.595e-08	5.67706	1.273e-07
TQVYAKPDTEVDYLKPTCPACFHYETVTAIPVPK	2xCarbamidomethyl [C18; C21]	5.57233e-05	1	1	6	ASTEI06642	0	3938.93			5.29918	1.686e-05
NSIVKPASGQPTYLR		2.46226e-07	1	1	6	ASTEI06602	0	1630.89	68.2	8.762e-09	5.53155	4.74e-07
FRQNQPVR		0.0238638	1	1	6	ASTEI06602	1	1044.57	28.73	0.009787	2.67393	0.01221
GFKDQIQDVFR		0.000270627	1	1	6	ASTEI06551	1	1352.7	60.06	7.919e-05	4.14223	4.049e-05
VLITTDLLAR		0.000706693	1	1	6	ASTEI06551	0	1114.68	70.91	0.0001139	2.65725	0.0004015
GLDAVAARPEHLVFHSGVAR		3.88194e-08	1	1	6	ASTEI06480	0	2102.13	82.06	5.036e-07	6.90872	2.126e-10
IHQAEHIAYPK		2.07679e-05	1	1	6	ASTEI06480	0	1306.69	40.47	1.644e-05	5.36847	2.082e-06
INVYYNEASGGK		3.38528e-06	1	1	6	ASTEI06416	0	1314.63	76.69	1.701e-06	3.066	6.784e-06
MSATFIGNSTAIQELFKR	1xOxidation [M1]	2.75401e-10	1	1	6	ASTEI06416	1	2030.04	107.26	2.873e-12	5.5885	3.879e-08
LDLSFNQLK		0.00164693	1	1	6	ASTEI06344	0	1077.59	51.19	0.0004613	2.71084	0.002554
SLDGLLAR		0.0126774	1	1	6	ASTEI06344	0	844.489	63.02	0.003237	1.702	0.006292
YWTDANNQISDADR		2.14048e-07	1	1	6	ASTEI06287	0	1668.72	97.92	9.919e-09	3.8658	4.034e-07
LHTGPVALDTSNGQAVAAAR		1.18483e-12	1	1	6	ASTEI06287	0	1949.02	126.25	3.301e-13	6.25175	5.355e-12
NVGYKIPVTR		0.000307174	1	1	6	ASTEI06287	1	1146.66	57.92	3.944e-05	2.85673	0.0001997
KAPIVDR		0.0374161	1	1	6	ASTEI06287	1	798.483	40.49	0.01428	2.18192	0.01839
ALGLPIERPK		0.00549437	1	1	6	ASTEI06118	0	1093.67	34.52	0.001383	2.53078	0.0007187
ETILAFAWEPVGSK		0.00829482	1	1	6	ASTEI06043	0	1547.81	17.77	0.00195	3.70553	0.007195
LLPVGLENLILIPEETRK		2.28408e-06	1	1	6	ASTEI05940	1	2047.22	39.86	1.212e-07	4.41324	6.752e-08
YVLTAAHCVR	1xCarbamidomethyl [C8]	0.000851643	1	1	6	ASTEI05938	0	1189.61			3.0723	0.000682
KLPPDVMTLGNHEFDHSPK	1xOxidation [M7]	0.000818268	1	1	6	ASTEI05845	1	2178.06	20.99	0.0004713	5.08649	0.0001097
THLVAQTGK		0.00340322	1	1	6	ASTEI05845	0	954.537	40.82	0.003553	2.93255	0.004094
IRQNLDIFDFR		0.00020182	1	1	6	ASTEI05820	1	1436.76	66.72	2.403e-05	3.85744	1.376e-05
TPAQVLLR		0.00157191	1	2	6	ASTEI05820	0	897.552	47	0.002683	2.79271	0.036
VLAIGER		0.0316042	1	1	6	ASTEI05820	0	757.457	46.74	0.01393	1.88821	0.006657
KATGAEATVIYVPPPGAAK		8.58446e-08	1	1	6	ASTEI05771	1	1841.02	68.73	2.512e-09	5.39947	1.88e-08
ATLGEADKEFNVIIGLVR		8.90679e-10	1	1	6	ASTEI05722	1	1945.08	118.5	1.147e-11	6.03839	3.542e-09
IDLLHLEFAK		1.20198e-05	1	1	6	ASTEI05722	0	1198.68	61.57	8.631e-07	4.31489	9.442e-05
NPSGELEPVEWESALITIAQALR		8.55743e-10	1	1	6	ASTEI05686	0	2523.31	93.13	1.093e-11	7.42078	3.086e-10
NAGPIALAPPSPQK		8.78556e-06	1	1	6	ASTEI05662	0	1360.76	59.01	1.283e-06	4.13163	2.054e-07
IDSDLEGHPTPR		1.42256e-06	1	1	6	ASTEI05662	0	1336.65	90.29	6.935e-08	4.38363	1.705e-06
LGQSEATSLQHQMEVYRK	1xOxidation [M13]	5.05987e-07	1	1	6	ASTEI05662	1	2121.04	97.67	2.046e-08	5.51798	8.262e-05
SVAAAVQDIIK		0.000537731	1	1	6	ASTEI05662	0	1114.65	40.83	7.667e-05	2.69147	0.0001321
DASSDRFILSK		1.63353e-05	1	1	6	ASTEI05662	1	1238.64	50.62	1.233e-06	3.80176	1.23e-05
SGPPSVLVDMFGISAR	1xOxidation [M10]	1.31315e-06	1	1	6	ASTEI05662	0	1648.84	62.25	2.462e-07	4.26918	2.092e-06
QGGLGEAVLSALAEQR		6.90076e-09	1	1	6	ASTEI05662	0	1598.85	124.95	1.906e-10	5.87928	1.02e-07
LAYGTALAK		0.00148045	1	1	6	ASTEI05662	0	907.525	51.51	0.0003077	3.07545	0.001027
FADQPVSSQPAR		1.03105e-05	1	1	6	ASTEI05644	0	1302.64	62.41	7.155e-07	3.82832	1.153e-05
YALEQAFVSVSNQAR		4.55576e-08	1	1	6	ASTEI05644	0	1682.85	83.37	1.194e-09	4.55186	4.908e-08
IVGSKPLYVALAQR		1.28714e-06	1	1	6	ASTEI05590	0	1514.91	73.56	6.158e-08	4.54219	4.688e-08
YGPITSHR		0.00342594	1	1	6	ASTEI05590	0	930.479	39.94	0.003265	2.50374	0.01229
DGQPFQFISGSFHYFR		5.13683e-08	1	1	6	ASTEI05542	0	1932.9	74.98	3.085e-09	5.16246	8.722e-10
DAGTISGLNVLR		0.000107116	1	1	6	ASTEI05419	0	1215.67	51.51	2.228e-05	2.96432	5.714e-05
ISGAVTPVK		0.000328351	1	1	6	ASTEI05380	0	871.525	60.38	4.262e-05	2.73328	0.004615
GQTIEAVPTGTIEQLHQLVK		5.06877e-08	1	1	6	ASTEI05247	0	2162.18	50.16	1.351e-09	4.41911	1.447e-08
KTPLLIGSVK		0.000150505	1	1	6	ASTEI05210	1	1055.68	60.53	1.7e-05	3.33598	0.0001864
SNPKPKPISPKDDGFPK		4.54776e-07	1	1	6	ASTEI05210	1	1852	76.15	2.563e-07	4.82643	5.957e-09
HGPVGGVFNLAAVLR		4.90918e-05	1	1	6	ASTEI05210	0	1506.85	53.62	8.201e-05	4.2705	9.928e-06
SSGIAFHSR		0.000745388	1	1	6	ASTEI05210	0	961.485	53.65	0.00029	3.21026	0.0007922
SFSWVEELK		0.0123462	1	1	6	ASTEI05210	0	1124.56	29.58	0.003126	2.12993	0.01297
IVINPAR		0.044539	1	1	6	ASTEI05210	0	782.488	44.53	0.03524	1.95133	0.04918
ISEGYGDDFPPLKNDNLLR		4.19213e-10	1	1	6	ASTEI05092	1	2163.07	103.74	3.595e-10	4.87562	3.169e-09
IIVWNGPPGVFEFPNFANGTK		1.8673e-09	1	1	6	ASTEI05047	0	2304.18	85.2	2.737e-11	4.49006	6.084e-10
SVVLASHLGRPDGNK		2.11876e-05	1	1	6	ASTEI05047	0	1549.84	66.36	1.685e-06	4.56634	6.832e-07
TEEVNQVGSFVWSHLTNLAK		4.93534e-08	1	1	6	ASTEI05043	0	2259.14	75.35	4.846e-07	6.52889	1.772e-08
LIFRPGASK		0.000153546	1	1	6	ASTEI05043	0	988.594	48.96	1.74e-05	3.02412	0.0003057
SQLILAANNQPPVENPAGR		1.55686e-08	1	1	6	ASTEI05043	0	1989.05	118.57	1.179e-09	5.09737	6.004e-09
YAYQTEYSGIGDQR		2.68999e-08	1	1	6	ASTEI05043	0	1650.74	103.92	6.41e-10	3.95119	1.28e-06
ELHHVMEGLKEEIK	1xOxidation [M6]	0.000665556	1	1	6	ASTEI05043	1	1707.87	25.12	0.0008251	5.25801	4.969e-05
YIQDEYDNRLSVK		5.43543e-06	1	1	6	ASTEI05043	1	1642.81	59.31	3.359e-07	3.24757	4.955e-06
DNKLITNLVANWAK		2.23487e-05	1	1	6	ASTEI05043	1	1599.89	54.1	1.793e-06	5.02603	5.291e-05
TPFPVANQITSDFVLK		1.13038e-08	1	1	6	ASTEI05043	0	1776.95	95.96	2.295e-10	5.59243	1.293e-07
FIFDPDHGVIELEQK		6.83084e-07	1	1	6	ASTEI05043	0	1786.9	63.92	2.911e-08	5.63108	2.047e-06
GTWPESSAIFDAK		5.21285e-05	1	1	6	ASTEI05043	0	1408.67	71.07	4.876e-06	2.59609	3.697e-05
YAPDRDVVGVVSVSLPR		1.96272e-07	1	1	6	ASTEI05043	1	1828.99	72.04	6.69e-09	4.50595	1.335e-07
FSSSKPQSLVINALAEAIKK		3.46586e-08	1	1	6	ASTEI05043	1	2131.21	64.65	3.33e-09	6.93591	9.647e-08
ILTELWHVMGESGQAFGK	1xOxidation [M9]	5.37287e-07	1	1	6	ASTEI05043	0	2019	81.59	2.206e-07	5.39473	9.074e-07
SINLLVDGIYR		0.000129105	1	1	6	ASTEI05043	0	1262.71	55.9	1.422e-05	3.41368	1.887e-05
AISHTALAELLKR		7.96324e-07	1	1	6	ASTEI05043	1	1422.84	59.3	6.233e-08	6.21153	3.223e-07
GKLQANNIDFR		0.000730636	1	1	6	ASTEI05043	1	1275.68	70.75	0.0001097	4.36871	0.0004814
IQTTLNIFR		0.000874645	1	1	6	ASTEI05043	0	1105.64	55.99	0.0001355	3.09188	0.004238
NFPDVFLK		0.00904216	1	1	6	ASTEI05043	0	979.525	33.21	0.002155	1.48389	0.003933
LKQTWQILR		0.00829482	1	1	6	ASTEI05043	1	1185.71	55.03	0.001955	3.321	0.003143
SVTTASGSLIDR		0.000555953	1	1	6	ASTEI04897	0	1206.63	53.43	7.924e-05	3.3286	0.0002846
SASLLVDYVK		6.80647e-05	1	1	6	ASTEI04897	0	1094.61	65.83	6.675e-06	3.11277	0.0009487
TISSFNFK		0.00477824	1	1	6	ASTEI04897	0	943.488	47.22	0.001012	1.89844	0.0228
RLQGFDIGQLLYSGR		7.38695e-06	1	1	6	ASTEI04735	1	1722.93	92.32	4.85e-07	4.60778	2.424e-07
AGIQLSDTFVK		7.00317e-06	1	1	6	ASTEI04722	0	1178.64	88.6	4.907e-06	3.3232	0.0002143
LQLEAFHR		0.00510684	1	1	6	ASTEI04683	0	1013.55	51.27	0.002659	2.65662	0.01038
LVAYSTVGVPPEIMGIGPVPAIR	1xOxidation [M14]	3.52969e-07	1	1	6	ASTEI04650	0	2352.3	72.24	1.335e-08	4.03276	3.494e-07
VSYSNPTQAAATINNWVSQHTNGR		5.90081e-11	1	1	6	ASTEI04588	0	2616.25	110.25	2.901e-12	8.50551	6.846e-13
VFTDQAELPLISR		5.0174e-06	1	1	6	ASTEI04588	0	1488.81	87.56	6.207e-07	4.17641	5.631e-07
YQQIANTHYHAMLEK	1xOxidation [M12]	9.40803e-07	1	1	6	ASTEI04588	0	1862.89	41.45	4.258e-08	3.77986	2.897e-07
SSWLYVVPEGLR		1.51798e-05	1	1	6	ASTEI04482	0	1405.75	61.28	1.137e-06	2.21255	2.959e-05
QSLDEVKNVFQQFTYTR		4.11484e-07	1	1	6	ASTEI04470	1	2103.05	64.57	1.603e-08	4.68222	7.856e-08
GVLDALLENQAK		2.82242e-05	1	1	6	ASTEI04470	0	1270.7	55.86	6.108e-06	3.36424	9.41e-06
VFGAPKPEVK		0.000503059	1	1	6	ASTEI04436	0	1071.62	61.1	7.077e-05	3.2922	0.0009558
VVAFNER		0.0423028	1	1	6	ASTEI04436	0	834.447	28.37	0.1055	2.12849	0.009667
VAVLDFVKPSPR		8.74256e-07	1	1	6	ASTEI04419	0	1327.77	76.98	6.681e-07	4.19943	9.057e-07
AFFPHPEYR		0.000390493	1	1	6	ASTEI04413	0	1163.56	63.48	5.235e-05	2.75784	0.0008657
LGVIELQPAR		6.49604e-05	1	1	6	ASTEI04413	0	1095.65	71	7.331e-06	3.14543	3.192e-05
YESLLDELANIFK		7.14469e-06	1	1	6	ASTEI04409	0	1554.81	52.34	4.671e-07	2.82209	2.017e-05
VGSAVTHLK		0.000606269	1	1	6	ASTEI04368	0	911.531	54.38	0.000254	3.07904	0.000258
TVILDLEHAK		0.000904273	1	1	6	ASTEI04368	0	1138.65	52.77	0.0002287	2.67897	0.000938
LETEKYDLEER		1.28487e-05	1	1	6	ASTEI04338	1	1424.69	79.28	1.099e-06	3.40443	4.153e-06
TVGLEVWR		0.00354187	1	1	6	ASTEI04270	0	959.531	77.05	0.0007093	2.40902	0.003886
LPNALLNFFFK		7.60004e-07	1	1	6	ASTEI04240	0	1323.75	73.82	3.303e-08	3.29497	3.982e-06
LYVAQVPK		0.00781373	1	1	6	ASTEI04169	0	917.545	35.91	0.009258	1.91129	0.004735
VKDVITHPDYVR		8.80106e-07	1	1	6	ASTEI04167	1	1441.78	86.47	3.93e-08	3.69003	4.155e-07
GVYANVMKK	1xOxidation [M7]	0.00835006	1	1	6	ASTEI04167	1	1025.54	34.7	0.001964	2.37867	0.02026
KTHLIAR		0.0237079	1	1	6	ASTEI04167	1	838.526	36.82	0.04295	2.11491	0.00597
AASHLSHVFTTVSEITGYEAEHLLK		1.80038e-11	1	1	6	ASTEI04059	0	2740.39	60.42	4.17e-13	9.52483	1.254e-14
TFVHESIYDQFVQK		8.12417e-07	1	1	6	ASTEI04028	0	1740.86	76.83	3.576e-08	6.48905	9.205e-08
ELGKDSLEGYLETK		7.53623e-06	1	1	6	ASTEI04028	1	1581.8	62.19	4.964e-07	5.01837	2.379e-07
VGGDTIPSDGPHFTYTR		7.80551e-07	1	1	6	ASTEI04028	0	1819.86	56.51	1.555e-07	5.32383	1.298e-08
YYGGESASITPLEDLFSR		2.33108e-10	1	1	6	ASTEI03952	0	2004.95	117.83	2.348e-12	4.55935	3.284e-10
TFPELSER		0.0108866	1	1	6	ASTEI03923	0	978.489	46.56	0.002708	1.80127	0.007356
GVWVHPEIDNPEYVEDK		2.07393e-08	1	1	6	ASTEI03698	0	2025.96	66.52	4.706e-10	5.94665	4.103e-08
TLHPAVHAGILAR		2.78503e-05	1	1	6	ASTEI03619	0	1355.79	25.71	3.984e-06	3.9521	3.953e-06
YGMNPHQKPAQIFTMLER	2xOxidation [M3; M15]	4.02063e-09	1	1	6	ASTEI03619	0	2193.06	55.96	6.81e-11	6.5331	8.898e-11
HVSPAGAAVGVPLTLDQAK		5.27761e-12	1	1	6	ASTEI03619	0	1831.01	122.68	5.168e-14	6.71121	1.929e-12
QLTGVSLGSDAFFPFRDNVDR		8.85995e-07	1	1	6	ASTEI03619	1	2341.16	42.4	3.959e-08	3.78437	5.348e-06
AEISNAIDNYVNGTVGK		2.06014e-08	1	1	6	ASTEI03619	0	1764.88	90.97	4.688e-10	5.10585	1.219e-08
TLFGLQLEQR		2.53677e-05	1	1	6	ASTEI03619	0	1204.67	91.35	6.41e-06	3.31918	0.0002128
SGLVEFAK		0.0042673	1	1	6	ASTEI03619	0	850.467	60.97	0.001463	2.77407	0.008536
QVLGLVSYPPLFKDPNIPADAK		7.1925e-06	1	1	6	ASTEI03494	1	2382.31	49.6	9.618e-06	5.34078	1.592e-07
AGVIEKELEQGAK		2.62745e-06	1	1	6	ASTEI03494	1	1371.75	84.2	2.654e-07	4.28367	1.077e-06
VAADFVFGETNASESFLQK		5.00161e-08	1	1	6	ASTEI03475	0	2060	84.14	9.943e-09	4.58685	1.08e-06
SIPYFWTK		0.0409603	1	1	6	ASTEI03475	0	1041.54	27.84	0.01984	1.36119	0.0284
IIQRPGFFVEPTIISNLPHDAPVVK		4.39248e-10	1	1	6	ASTEI03473	0	2787.56	44.62	6.137e-10	7.44106	7.203e-13
FLKENQFYDSR		8.78556e-06	1	1	6	ASTEI03300	1	1446.7	67.33	2.226e-06	3.34714	1.165e-05
KVNYSPDYVFLLR		1.27009e-06	1	1	6	ASTEI03300	1	1613.87	79.2	6.066e-08	4.24371	2.258e-07
TVVCGVFDGQSLKR	1xCarbamidomethyl [C4]	1.80539e-05	1	1	6	ASTEI03067	1	1565.81			4.09831	1.676e-06
RPQGFAAPDR		0.0072633	1	1	6	ASTEI03067	0	1114.58	37.36	0.002346	2.93712	0.001032
YADKPFLAK		0.000192617	1	1	6	ASTEI03063	0	1052.58	54.35	2.282e-05	3.26046	0.0003175
ILLGGSIEHFENHK		5.75351e-08	1	1	6	ASTEI03062	0	1593.84	78.1	1.567e-09	4.67911	3.656e-07
YVGWFAR		0.0313991	1	1	6	ASTEI03062	0	898.457	35.15	0.01723	2.10656	0.08865
RGEFYLYK		0.145186	1	1	6	ASTEI03062	1	1075.56	31.69	0.06189	2.63053	0.2912
AFVAVISGR		0.000886378	1	1	6	ASTEI03045	0	919.536	57.77	0.0001377	2.05645	0.0001701
FVELAHSAR		0.00118041	1	1	6	ASTEI03043	0	1029.55	60.39	0.0006039	2.8452	0.005476
AHVADEAGNLIFNK		1.25326e-06	1	1	6	ASTEI02889	0	1498.76	63.43	5.955e-08	5.26012	1.147e-05
AVFSVDKER		0.00388774	1	1	6	ASTEI02889	1	1050.56	57.81	0.0007908	2.6556	0.002572
ELDKPFLLPVESVHSIPGR		9.63195e-09	1	1	6	ASTEI02851	0	2133.17	65.37	1.339e-08	6.816	6.304e-10
ITTHYTVHPR		5.38959e-05	1	1	6	ASTEI02810	0	1224.65	61.42	5.061e-06	3.27343	9.181e-05
ETSTNPIASIFAWTR		1.88905e-08	1	1	6	ASTEI02634	0	1693.85	85.56	2.99e-08	4.26868	2.102e-06
SPGVAMGMYNLDDSIRDFAHSSFK	2xOxidation [M6; M8]	1.90433e-05	1	1	6	ASTEI02634	1	2677.2	35.89	8.1e-06	5.82907	0.0001516
TLDTLDVSNNR		2.67579e-05	1	1	6	ASTEI02567	0	1247.62	75.13	2.215e-06	3.47838	3.562e-05
LQALPPK		0.0137245	1	1	6	ASTEI02567	0	766.482	56.27	0.00369	2.27473	0.003959
LGTLFVTK		0.0154576	1	1	6	ASTEI02567	0	878.535	41.97	0.006661	2.86147	0.0352
LPKDFFQNIPYLK		4.77348e-08	1	1	6	ASTEI02547	1	1622.89	79.21	1.263e-09	5.47372	9.964e-07
TLSLQGNKLTELEPETFEPLK		5.01041e-09	1	1	6	ASTEI02547	1	2387.27	61.71	2.353e-07	5.6469	2.327e-10
FTTFDASAVAFAK		1.15483e-05	1	1	6	ASTEI02547	0	1375.69	79.14	8.21e-07	3.82361	1.513e-05
ELYLAFNYLEK		0.000268829	1	1	6	ASTEI02547	0	1402.73	42.35	6.214e-05	3.20396	0.0003065
KLELLDLNNNGVMMIEGGLFR	2xOxidation [M13; M14]	6.79738e-08	1	1	6	ASTEI02547	1	2408.23	79.87	1.911e-09	7.58353	9.32e-09
RLDELDLSENR		1.68892e-05	1	1	6	ASTEI02547	1	1359.69	67.77	1.014e-05	4.65975	2.913e-05
MFADLPLLR	1xOxidation [M1]	0.00202462	1	1	6	ASTEI02547	0	1091.59	50.27	0.0005953	2.99461	0.0003384
VFTPLSMLK	1xOxidation [M7]	0.0117872	1	1	6	ASTEI02547	0	1051.59	46.4	0.002971	2.11089	0.005574
LALQNNR		0.0567976	1	1	6	ASTEI02547	0	828.469	49.5	0.034	2.04693	0.0593
LLLSGNDYNAYK		5.69519e-06	1	1	6	ASTEI02529	0	1370.7	92.03	3.568e-07	3.27408	5.397e-05
VWPSALMQFETSLRDPVFYQLYER	1xOxidation [M7]	7.57286e-05	1	1	6	ASTEI02529	1	2991.47	7.71	0.1625	2.42913	2.116e-05
FIDLYYYFK		0.000610323	1	1	6	ASTEI02529	0	1271.63	51.34	8.906e-05	2.40465	0.00104
YFDFAVFAR		0.000341751	1	1	6	ASTEI02529	0	1135.56	38.94	4.485e-05	1.90971	0.0002059
YKPETNDLSADKILEFVQSFLDGK		1.66716e-09	1	1	6	ASTEI02302	1	2757.4	56.27	2.397e-11	5.3559	2.977e-11
FVTAQALPLIVDFSHETAQK		4.34797e-08	1	1	6	ASTEI02302	0	2215.18	59.67	2.072e-09	5.41241	2.458e-10
GNKIHELPAEAFFGAHR		2.72611e-08	1	1	6	ASTEI02267	1	1893.97	70.69	6.491e-10	4.73976	3.475e-08
TFNLAQFER		0.000506423	1	1	6	ASTEI02267	0	1125.57	71.56	7.125e-05	2.94811	0.0008734
LITLDLSFNR		1.80539e-05	1	1	6	ASTEI02267	0	1191.67	76.74	3.323e-06	2.86514	7.06e-06
AAPELDISPTGPSFALSDEQREIVDLTK		1.51798e-05	1	1	6	ASTEI02252	1	2999.52	22.69	1.132e-06	3.30303	1.72e-06
NSPAIIFIDEIDAIAPK		0.000120777	1	1	6	ASTEI02223	0	1826.99	49.3	1.316e-05	3.83474	4.427e-05
MGLTEFQAVKEMYDGITEIIK	2xOxidation [M1; M12]	4.45768e-07	1	1	6	ASTEI02221	1	2448.2	71.58	1.766e-08	4.55533	2.977e-06
IVRPPVHALLK		9.14424e-06	1	1	6	ASTEI02219	0	1242.8	50.27	1.484e-06	5.42162	2.157e-07
KAQGSVEVR		3.20369e-05	1	1	6	ASTEI02219	1	973.543	75.57	2.729e-06	3.48464	0.0001602
FAYGEEDRLIAETAPAK		1.79722e-10	1	1	6	ASTEI02219	1	1880.94	79.45	1.738e-12	5.72363	3.085e-11
SNFGAPEVDRR		0.0309928	1	1	6	ASTEI02219	1	1247.61	29.49	0.03526	3.06605	0.01016
VESTFDGKAPQLSAVR		3.41994e-08	1	1	6	ASTEI02163	1	1704.89	73.98	8.507e-10	4.48569	3.333e-08
TALSNEPATEVTTLDSGLR		1.75543e-08	1	1	6	ASTEI02163	0	1975	111.61	1.598e-09	4.62278	6.726e-07
ALHVGDQPFTNPIVDNRVER		0.0007862	1	1	6	ASTEI02061	1	2277.17	49.11	0.0005524	3.57472	0.0003369
YSGVEPPVVR		0.00013709	1	2	6	ASTEI02024	0	1102.59	64.06	1.527e-05	2.74126	0.0001681
LLDVTDEMIR	1xOxidation [M8]	0.000187548	1	1	6	ASTEI02024	0	1220.62	46.25	2.33e-05	2.36173	0.000505
QSLETIEQR		0.00101949	1	1	6	ASTEI02024	0	1103.57	46.67	0.0001624	2.34895	0.001807
AATEFAEVAK		0.000960154	1	1	6	ASTEI02024	0	1036.53	64.13	0.0001518	2.84077	0.0005533
SILVKPADGR		0.00310039	1	1	6	ASTEI02024	0	1055.62	29.74	0.0006072	2.55674	0.001262
YAVLPADQFKELLGAIATMESNYAK	1xOxidation [M19]	0.00462193	1	1	6	ASTEI02024	1	2759.4	36.11	0.0009714	2.2592	0.003788
YVQATYVWIDGTGENVR		8.7112e-05	1	1	6	ASTEI01972	0	1970.96	53.21	8.928e-06	3.07808	2.046e-05
LLPRDEDVHTVNER		1.67769e-05	1	1	6	ASTEI01887	1	1692.87	57.04	1.275e-06	4.74559	8.293e-06
LTLEDLQEISPHFDETISR		7.0526e-10	1	1	6	ASTEI01887	0	2243.12	111.88	8.698e-12	6.16161	1.477e-08
LSALNDDLDLDSGKSHYR		1.14556e-08	1	1	6	ASTEI01821	1	2018.98	107.06	2.342e-10	4.87326	9.548e-08
VPGNNVDGQVR		2.14721e-05	1	1	6	ASTEI01821	0	1154.59	66.39	1.707e-06	3.2112	9.955e-06
LSALNDDLDLDSGK		6.1395e-07	1	1	6	ASTEI01821	0	1475.72	79.51	2.578e-08	4.01187	3.394e-07
DNVDYVNIAAYDQQTPER		1.43712e-08	1	1	6	ASTEI01821	0	2110.97	101.16	2.958e-09	5.91117	1.267e-08
DNVDYVNIAAYDQQTPERNPK		5.52783e-08	1	1	6	ASTEI01821	1	2450.16	93.64	1.496e-09	5.62784	3.553e-07
STLGGVWHGFK		0.000358077	1	1	6	ASTEI01821	0	1188.62	44.02	4.74e-05	2.76483	9.347e-05
FGPYAFR		0.0123462	1	1	6	ASTEI01821	0	857.43	47.34	0.003138	1.98353	0.02028
LWHGFKK		0.0434071	1	1	6	ASTEI01821	1	915.52	24.46	0.03016	2.6026	0.01667
FSEPSIK		0.0620736	1	1	6	ASTEI01821	0	807.425	42.76	0.02216	1.55155	0.03563
RAEQQSSYVR		3.44754e-05	1	1	6	ASTEI01776	1	1223.61	57.97	3.032e-06	3.87381	4.488e-05
YSAAQSADSLR		0.000149504	1	1	6	ASTEI01776	0	1168.56	77.98	1.684e-05	3.46099	0.0001656
TGSYVPNTGSSTR		1.76098e-06	1	1	6	ASTEI01776	0	1326.63	81.24	8.932e-08	3.72028	2.305e-06
GLITPIVFAADR		1.77276e-06	1	1	6	ASTEI01739	0	1272.73	88.35	8.964e-08	3.50992	0.0001551
RYINEALLTHR		5.55505e-07	1	1	6	ASTEI01714	1	1385.76	58.45	2.287e-08	4.30586	7.974e-07
IETEISQVWR		3.07803e-05	1	1	6	ASTEI01679	0	1260.66	96.42	1.939e-05	3.39902	3.406e-05
ALDPLPGMIGR	1xOxidation [M8]	0.000941154	1	1	6	ASTEI01679	0	1155.62	48.99	0.0001607	2.55447	0.0002326
LSDFLLK		0.0143744	1	1	6	ASTEI01679	0	835.492	42.67	0.004938	2.44561	0.03443
LSGGLYPAPLK		8.48191e-05	1	1	6	ASTEI01671	0	1115.65	51.91	8.65e-06	3.61768	5.67e-05
FGKPSNPPK		0.000272438	1	1	6	ASTEI01671	0	971.531	47.29	3.436e-05	2.19663	0.0008491
ILDSPLEGDVGAVFGLGFPPFTGGPFR		0.0241786	1	1	6	ASTEI01671	0	2762.42	19.86	0.01215	1.87824	0.0103
SDPSAWLAPDALEQLYQGFIK		1.68658e-08	1	1	6	ASTEI01631	0	2349.18	67.48	7.535e-09	5.65878	8.827e-09
AAVPSGASTGVHEALELR		2.57181e-09	1	1	6	ASTEI01631	0	1764.92	118.24	3.997e-11	4.5737	1.387e-07
IEEELGAGAK		0.000688105	1	1	6	ASTEI01631	0	1016.53	52.51	0.0003035	2.78035	0.00067
KGVPLYK		0.0108148	1	1	6	ASTEI01631	1	804.498	43.51	0.00268	3.47215	0.01011
YLAEVATGETR		3.51721e-05	1	1	6	ASTEI01617	0	1209.61	76.6	3.063e-06	3.32775	2.517e-05
AATPGAAAQTATAQR		1.06977e-07	1	1	6	ASTEI01538	0	1385.71	88.65	3.275e-09	4.373	1.366e-06
GSSDDKGPVLGWIHAIEGFQAIGEPLPVNLK		5.25909e-10	1	1	6	ASTEI01517	1	3244.7	69.64	6.158e-12	7.90744	7.727e-12
FVIGLLPGPVK		0.000367753	1	1	6	ASTEI01456	0	1139.72	50.87	0.0001563	2.34929	0.0001409
MNSFEVPIIAQWVR	1xOxidation [M1]	4.17742e-08	1	1	6	ASTEI01453	0	1705.87	83.21	1.08e-09	4.54414	1.071e-06
EAGNLVEVLVR		2.00868e-05	1	1	6	ASTEI01419	0	1198.68	69.86	1.572e-06	2.89712	2.629e-05
YVPAVAHTIHR		0.000158751	1	1	6	ASTEI01419	0	1263.7	44.99	0.0001279	2.8704	8.007e-06
FLQHPETRR		0.00195831	1	1	6	ASTEI01419	1	1183.63	45.75	0.03355	2.36755	0.3291
FLQHPETR		0.00314195	1	1	6	ASTEI01419	0	1027.53	40.25	0.0007741	2.62565	0.003827
FFSPYYADGEQK		1.42005e-05	1	1	6	ASTEI01405	0	1451.65	68.24	1.05e-06	2.89598	0.0003425
TDDKASLFDGTSAVGAPRPK		6.61844e-08	1	1	6	ASTEI01405	1	2033.03	84.36	5.294e-09	7.29341	4.414e-10
LEQLFLQFNR		1.21812e-05	1	1	6	ASTEI01385	0	1307.71	67.03	1.73e-05	3.49781	0.0003021
TIVAGNANRPLVLPR		2.51991e-05	1	1	6	ASTEI01385	0	1590.94	42.3	2.059e-06	3.53396	1.521e-06
KQTHQFGELAGR		1.25105e-05	1	1	6	ASTEI01385	1	1371.71	70.24	9.04e-07	4.7304	4.293e-07
KIGYNPAAVAFVPISGWHGDNMLEPSTK	1xOxidation [M22]	1.17077e-09	1	1	6	ASTEI01359	1	3015.5	65.67	1.022e-08	7.69389	2.509e-12
ANYHGLAGVR		5.1782e-05	1	1	6	ASTEI01349	0	1057.55	58.84	4.814e-06	3.44037	4.407e-05
LKDEAVSIVK		0.000326169	1	1	6	ASTEI01349	1	1101.65	55.63	4.552e-05	3.11462	2.011e-05
TPTAATLYTDASGAATGR		3.88877e-09	1	1	6	ASTEI01198	0	1724.84	77.17	5.042e-10	4.92996	3.883e-09
SREVYFPVR		0.00247232	1	1	6	ASTEI01198	1	1152.62	41.91	0.0004635	3.12948	0.004384
QAAALDLPVR		0.000122398	1	1	6	ASTEI01158	0	1053.61	66.26	1.33e-05	3.04642	0.001267
LGMMEWVHKESFR	2xOxidation [M3; M4]	0.000446183	1	1	6	ASTEI01158	1	1681.78	50.93	6.121e-05	3.34678	0.0006036
IPTVHPNVNYDDCVEFLKR	1xCarbamidomethyl [C13]	1.09524e-09	1	1	6	ASTEI01158	1	2316.14			8.49794	2.309e-12
LGMMEWVHK	2xOxidation [M3; M4]	0.000385321	1	1	6	ASTEI01158	0	1162.54	48.47	5.16e-05	2.86085	0.001678
LHDHDEFLK		0.000999312	1	1	6	ASTEI01158	0	1153.56	42.55	0.0001773	3.68823	0.0008573
AHYIIDKLMR	1xOxidation [M9]	0.00103316	1	1	6	ASTEI01158	1	1275.69	36.84	0.01522	2.30922	0.0003476
NLSLNFGPQHPAAHGVLR		1.44929e-09	1	1	6	ASTEI01125	0	1928.02	117.25	2.032e-11	6.35476	3.137e-10
SILQVASDVFNAPVYTQK		6.60682e-07	1	1	6	ASTEI01083	0	1980.04	71.8	8.45e-07	4.7853	1.389e-06
LGEPVPAATVIGAVGSFFVQR		4.22761e-11	1	1	6	ASTEI01083	0	2115.16	105.33	3.147e-13	5.70379	5.695e-11
YTLTAWASGSR		0.000107833	1	1	6	ASTEI00959	0	1212.6	52.6	1.145e-05	2.77527	2.155e-05
KLHPQTVAVVK		4.60072e-06	1	1	6	ASTEI00923	1	1219.75	54.91	2.768e-07	5.62378	2.545e-06
LVLEQVVTTIASVADTTEKEFVAYYDR		6.11162e-12	1	1	6	ASTEI00898	1	3060.58	79.34	3.189e-14	6.98367	7.688e-13
IIEYQSGVVR		0.000192617	1	1	6	ASTEI00707	0	1163.64	57.91	0.0002655	2.86216	0.0001169
IVPGWTKPIVIGR		1.08033e-05	1	1	6	ASTEI00676	0	1435.88	65.96	7.583e-07	3.082	4.583e-07
TLESEAAHGTVTR		6.39015e-07	1	1	6	ASTEI00676	0	1371.69	86.45	7.133e-08	4.42747	1.646e-08
DASTLISFLYPTQNK		1.01739e-05	1	1	6	ASTEI00675	0	1697.87	47.73	7.083e-07	3.04495	4.005e-06
LWFVDTGYLEYPGGAGR		2.99816e-09	1	1	6	ASTEI00668	0	1900.92	92.41	4.804e-11	3.14383	8.675e-10
TIDIDGIHTPDLGGSNTSTDIVQNVLK		6.52164e-11	1	1	6	ASTEI00584	0	2823.44	97.83	5.241e-13	5.65656	7.366e-12
LVEATTDAVFNLPAVVSAQAWSK		3.97433e-10	1	1	6	ASTEI00521	0	2417.27	103.7	2.647e-10	6.16606	1.905e-09
IPLLIGVTK		0.000745388	1	1	6	ASTEI00521	0	953.639	61.91	0.0001124	2.87012	0.0004895
IVEQGNLVR		0.00101949	1	1	6	ASTEI00498	0	1027.59	48.92	0.0009462	2.58356	0.002339
AVVGEEALTPDDLLYLEFLTK		2.80865e-06	1	1	6	ASTEI00470	0	2336.23	54.62	1.541e-07	4.60321	1.741e-07
IPASILAEFYPR		5.70523e-07	1	1	6	ASTEI00470	0	1376.76	72.68	3.8e-07	3.95844	8.045e-06
ITPEELYQR		0.00111915	1	1	6	ASTEI00450	0	1148.59	46.68	0.0001823	2.14913	0.002485
LTEPVPSDIEIAR		5.9277e-06	1	1	6	ASTEI00430	0	1439.77	67.89	4.317e-07	3.34006	1.613e-05
STTLVGLVQALTAHKR		3.95344e-07	1	1	6	ASTEI00430	1	1694.99	64.89	1.526e-08	5.65341	8.153e-08
AAGAFEAIVSNHWAK		3.62512e-07	1	1	6	ASTEI00430	0	1571.8	70.07	2.367e-08	5.35218	7.86e-09
GLPNLLK		0.124534	1	1	6	ASTEI00430	0	754.482	34.47	0.152	1.18857	0.1641
LILDFVPNHSSDEHEHFR		9.48764e-08	1	1	6	ASTEI00405	0	2192.05	76.69	2.846e-09	4.6472	6.403e-08
VIGIDGVWLSPIFK		4.53977e-06	1	1	6	ASTEI00405	0	1543.89	56.73	0.0001984	3.56884	4.559e-07
LRDVQSIGR		0.00640197	1	1	6	ASTEI00393	1	1043.6	48.02	0.001909	3.55575	0.02198
LKLSLPYVER		4.81195e-05	1	1	6	ASTEI00306	1	1217.73	57.16	4.436e-06	3.52371	5.701e-05
QLQRPQVWIIDLKR		6.68375e-06	1	1	6	ASTEI00271	1	1793.05	56.25	6.123e-07	5.58638	1.455e-07
IAQSGYYDGLFETLGER		1.55686e-08	1	1	6	ASTEI00271	0	1918.92	86.3	3.352e-10	5.199	1.54e-09
RIAQSGYYDGLFETLGER		4.1076e-06	1	1	6	ASTEI00271	1	2075.02	81.42	2.426e-07	4.64892	9.102e-07
VFVAVAR		0.00998794	1	1	6	ASTEI00271	0	761.467	58.46	0.01002	1.84492	0.001534
MVVYDYANRR	1xOxidation [M1]	0.0454066	1	1	6	ASTEI00271	1	1302.63	25.78	0.01519	1.79076	0.1222
TTVQEAYDTSR		1.35528e-05	1	1	6	ASTEI00234	0	1270.59	75.65	6.991e-06	3.55729	0.0001191
LGMGSLFENTANFDGFTDGRDPIGFDEVQQK	1xOxidation [M3]	1.63701e-10	1	1	6	ASTEI00234	1	3421.56	74.49	1.554e-12	7.79358	3.995e-11
NEYTHLGTVTEFR		2.29936e-06	1	1	6	ASTEI00197	0	1566.75	69.47	1.222e-07	4.33124	1.44e-06
YQPISYNLNTR		0.000622648	1	1	6	ASTEI00197	0	1368.69	62.59	9.076e-05	2.87086	0.0008226
RPWWER		0.090864	1	1	6	ASTEI00197	0	929.474	27.7	0.03504	2.41403	0.0374
QLQETVGEVILR		0.0190877	1	1	6	ASTEI00170	0	1384.78	18.48	0.005277	1.79284	0.02564
ALDFINAAIEHTPTLIELFVTK		3.68673e-09	1	1	6	ASTEI00162	0	2456.34	52.21	3.889e-08	6.0632	2.317e-08
KTANLFVELIQLMR		4.08749e-07	1	1	6	ASTEI00150	1	1675.96	91.85	1.652e-08	5.8009	3.63e-07
QTTLKVEGK		0.000334984	1	1	6	ASTEI00150	1	1003.58	65.98	4.376e-05	3.34212	0.001441
FDNSNQQHVTLLLSFDTPGSQTKR		3.09006e-11	1	1	6	ASTEI00150	1	2733.36	41.81	2.552e-09	7.12819	2.638e-09
TIAVEGVLNLPKEK		3.40793e-06	1	1	6	ASTEI00150	1	1510.88	61.43	4.595e-06	4.60715	6.172e-07
VPLFHMHAQLGDGGHFFTFDDK	1xOxidation [M6]	9.63195e-09	1	1	6	ASTEI00150	0	2532.18	41.15	4.481e-10	7.19688	3.61e-11
GQDPNGKFTFVVK		2.03565e-05	1	1	6	ASTEI00150	1	1436.75	67.19	1.608e-06	4.05573	2.775e-06
EQGKATVIEGQGNVK		7.96324e-07	1	1	6	ASTEI00150	1	1557.82	86.99	5.677e-08	5.41641	9.737e-09
NKFFLDGEYGYDK		7.53623e-06	1	1	6	ASTEI00150	1	1595.74	65.11	2.569e-06	3.99879	0.0005251
EYFDGFDR		0.00675148	1	1	6	ASTEI00150	0	1048.44	33.41	0.006422	2.22495	0.01348
IVNSKAGIK		0.00342594	1	1	6	ASTEI00150	1	929.578	42.73	0.0006893	2.81638	0.0003946
DLGNCAYR	1xCarbamidomethyl [C5]	0.0125938	1	1	6	ASTEI00150	0	968.425			2.34583	0.008432
TAFGPEISKPVQFTLSNDELLPEICSDAADTDFSVNVK	1xCarbamidomethyl [C25]	0.0094093	1	1	6	ASTEI00150	0	4155.01			1.79932	0.02279
VFEEDFNK		0.0121035	1	1	6	ASTEI00150	0	1027.47	36.65	0.003063	2.40313	0.01244
MVTNLYDK	1xOxidation [M1]	0.010959	1	1	6	ASTEI00150	0	999.482	43.76	0.00289	2.77715	0.01452
ALECFDK	1xCarbamidomethyl [C4]	0.115904	1	1	6	ASTEI00150	0	882.403			2.10774	0.04854
VRFETK		0.233959	1	1	6	ASTEI00150	1	779.441	26.72	0.1893	2.15312	0.2687
KGIVTADPK		0.000315476	1	1	6	ASTEI00055	1	928.546	54.79	8.387e-05	3.75739	0.0001589
QTSSFVNTDEAPNPFLTVDEPK		8.56939e-07	1	1	6	ASTEI00055	0	2436.16	92.48	2.674e-07	5.01195	1.57e-06
ELKEGQNCVVVLPDNIR	1xCarbamidomethyl [C8]	5.99893e-09	1	1	5	ASTEI10824	1	1983.03			5.03684	5.412e-06
IPQSLGLK		0.00333593	1	1	5	ASTEI10824	0	855.53	43.32	0.0006621	2.62062	0.006553
SKQNFDQDALLFAPFILTPSSFPR		2.85639e-08	1	1	5	ASTEI10577	1	2739.41	96.72	6.901e-10	5.36471	2.074e-10
RGELFYYMHSQLIAR	1xOxidation [M8]	2.29936e-06	1	1	5	ASTEI10499	1	1899.95	40.44	1.224e-07	4.23815	2.014e-07
TVIDLPDEFLTDRYRPIGAELQSR		0.00829482	1	1	5	ASTEI10499	1	2804.46	9.33	0.01138	2.9848	0.001469
VAPEEHPILLTEAPLNPK		6.04749e-06	1	1	5	ASTEI10166	0	1968.08	25.72	3.818e-07	4.11922	3.147e-05
EYFCNLWVNFAR	1xCarbamidomethyl [C4]	0.000207275	1	1	5	ASTEI10045	0	1618.75			3.09272	2.447e-05
VELPVVPHGECQQSLR	1xCarbamidomethyl [C11]	1.29347e-05	1	1	5	ASTEI09198	0	1847.94			3.96879	3.877e-07
GSLANDVALLILNEPFLPAENVQPICLPPK	1xCarbamidomethyl [C26]	3.92025e-06	1	1	5	ASTEI09198	0	3242.75			6.0003	7.393e-08
DSAHGGAGQPGHPGKGGAK		0.000146543	1	1	5	ASTEI09198	1	1685.81	23.32	0.0003251	4.7575	7.244e-06
ALDQVINLYQCGGSLIHPSVVLTAAHCVQNR	2xCarbamidomethyl [C11; C27]	5.71527e-08	1	1	5	ASTEI09198	0	3433.75			7.41406	3.461e-10
SFICAGGVPGK	1xCarbamidomethyl [C4]	0.00149034	1	1	5	ASTEI09198	0	1092.55			2.63293	0.0002116
ICFGGINPDFTHATATEAFLVGK	1xCarbamidomethyl [C2]	2.27689e-08	1	1	5	ASTEI09117	0	2466.21			6.63667	5.201e-09
QGDHGKGQAGLPQDLNDLPFDMPK	1xOxidation [M22]	0.175571	1	1	5	ASTEI08997	1	2594.23	8.79	0.2471	3.4649	0.1644
VNKYPASLLTSGMYR	1xOxidation [M13]	0.000947445	1	1	5	ASTEI08713	1	1715.88	24.73	0.0001657	3.96625	7.717e-05
GALQEYQEK		0.0516171	1	1	5	ASTEI08310	0	1065.52	31.2	0.08144	3.06259	0.0125
DTFGPVDKLNTR		0.000360472	1	1	5	ASTEI08133	1	1362.7	50.1	4.755e-05	4.01867	8.946e-05
ELHIHPK		0.0137245	1	1	5	ASTEI08133	0	873.494	30.6	0.007586	2.61104	0.0101
VIIAGISCYSR	1xCarbamidomethyl [C8]	7.98783e-05	1	1	5	ASTEI07756	0	1238.66			2.84826	3.357e-06
AEYILEEISIACNK	1xCarbamidomethyl [C12]	2.43727e-05	1	1	5	ASTEI07756	0	1652.82			3.13504	1.285e-06
RWLLLCNPGLSDLIAEK	1xCarbamidomethyl [C6]	1.1961e-06	1	1	5	ASTEI07670	1	1998.08			5.87843	1.867e-08
DYYFALAHTVK		0.00031971	1	1	5	ASTEI07670	0	1327.67	57.5	4.142e-05	2.91013	0.001491
QLAGPSTKPSVADRK		2.62745e-06	1	1	5	ASTEI07641	1	1554.86	54.62	1.427e-07	3.56333	2.829e-06
LSGIICTIGPASVSPEMLEK	1xOxidation [M17]; 1xCarbamidomethyl [C6]	1.13396e-06	1	1	5	ASTEI07469	0	2118.08			4.35706	1.459e-06
ELCPTISAFR	1xCarbamidomethyl [C3]	0.00340322	1	1	5	ASTEI06644	0	1193.6			2.56215	0.0003914
QTFVFMETVAPTK	1xOxidation [M6]	2.80865e-06	1	1	5	ASTEI06642	0	1514.76	80.34	2.042e-05	3.97868	3.188e-05
VLVCPDLSFQPLSNAANCHLESSVNSER	2xCarbamidomethyl [C4; C18]	2.79099e-10	1	1	5	ASTEI06287	0	3143.49			5.83209	4.082e-13
AGVLKLPAADGSLSPVER		1.35768e-06	1	1	5	ASTEI06287	1	1780	85.44	6.578e-08	4.1811	5.55e-06
VIENGTIKPVTNQVECHVR	1xCarbamidomethyl [C16]	5.52783e-08	1	1	5	ASTEI05820	0	2193.14			7.04366	3.326e-10
KPLIIVGANQLAR		1.21812e-05	1	1	5	ASTEI05686	0	1392.87	49.17	0.006436	3.32561	1.661e-06
LNNLCVIFDVNR	1xCarbamidomethyl [C5]	1.37348e-05	1	1	5	ASTEI05662	0	1476.76			4.1465	4.391e-06
VFVLLRPIVGDLAQR		6.29439e-06	1	1	5	ASTEI05210	0	1696.03	68.16	1.183e-06	4.16	6.674e-05
ADPEAILCNLRDSIK	1xCarbamidomethyl [C8]	3.14583e-06	1	1	5	ASTEI05210	1	1714.88			4.44955	5.585e-08
LGADALPGDLATQDCILGLEFAGR	1xCarbamidomethyl [C15]	2.55472e-09	1	1	5	ASTEI05210	0	2473.24			5.12039	1.146e-11
TIFKVADLYDLK		0.279624	1	1	5	ASTEI05098	1	1425.8	9.88	0.3358	1.75842	0.2487
VVIDSERPEYFDVELSGK		3.87512e-07	1	1	5	ASTEI05043	0	2082.04	70.09	1.489e-08	5.19893	1.177e-08
SDLIHAGTAIK		0.000227555	1	1	5	ASTEI05043	0	1125.63	47.53	2.767e-05	4.42334	0.0002546
KFLQTR		0.132936	1	1	5	ASTEI04588	1	792.473	28.33	0.1744	2.07314	0.08406
ILGYIEVGQK		0.00112663	1	1	5	ASTEI04028	0	1119.64	36.53	0.0001836	2.32104	0.0001321
AFTHTAEYDAIISDYFR		0.191044	1	1	5	ASTEI03619	0	2019.94	5.45	0.1087	2.7069	0.1483
LVLFADEVYQDNVYETGSK		1.8361e-07	1	1	5	ASTEI03494	0	2190.06	58.55	6.173e-09	3.65093	2.804e-07
VSADGETTKIEDDVCLEQVGNKPATER	1xCarbamidomethyl [C15]	1.2813e-11	1	1	5	ASTEI03067	1	2961.41			7.60042	8.155e-15
YDEINFPGVK		0.000829245	1	1	5	ASTEI03063	0	1181.58	48.8	0.0001276	1.8022	0.0004363
NLLVEHGGR		0.000916404	1	1	5	ASTEI03043	0	994.543	55.92	0.0001429	2.5723	0.001994
VINFNYFYTK		0.000240022	1	1	5	ASTEI02529	0	1308.66	58.13	2.951e-05	2.93142	0.000823
NVHNFR		0.0567976	1	1	5	ASTEI02031	0	786.401	25.78	0.01989	1.38401	0.02465
ALLLNGEAVDLR		0.000639469	1	1	5	ASTEI01453	0	1283.73	48.47	9.363e-05	3.04421	7.986e-05
GSYGNLVQPNKAENYGK		3.06302e-06	1	1	5	ASTEI00707	1	1838.9	76.77	1.714e-07	4.62635	3.935e-07
DLAGYIHNLK		0.00147062	1	1	5	ASTEI00707	0	1143.62	62.62	0.002597	3.12857	0.0006333
EFHHLGAR		0.00421089	1	1	5	ASTEI00668	0	966.49	43.54	0.002022	2.31779	0.0005158
TYVITAAHCVTGK	1xCarbamidomethyl [C9]	9.37422e-05	1	1	5	ASTEI00306	0	1420.73			3.71303	4.109e-06
SWHGTDFKLLGYR		3.38528e-06	1	1	5	ASTEI00271	1	1579.8	61.94	1.927e-07	4.82122	8.325e-08
SWHGTDFK		0.00640197	1	1	5	ASTEI00271	0	977.448	32.29	0.001433	2.68727	0.001743
ADLQPDENRIVTVYRPR		0.00802402	1	1	5	ASTEI00271	1	2042.08	12.33	0.1145	2.42205	0.2282
DKAVALPAIFK		0.000350986	1	1	5	ASTEI00185	1	1172.7	52.73	4.617e-05	3.43594	2.438e-05
RLNPLTNK		0.124534	1	1	5	ASTEI00185	1	955.568	41.72	0.09338	2.56601	0.1556
DLGNCAYRESLSNSFVTR	1xCarbamidomethyl [C5]	1.95581e-05	1	1	5	ASTEI00150	1	2088.98			4.93851	2.405e-06
DVYVFR		0.288315	1	1	5	ASTEI00150	0	798.414	30.71	0.2988	1.53549	0.2909
LDLAGRDLTDYLMK	1xOxidation [M13]	0.000614404	2	6	4	ASTEI07742	1	1639.84	59.52	0.002656	3.549	0.0001202
YADKDFLFK		0.000218632	2	2	4	ASTEI11411	1	1146.58	54.81	2.641e-05	3.69353	0.001933
EGNDLYNEMIEGGVISLKDK	1xOxidation [M9]	6.27459e-08	2	2	4	ASTEI06097	1	2240.08	95.4	1.74e-09	3.84203	1.844e-08
AVLVDLEPGTMDSVR	1xOxidation [M11]	1.57223e-06	2	2	4	ASTEI10195	0	1617.82	52.5	7.791e-08	3.26923	1.449e-06
VTPFVLGALIAMYEHK	1xOxidation [M12]	1.67243e-07	2	2	4	ASTEI10623	0	1804.97	75.27	5.544e-09	3.58627	3.49e-08
EEIFGPVQSIIK		3.49383e-05	2	2	4	ASTEI04371	0	1359.75	56.5	3.023e-06	3.1068	0.0001229
NIVYQYPPDDEFYDFR		1.0556e-07	2	2	4	ASTEI11398	0	2080.93	61.53	5.241e-09	4.22956	1.011e-07
ILQLTDEVRDEYR		7.79176e-06	2	2	4	ASTEI11398	1	1649.85	36.11	5.169e-07	3.3071	1.014e-05
KLAVNMVPFPR	1xOxidation [M6]	0.000527086	4	4	4	ASTEI10195	1	1287.72	53.91	7.478e-05	3.17508	0.0004695
QTVAVGVIK		0.00234407	2	2	4	ASTEI01359	0	914.567	50.62	0.0004358	2.43916	0.001513
SLHDALCVVR	1xCarbamidomethyl [C7]	0.00136672	2	2	4	ASTEI03023	0	1169.61			2.7272	0.0001236
VFTGNRPTNSILVK		0.00322673	2	2	4	ASTEI10623	0	1545.87	49.38	0.0006331	4.26297	0.000372
VEEFKLK		0.0833354	2	2	4	ASTEI00676	1	892.514	28.71	0.04673	2.0969	0.02322
IKDIIK		0.090864	2	3	4	ASTEI09560	1	729.487	21.85	0.03509	1.60599	0.06593
RLEILR		0.0966166	2	3	4	ASTEI04043	1	799.515	21.8	0.03784	2.54305	0.1067
VLHLDR		0.181631	2	2	4	ASTEI03952	0	752.441	30.56	0.08158	1.323	0.124
VLELKR		0.216906	2	2	4	ASTEI11087	1	757.493	30.06	0.2642	1.49295	0.0819
IVIHLK		0.244159	3	3	4	ASTEI11248	0	722.492	23.02	0.1168	1.61541	0.1723
ALEVEQFFR		0.00106106	1	2	4	ASTEI11768	0	1138.59	48.4	0.0001709	2.39072	0.0008273
IHEGYRK		0.0412255	1	1	4	ASTEI11567	1	902.484	18.48	0.01346	1.58891	0.02659
LVPLEETIK		0.013455	1	1	4	ASTEI11539	0	1041.62	41.95	0.00347	1.81622	0.009518
ILQDYK		0.0817985	1	1	4	ASTEI11539	0	779.43	26.9	0.03103	1.9123	0.09001
VTSYIYKDQQLIGFLR		1.89835e-07	1	1	4	ASTEI11533	1	1944.06	50.88	6.406e-09	5.7385	1.543e-07
VLPLLLLHGWPGSVR		2.48652e-05	1	2	4	ASTEI11521	0	1656.99	58.09	2.026e-06	3.74939	1.775e-05
VPLHTIIK		0.00465278	1	1	4	ASTEI11520	0	920.593	35.24	0.001391	2.05665	0.0005832
KHMEINPDHAIIETLR	1xOxidation [M3]	1.23665e-06	1	2	4	ASTEI11432	1	1933	47.73	6.132e-07	5.49559	4.408e-08
GFEVIYMTEAIDEYVIQQLK		4.75009e-09	1	1	4	ASTEI11432	0	2389.2	105.22	8.291e-11	4.07789	3.171e-09
QANFLGPIEEFDYELPLK		6.20234e-09	1	1	4	ASTEI11411	0	2123.07	78.6	1.135e-10	4.26168	3.27e-08
YVNYQEVVEFFNYYK		6.53075e-08	2	2	4	ASTEI11411	0	2004.94	80.89	1.831e-09	4.32555	1.228e-06
LPSWIDMLLHR	1xOxidation [M7]	4.98405e-06	1	1	4	ASTEI11398	0	1396.74	68.46	4.102e-07	4.35548	1.436e-07
LDHAVSAVVPGR		4.16276e-06	1	1	4	ASTEI11398	0	1220.67	69.7	2.464e-07	4.16069	7.493e-07
FYHNVK		0.0690997	1	1	4	ASTEI11398	0	807.415	26.13	0.08409	1.91295	0.3493
IVLIPEGAHHIDLR		5.0174e-06	1	1	4	ASTEI11396	0	1582.91	52.17	3.06e-07	3.73873	1.328e-07
ASNANDPGSVTLAR		2.96257e-06	1	1	4	ASTEI11396	0	1372.68	85.29	1.645e-07	4.62983	3.559e-07
TVHVQNIQK		0.00245592	1	1	4	ASTEI11396	0	1066.6	32.88	0.001197	3.33799	0.0003637
EIVDVVLDR		0.000265268	1	1	4	ASTEI11367	0	1057.59	79.15	3.323e-05	2.46463	0.0006356
ADPYFAPILGQLGSILDPK		3.66734e-06	1	1	4	ASTEI11316	0	2015.08	61.88	5.804e-07	3.50274	1.705e-06
AADQVVEFVNEEVNPIVALYGDK		4.63967e-07	1	1	4	ASTEI11316	0	2519.27	93.76	8.178e-08	5.08172	5.895e-07
KLWILLAK		0.000845988	1	1	4	ASTEI11316	1	984.66	54.48	0.0003966	2.58948	0.0005072
VYLGIILPNDAEKDEYLVR		0.000829245	1	1	4	ASTEI11306	1	2220.19	59.04	0.0004156	3.48616	0.0001376
SPIYLGSALDVEEAISYIK		3.23088e-06	1	1	4	ASTEI11239	0	2068.08	64.02	1.83e-07	3.40424	1.146e-05
SVLVQETIKDEFVQLVK		2.74435e-08	1	1	4	ASTEI11181	1	1975.11	104.23	6.575e-10	6.6506	1.069e-08
ITLEEGKIDPVAYR		5.52783e-08	1	1	4	ASTEI11163	1	1603.87	102.77	1.501e-09	4.21127	3.406e-07
NVDFHRPGENFK		0.000480127	1	1	4	ASTEI11163	0	1459.71	42.46	6.677e-05	3.05863	0.00198
AALPWVDGK		0.0013943	1	1	4	ASTEI11163	0	956.52	52.64	0.0002357	2.61142	0.002999
YLNWIGINTK		6.49604e-05	1	1	4	ASTEI11122	0	1221.66	52.66	6.295e-06	2.31272	0.0002119
LQALEILEQIAHPIEINR		3.54835e-10	1	1	4	ASTEI11087	0	2100.18	101.56	3.854e-12	5.78355	5.536e-10
VSPYIPWIR		0.00307982	1	1	4	ASTEI11084	0	1130.64	46.31	0.0006002	2.02995	0.002286
VMAATWALDR	1xOxidation [M2]	0.000174284	1	1	4	ASTEI11056	0	1149.57	65.66	0.0001136	2.64335	0.00162
VGTFFTESTTEK		2.16158e-05	1	1	4	ASTEI11056	0	1346.65	81.49	4.057e-06	3.58433	2.481e-05
KVGTFFTESTTEK		4.77348e-08	1	1	4	ASTEI11056	1	1474.74	97.47	1.261e-09	5.07495	2.614e-08
IAQVLVTEPDFYNEETR		2.30341e-07	1	1	4	ASTEI11056	0	2024	75.22	8.09e-09	4.44794	1.299e-05
IAQVLVTEPDFYNEETRK		8.34381e-07	1	1	4	ASTEI11056	1	2152.09	66.01	6.062e-08	5.18186	2.391e-08
QIADDSHKNVGR		0.000390493	1	1	4	ASTEI11056	1	1339.67	63.56	5.247e-05	3.68048	2.665e-05
EDEHGLALGR		0.000149504	1	1	4	ASTEI11056	0	1096.54	58.55	1.684e-05	3.22047	0.0005204
ETLSPTDHTR		0.00020317	1	1	4	ASTEI11056	0	1156.56	64.49	2.431e-05	3.17676	0.00028
KSGLAKPLLSR		8.82816e-05	1	1	4	ASTEI11056	1	1169.74	57.17	2.145e-05	3.54947	3.834e-06
AAAAVGQSGLMSLYDAMFAQYGIK	2xOxidation [M11; M17]	7.71564e-08	1	1	4	ASTEI11056	0	2495.19	110.94	1.542e-08	6.52582	2.559e-08
LADGLELK		0.00366172	1	1	4	ASTEI11056	0	858.493	59.21	0.0007351	2.11154	0.003026
VAVVGSGPAGLAAAQQLNK		1.18441e-08	1	1	4	ASTEI10917	0	1750.98	115.81	2.439e-10	5.43808	2.279e-08
AGGEGHINEPGAIAALQEAAVNESK		2.52087e-09	1	1	4	ASTEI10917	0	2433.2	65.34	3.904e-11	7.15471	1.275e-08
TLESYYPQFLYSR		2.96257e-06	1	1	4	ASTEI10875	0	1666.81	60.88	1.644e-07	4.20126	2.7e-06
IDDLGIQLLAR		1.32194e-06	1	1	4	ASTEI10875	0	1226.71	75.16	6.35e-08	3.86638	8.315e-07
VAAFTMLLFSNPTPGR	1xOxidation [M6]	2.73953e-07	1	1	4	ASTEI10875	0	1737.9	109.71	9.906e-09	3.7556	9.322e-08
VAAFTMLLFSNPTPGR		8.12417e-07	1	1	4	ASTEI10875	0	1721.9	53.95	3.58e-08	4.53011	1.192e-07
VLHKWDIVSQYTNFK		1.16461e-06	1	1	4	ASTEI10875	1	1877.99	62.02	2e-07	6.48095	4.775e-08
IVSLIQLNTIHIGR		1.1724e-06	1	1	4	ASTEI10875	0	1576.95	52.59	5.517e-08	4.06058	8.107e-07
SYNPINDVEYSTIR		3.81706e-06	1	1	4	ASTEI10875	0	1670.8	71.13	2.944e-07	3.71496	4.803e-06
LKEPYDETVSEIIR		3.48293e-07	1	1	4	ASTEI10875	1	1691.89	77.92	2.33e-07	6.24075	1.588e-07
LMGTMELDTLK	2xOxidation [M2; M5]	2.84131e-05	1	1	4	ASTEI10875	0	1283.62	55.02	2.381e-06	3.05906	2.494e-05
TENDPHMINFYR	1xOxidation [M7]	2.53677e-05	1	1	4	ASTEI10875	0	1552.68	55.55	2.08e-06	3.41805	0.0004461
VNLILAHTIPKPEGSRDEVK		1.43208e-06	1	1	4	ASTEI10875	1	2216.24	40.46	3.553e-07	5.62236	1.352e-05
TLLQGTLK		0.0052445	1	1	4	ASTEI10875	0	873.54	51.27	0.001126	2.26728	0.007086
YSSYAVVK		0.00740947	1	1	4	ASTEI10875	0	916.477	42.5	0.001707	2.1241	0.00834
LHEPIWSANIK		0.01556	1	1	4	ASTEI10875	0	1307.71	30	0.008411	3.53102	0.0027
VHQDYTK		0.0258148	1	1	4	ASTEI10875	0	890.437	21.7	0.008289	2.12981	0.005136
VFFSLTR		0.0735727	1	1	4	ASTEI10875	0	869.488	35.73	0.04104	2.06614	0.03815
RPFMIK	1xOxidation [M4]	0.126026	1	1	4	ASTEI10875	0	807.455	31.41	0.06366	2.31396	0.09652
FNDRVALPLAR		0.000124042	1	1	4	ASTEI10824	1	1271.72	54.45	1.356e-05	3.19942	0.001952
LIRDEGLLCGGSSGGNLYVALEAAK	1xCarbamidomethyl [C9]	6.9714e-11	1	1	4	ASTEI10824	1	2563.32			9.13812	5.857e-12
QQTIPEDDPMANFIRPDQPSR	1xOxidation [M10]	0.00165794	1	1	4	ASTEI10824	0	2471.16	13.85	0.0003016	2.93478	0.0005187
EMLNFVADR	1xOxidation [M2]	0.000922529	1	1	4	ASTEI10824	0	1110.52	45.06	0.0001448	2.55113	0.002201
ALGAEVIR		0.0101886	1	1	4	ASTEI10824	0	828.494	57.8	0.004127	2.21209	0.002637
NTIDEVLVLAENLGSSEITKLDQAFAEAK		1.36007e-07	1	1	4	ASTEI10793	1	3118.62	74.68	1.231e-08	5.71022	1.041e-09
RYDDNEWHTVHFTR		5.7333e-06	1	1	4	ASTEI10793	1	1875.85	42.74	6.359e-07	5.36574	1.19e-07
LPITPEQDVDFDHGYR		2.79489e-07	1	1	4	ASTEI10793	0	1901.9	48.71	1.015e-08	5.71296	5.424e-09
VLFKPTEHPEFVTVSNAR		9.20542e-06	1	1	4	ASTEI10793	0	2071.1	35.74	6.262e-07	5.07877	1.391e-06
VNDVSSNPAIGDAR		6.01789e-07	1	1	4	ASTEI10793	0	1414.69	98.56	2.52e-08	3.74148	3.499e-07
IVDAVNEASDNIR		1.33969e-06	1	1	4	ASTEI10793	0	1415.71	96.74	1.588e-07	3.34227	3.932e-06
LVVDSEDQSTGESVGSTR		1.93062e-09	1	1	4	ASTEI10793	0	1865.87	139.22	2.847e-11	4.44627	3.19e-10
ELFVAGDVPLYYPNDGKDPEVFVSSR		3.2903e-05	1	1	4	ASTEI10793	1	2913.43	25.02	5.886e-06	4.79885	1.095e-06
GEVPSPVVLDPGSYTISIK		3.93407e-08	1	1	4	ASTEI10793	0	1958.05	64.36	1.006e-09	4.56367	6.866e-09
DGLLFYAGK		0.000544947	1	1	4	ASTEI10793	0	983.52	48.33	9.616e-05	2.4321	0.0002254
LDIDPVLDDIK		1.8542e-05	1	1	4	ASTEI10793	0	1255.68	54.74	1.434e-06	3.28334	1.472e-06
YKNPNPDNVVASILITPDNPTEVEQK		7.23055e-09	1	1	4	ASTEI10793	1	2895.47	59.52	1.361e-10	6.58651	7.874e-11
EQVLPGAYNVFNVDQNSK		3.83051e-08	1	1	4	ASTEI10793	0	2021.99	75.97	9.701e-10	4.40063	4.731e-08
QQSQLQFQFK		0.00429579	1	1	4	ASTEI10793	0	1281.66	36.35	0.0008931	2.87392	0.003851
SVYMAEQLPK	1xOxidation [M4]	0.00335821	1	1	4	ASTEI10793	0	1181.59	39.65	0.0008327	2.63772	0.0006549
YFYSIK		0.0978061	1	1	4	ASTEI10793	0	820.424	27.59	0.09077	1.43615	0.3398
GILAADESTATCGKR	1xCarbamidomethyl [C12]	5.49851e-05	1	1	4	ASTEI10732	1	1549.76			4.20812	3.476e-05
KPTAQEIALATVTALR		0.000197823	1	1	4	ASTEI10732	0	1682.98	67.89	2.352e-05	4.36009	6.039e-05
ELQEELAR		0.000760439	1	1	4	ASTEI10732	0	987.511	52.96	0.0001155	2.39031	0.01759
AFLRPAVNR		0.0229432	1	1	4	ASTEI10727	0	1043.61	50.02	0.006638	3.10065	0.04924
LPFAAAQIGNSFR		1.45131e-06	1	1	4	ASTEI10716	0	1391.74	65.58	7.108e-08	3.71371	1.056e-06
AAQDGANVVIAAK		1.75787e-05	1	1	4	ASTEI10694	0	1227.67	66.1	1.344e-06	3.87864	1.694e-06
ELESANIAVNALWPR		9.13153e-09	1	1	4	ASTEI10694	0	1682.89	108.01	1.786e-10	5.08624	2.858e-07
LAYEDFLSQLVDANPAVAPVLK		5.77167e-06	1	1	4	ASTEI10692	0	2373.27	98.07	3.614e-07	6.11399	6.102e-06
VPIFLLTER		0.00503936	1	1	4	ASTEI10690	0	1087.65	37.9	0.001079	2.55097	0.002702
GKPIIALPSVTNK		8.44096e-06	1	1	4	ASTEI10688	0	1337.82	74.06	6.658e-07	3.61479	7.983e-07
GDAVPIFLHEIPLLFR		8.07017e-07	1	1	4	ASTEI10688	0	1837.04	61.1	3.551e-08	3.58017	1.1e-06
HGLENNLR		0.000678995	1	1	4	ASTEI10688	0	952.496	49.52	0.0001004	3.43049	0.002433
IVGSFLIGTK		0.000146543	1	1	4	ASTEI10688	0	1034.62	50.23	1.647e-05	2.78501	0.000287
VIIAQVNK		0.00225226	1	1	4	ASTEI10688	0	884.556	43.43	0.000416	1.7779	0.001928
IVGSFLIGTKK		0.00829482	1	1	4	ASTEI10688	1	1162.72	24.48	0.2917	2.3297	0.001216
DLNIPSFLDLFPDSFVNPSVFPQLR		3.00235e-06	1	1	4	ASTEI10663	0	2877.48	74.77	1.676e-07	3.84554	9.156e-06
LLMIELDKFTVNLNPGANNIVR		1.00923e-08	1	1	4	ASTEI10663	1	2484.36	101.42	2.016e-10	5.37996	7.365e-10
QIAGDLINLFINQPDVDTLMSAGSYAR		5.52783e-08	1	1	4	ASTEI10663	0	2922.47	88.96	1.502e-09	6.69741	3.364e-08
NNGQLYYDVPDSYLTDHYRPFGAALQNR		7.43638e-06	1	1	4	ASTEI10663	0	3287.55	35.34	1.127e-05	5.52065	2.116e-06
IPLPNITAPDLAYADVVGRR		1.99608e-09	1	1	4	ASTEI10663	1	2151.19	67.64	2.966e-11	5.02257	4.319e-10
HPNESLSDLKR		0.000144602	1	1	4	ASTEI10663	1	1295.67	58.44	1.623e-05	3.27003	1.56e-05
GNTNMATSQVQIR	1xOxidation [M5]	7.22748e-05	1	1	4	ASTEI10663	0	1435.7	84.37	7.163e-06	2.95378	5.534e-05
TNELGQTLPFREQR		0.00171408	1	1	4	ASTEI10663	1	1688.87	38.55	0.0003793	3.58811	0.002467
NVLLTFWQR		0.00898237	1	1	4	ASTEI10663	0	1176.65	35.04	0.02682	1.94643	0.004617
AFPPRPQNTILR		0.0258148	1	1	4	ASTEI10663	0	1409.8	14.52	0.01109	2.53866	0.01234
SMGYPFDR		0.0652921	1	1	4	ASTEI10663	0	972.424	29.14	0.2546	2.40202	0.1347
ITVNNTSGAARR		0.0652921	1	1	4	ASTEI10663	1	1259.68	25.59	0.02357	2.52458	0.05039
YETGDEDNFSQPAVFYR		6.73093e-10	1	1	4	ASTEI10644	0	2037.88	126.15	8.255e-12	5.00325	7.824e-10
NFAMVDADFGR	1xOxidation [M4]	0.000541327	1	1	4	ASTEI10644	0	1258.55	58.18	7.705e-05	3.05158	0.000671
VGANYLLLPVNCPYR	1xCarbamidomethyl [C12]	2.97709e-05	1	1	4	ASTEI10644	0	1748.92			4.57966	9.629e-07
NPAENQLNAFKDAQK		3.25822e-07	1	1	4	ASTEI10644	1	1687.84	78.01	1.212e-08	5.19514	1.989e-08
NPAENQLNAFK		3.54707e-06	1	1	4	ASTEI10644	0	1245.62	93.5	2.03e-07	4.36849	9.356e-06
NASLFLQER		0.00171408	1	1	4	ASTEI10644	0	1077.57	55.29	0.0002996	2.5117	0.001188
KTPLAVR		0.0414923	1	1	4	ASTEI10644	1	784.504	43.94	0.01358	1.91348	0.01019
TFTTQETITNATAAK		1.0142e-07	1	1	4	ASTEI10623	0	1597.81	92.1	3.064e-09	4.46952	1.924e-06
ISDVVNIGIGGSDLGPLMVTEALKPYNQGIR	1xOxidation [M18]	1.91442e-08	1	1	4	ASTEI10623	0	3242.71	39.93	4.29e-10	6.62099	3.321e-10
VDFATGPIVWGEPGTNGQHAFYQLIHQGTR		5.37287e-07	1	1	4	ASTEI10623	0	3296.62	26.23	2.2e-08	6.51865	1.036e-07
HFVALSTNK		0.000150505	1	1	4	ASTEI10623	0	1016.55	60.37	1.702e-05	3.55258	0.0001052
VTDDAWNLLLELAESR		5.95906e-09	1	1	4	ASTEI10623	0	1844.94	113.3	1.08e-10	5.27494	4.744e-11
SNKPILVDGK		0.000544947	1	1	4	ASTEI10623	0	1070.62	51.36	7.737e-05	3.27231	0.0003827
SHFVSNVDGTHIAETLK		2.03642e-09	1	1	4	ASTEI10623	0	1854.93	94.08	3.053e-11	6.40515	3.112e-10
EFTEQIHSGAWR		2.5754e-06	1	1	4	ASTEI10623	0	1460.69	85.63	1.397e-07	4.4559	6.776e-07
LVLIDDSIVR		7.72589e-05	1	1	4	ASTEI10609	0	1142.68	63.23	1.469e-05	2.44685	5.61e-05
IVPLTIGAYR		0.000332758	1	1	4	ASTEI10609	0	1102.66	58.04	4.332e-05	2.24908	0.0002122
EVQPGEIVELTR		9.06681e-05	1	1	4	ASTEI10609	0	1369.73	54.16	2.824e-05	3.13937	0.0002273
GNLGIGHTR		0.00290071	1	1	4	ASTEI10609	0	924.501	47.09	0.0005591	2.88231	0.004364
LWPSGDKR		0.0459939	1	1	4	ASTEI10608	1	958.51	42.05	0.2167	1.76326	0.1725
VTGSAYDEFVQEFMEAAVR		3.22637e-09	1	1	4	ASTEI10604	0	2148.99	101.38	5.244e-11	4.67223	8.456e-10
LAEIVTDEDLAR		6.0073e-06	1	1	4	ASTEI10604	0	1344.7	75.14	3.794e-07	3.91557	1.089e-05
DRPAGGISGHK		0.000648049	1	1	4	ASTEI10604	0	1094.57	36.18	0.006268	3.18295	5.011e-05
QVLGIHGLMPAVVR	1xOxidation [M9]	0.000241628	1	1	4	ASTEI10604	0	1505.86	59.33	2.967e-05	3.98486	0.0002813
SAVPSVYTWPK		0.000898269	1	1	4	ASTEI10604	0	1234.65	55.64	0.00014	2.33773	0.0003287
NWPESDVR		0.0459939	1	1	4	ASTEI10604	0	1002.46	25.66	0.01537	1.99561	0.03179
YIYLMGLLDRNER	1xOxidation [M5]	0.166797	1	1	4	ASTEI10604	1	1671.85	17.22	0.08853	2.12859	0.05773
VQQALAKPEVLR		2.67579e-05	1	1	4	ASTEI10577	0	1351.81	46.61	0.002481	3.84962	1.255e-05
RPEFFFQR		0.001097	1	1	4	ASTEI10554	0	1126.58	40.41	0.0003614	3.67912	0.002433
NDLTFLDLTVQQIEHLNKK		2.71275e-09	1	1	4	ASTEI10553	1	2269.22	63.4	4.276e-11	7.27369	7.115e-09
NDLTFLDLTVQQIEHLNK		1.32893e-09	1	1	4	ASTEI10553	0	2141.12	96.07	1.833e-11	6.02701	1.545e-08
YGSLVMSPQR	1xOxidation [M6]	3.35679e-05	1	1	4	ASTEI10553	0	1153.57	60.47	2.89e-06	2.81639	0.0002178
FLQEDGPSVEWDRIEK		1.86402e-08	1	1	4	ASTEI10553	1	1947.94	83.26	2.719e-09	5.28456	1.335e-09
LPQEAHIRDMLDK	1xOxidation [M10]	5.68494e-05	1	1	4	ASTEI10553	1	1581.81	50.89	5.404e-06	3.58975	0.002178
VIQLETAVGAAMK	1xOxidation [M12]	3.8426e-06	1	1	4	ASTEI10553	0	1346.73	78.21	2.241e-07	3.37736	3.632e-06
LLEIAQVPK		0.00123675	1	1	4	ASTEI10553	0	1010.62	42.86	0.0009359	2.58351	0.003267
LPQEAHIR		0.000934904	1	1	4	ASTEI10553	0	963.537	44.4	0.0001468	2.79334	0.002793
VKEFLSR		0.0937001	1	1	4	ASTEI10553	1	878.509	39.44	0.04364	2.21284	0.06861
TWDSLAELVDTFGAR		6.74034e-07	1	1	4	ASTEI10548	0	1680.82	82.84	2.878e-08	3.2011	3.992e-08
IVHGEYAGR		0.000440274	1	1	4	ASTEI10548	0	1001.52	37.6	6.04e-05	2.22027	0.0002923
NLPLLGLGSSVGTPR		4.00652e-07	1	1	4	ASTEI10548	0	1480.85	68.6	1.558e-08	3.43979	1.737e-06
MTDANNLLALLQRPLEPTFLPK	1xOxidation [M1]	3.11936e-05	1	1	4	ASTEI10499	0	2511.36	70.91	2.662e-06	4.97305	1.032e-06
LYGSLHNMGHNVIAFVHDPDNR	1xOxidation [M8]	1.02962e-08	1	1	4	ASTEI10499	0	2522.2	101.09	2.067e-10	3.87225	1.665e-07
LYGSLHNMGHNVIAFVHDPDNR		1.14716e-05	1	1	4	ASTEI10499	0	2506.2	70.9	8.139e-07	4.40827	2.523e-06
FNNTVIART		0.00378561	1	1	4	ASTEI10499	1	1035.56	67.72	0.0007649	2.7158	0.00132
VDERGTPLTFR		0.00623403	1	1	4	ASTEI10499	1	1290.68	38.89	0.00139	2.84744	0.02345
MVIDIPPNFTASDR	1xOxidation [M1]	0.00992194	1	1	4	ASTEI10499	0	1591.78	37.31	0.007035	2.07727	0.005464
IMLDEER	1xOxidation [M2]	0.0465885	1	1	4	ASTEI10499	0	921.435	27.3	0.01557	2.19989	0.04097
GATVQEVHQVFNEWISQVVR		4.78188e-09	1	1	4	ASTEI10474	0	2326.19	83.24	8.347e-11	6.02519	2.925e-09
FNVQDVFR		0.00155111	1	1	4	ASTEI10474	0	1024.52	60.09	0.0002676	2.42955	0.01082
SAIAAEAGKYQTSVLTADSGAK		1.36726e-10	1	1	4	ASTEI10416	1	2139.09	139.27	1.254e-12	6.04683	7.571e-11
IKNQVTGEWAGVPDVAR		4.01357e-08	1	1	4	ASTEI10416	1	1839.97	94.22	1.03e-09	4.13008	6.016e-08
GHLDNISNNMFIGATNIENNEMNK	2xOxidation [M10; M22]	8.15278e-09	1	1	4	ASTEI10416	0	2722.22	93.66	1.299e-07	7.52532	1.42e-09
LQLLEPFDVWNGK		2.97709e-05	1	1	4	ASTEI10416	0	1558.83	63.68	3.556e-06	2.93207	9.132e-06
KQGLLPLTFANPADYDK		3.25822e-07	1	1	4	ASTEI10416	1	1891	81.87	1.212e-08	5.17151	7.083e-09
IHETNLK		0.0241786	1	1	4	ASTEI10416	0	854.473	31.64	0.007525	2.46122	0.01546
[truncated: 6,909 more rows]

## Sheet: Table_S3
Supplementary Table 3: S3
List of ortholog proteins from An. stephensi (SDA500) and An. gambiae
An. stephensi (Indian strain)	An. stephensi (SDA500)	An. gambiae	An. gambiae orthology confidence [0 low, 1 high]	%id. query gene identical to target An. gambiae gene	An. gambiae Gene-order conservation score
ASTEI00150	ASTE006592	AGAP001826	1	88.368	50
ASTEI06644	ASTE008693	AGAP008364	1	88.4824	100
ASTEI10499	ASTE000587	AGAP006258	1	88.2267	100
ASTEI10663	ASTE008543	N/A	N/A	N/A	N/A
ASTEI09198	ASTE008191	N/A	N/A	N/A	N/A
ASTEI01821	ASTE009715	AGAP008060	1	91.344	100
ASTEI06642	ASTE008694	AGAP008369	1	86.6894	100
ASTEI05043	ASTE001610	AGAP008807	1	76.0632	100
ASTEI07670	ASTE006480	AGAP007939	1	98.3373	100
ASTEI11056	ASTE000690	AGAP002518	1	91.7826	100
ASTEI05210	ASTE003055	AGAP009176	1	93.704	100
ASTEI10045	ASTE010341	AGAP006728	1	76.3964	75
ASTEI01359	ASTE005893	AGAP007406	1	98.9201	50
ASTEI01158	ASTE011112	AGAP000679	1	93.154	100
ASTEI11539	ASTE001865	AGAP012106	1	95.5947	0
ASTEI08133	ASTE003620	AGAP004742	1	96.7391	50
ASTEI02547	ASTE008359	AGAP007061	1	90.0245	100
ASTEI08310	ASTE007942	AGAP010147	1	93.2177	100
ASTEI10101	ASTE005103	AGAP005134	1	98.7296	100
ASTEI10824	ASTE009875	AGAP000162	1	88.4544	25
ASTEI06287	ASTE011592	AGAP000376	1	70.3937	100
ASTEI00271	ASTE009963	N/A	N/A	N/A	N/A
ASTEI04588	ASTE005617	N/A	N/A	N/A	N/A
ASTEI01631	ASTE006457	AGAP007827	1	98.4127	100
ASTEI07469	ASTE001425	AGAP004596	1	98.2987	100
ASTEI09324	ASTE002245	AGAP003541	1	99.1342	100
ASTEI04270	ASTE011212	AGAP028138	1	90.6631	100
ASTEI05662	ASTE004953	AGAP011161	0	97.1292	100
ASTEI06097	ASTE001865	AGAP012106	1	95.5947	0
ASTEI07346	ASTE010655	AGAP009670	0	72.7127	50
ASTEI10875	ASTE000142	AGAP002032	1	71.648	0
ASTEI03067	ASTE006829	AGAP001662	1	76.9893	100
ASTEI07373	ASTE002692	AGAP009441	1	98.6967	100
ASTEI08432	ASTE010227	AGAP010831	0	57.1581	25
ASTEI10416	ASTE002667	AGAP007852	1	97.2046	100
ASTEI10166	ASTE005787	N/A	N/A	N/A	N/A
ASTEI10165	ASTE006841	AGAP001676	1	100	100
ASTEI05705	ASTE010640	AGAP001633	1	97.1253	100
ASTEI07742	ASTE001343	AGAP000651	1	100	50
ASTEI06416	ASTE000064	AGAP010929	1	95.7494	50
ASTEI10793	ASTE008552	AGAP004993	1	90.7937	100
ASTEI07756	ASTE001329	AGAP001065	1	94.4325	25
ASTEI03619	ASTE002403	AGAP001423	1	93.2203	100
ASTEI11367	ASTE006004	AGAP001219	1	100	100
ASTEI02024	ASTE002977	N/A	N/A	N/A	N/A
ASTEI11276	ASTE007400	AGAP010971	1	98.0349	50
ASTEI03063	ASTE006824	AGAP001659	1	96.0619	100
ASTEI10644	ASTE010206	AGAP004904	1	93.8492	100
ASTEI01679	ASTE006406	AGAP007777	1	84.4732	100
ASTEI02529	ASTE003772	AGAP005766	1	69.1358	0
ASTEI09196	ASTE008188	AGAP011780	1	94.7867	100
ASTEI00430	ASTE004210	AGAP002830	1	98.2924	75
ASTEI02567	ASTE008338	AGAP007039	1	60.5455	75
ASTEI08036	ASTE006023	AGAP001200	1	93.0636	75
ASTEI00185	ASTE003495	AGAP002306	1	84.8276	100
ASTEI11432	ASTE008287	AGAP006961	1	90.7859	25
ASTEI10604	ASTE000912	AGAP000184	1	86.3768	75
ASTEI02267	ASTE009590	AGAP005693	1	74.1419	100
ASTEI00055	ASTE007167	AGAP002925	1	88.5768	100
ASTEI00393	ASTE004246	AGAP002091	1	90.0589	100
ASTEI06480	ASTE009787	AGAP009786	1	93.1309	100
ASTEI02622	ASTE008287	AGAP006961	1	90.7859	25
ASTEI07500	ASTE006979	AGAP001345	1	93.3616	100
ASTEI07456	ASTE001413	N/A	N/A	N/A	N/A
ASTEI00668	ASTE000856	AGAP004324	1	85.4067	100
ASTEI08224	ASTE000202	AGAP004002	1	99.651	100
ASTEI04722	ASTE006277	AGAP009623	1	97.8916	100
ASTEI07122	ASTE006769	AGAP010510	1	95.5947	100
ASTEI08848	ASTE001167	AGAP000007	1	91.4414	100
ASTEI00234	ASTE003511	AGAP003139	1	69.163	25
ASTEI05543	ASTE000165	AGAP002058	1	87.1429	100
ASTEI08305	ASTE007947	AGAP010156	1	95.3789	75
ASTEI02221	ASTE009536	AGAP005627	1	54.4615	100
ASTEI09117	ASTE011456	AGAP006223	0	77.6524	75
ASTEI01671	ASTE006413	AGAP007784	1	96.1089	100
ASTEI03300	ASTE008064	AGAP003021	1	99.8807	100
ASTEI00521	ASTE007917	AGAP013509	1	82.6498	50
ASTEI05047	ASTE001605	AGAP008802	1	97.8313	100
ASTEI07691	ASTE011683	AGAP007918	1	91.1504	100
ASTEI06897	ASTE007501	AGAP007123	1	94.3144	100
ASTEI08247	ASTE002597	N/A	N/A	N/A	N/A
ASTEI08311	ASTE007942	AGAP010147	1	93.2177	100
ASTEI04436	ASTE006286	AGAP000720	1	92.2895	100
ASTEI03062	ASTE006822	AGAP001657	1	93.9607	100
ASTEI08688	ASTE002912	AGAP004362	1	94.0351	100
ASTEI05419	ASTE003422	AGAP002075	1	80.5601	0
ASTEI00306	ASTE002770	AGAP003057	1	90.1235	50
ASTEI04775	ASTE002946	AGAP028164	0	94.9367	100
ASTEI07457	ASTE001413	N/A	N/A	N/A	N/A
ASTEI03043	ASTE005077	AGAP008227	1	98.1618	100
ASTEI09290	ASTE000814	AGAP006348	1	59.1356	100
ASTEI01198	ASTE007444	AGAP000862	1	89.1949	50
ASTEI10732	ASTE011209	AGAP002564	1	97.8022	50
ASTEI00464	ASTE010660	AGAP002879	1	72.7372	100
ASTEI05722	ASTE009761	AGAP001497	1	97.0716	100
ASTEI06344	ASTE004864	AGAP005962	1	74.9398	100
ASTEI00676	ASTE008900	AGAP003168	1	94.8315	100
ASTEI09751	ASTE009899	AGAP009917	1	69.4783	100
ASTEI06118	ASTE001846	N/A	N/A	N/A	N/A
ASTEI10553	ASTE005967	AGAP001257	1	96.8811	100
ASTEI03494	ASTE000344	AGAP000901	1	92.2101	100
ASTEI01887	ASTE007267	AGAP008143	1	88.3627	100
ASTEI04167	ASTE009395	AGAP010730	1	70.7031	100
ASTEI08774	ASTE009800	AGAP011505	1	72.766	0
ASTEI09849	ASTE009656	AGAP010280	1	92.3261	100
ASTEI07530	ASTE008876	AGAP001377	1	72.8346	100
ASTEI04897	ASTE003966	N/A	N/A	N/A	N/A
ASTEI10688	ASTE004748	AGAP004396	1	97.2803	100
ASTEI10623	ASTE002493	AGAP012167	1	96.595	100
ASTEI05820	ASTE005409	AGAP011052	1	80.5643	100
ASTEI07645	ASTE003754	AGAP004192	1	98.9378	75
ASTEI10195	ASTE011139	AGAP005293	1	97.4257	100
ASTEI05845	ASTE008450	AGAP011026	1	79.1228	75
ASTEI02571	ASTE008336	N/A	N/A	N/A	N/A
ASTEI00716	ASTE008937	N/A	N/A	N/A	N/A
ASTEI02558	ASTE008348	AGAP007048	1	57.6433	100
ASTEI01466	ASTE002335	AGAP007563	1	29.355	100
ASTEI08942	ASTE009012	AGAP002414	1	82.1551	100
ASTEI05938	ASTE007999	AGAP004855	1	85.3659	100
ASTEI08922	ASTE009036	AGAP003250	1	80.5556	100
ASTEI07641	ASTE004135	AGAP012497	0	70.7071	0
ASTEI04650	ASTE011572	AGAP006821	1	94.9749	75
ASTEI03923	ASTE008367	AGAP010056	1	90.2527	100
ASTEI00197	ASTE003507	AGAP002318	1	95.1613	100
ASTEI02302	ASTE004575	AGAP012407	1	94.0678	75
ASTEI02252	ASTE009570	AGAP005662	1	97.3747	75
ASTEI10249	ASTE003848	AGAP009033	1	77.6786	100
ASTEI06836	ASTE001228	AGAP005860	1	96.0784	100
ASTEI11411	ASTE006624	AGAP010657	1	84.3251	75
ASTEI01453	ASTE002353	AGAP007545	1	96.7871	100
ASTEI01776	ASTE006303	AGAP008013	1	54.7383	100
ASTEI02163	ASTE010238	AGAP005559	1	93.2367	100
ASTEI07692	ASTE011683	AGAP007918	1	91.1504	100
ASTEI06423	ASTE009265	AGAP029051	1	74.7057	75
ASTEI09889	ASTE003208	AGAP008622	1	97.7579	100
ASTEI02223	ASTE009539	AGAP005630	1	98.7562	100
ASTEI02634	ASTE008276	AGAP006660	1	95.8838	100
ASTEI03537	ASTE000302	AGAP001026	1	84.9515	100
ASTEI11316	ASTE010029	AGAP002378	1	95.2381	100
ASTEI01405	ASTE005939	AGAP007491	1	89	100
ASTEI09419	ASTE000800	AGAP006366	1	98.2059	100
ASTEI07768	ASTE001316	AGAP000659	1	88.6652	0
ASTEI04345	ASTE010143	AGAP002340	1	89.1459	75
ASTEI03167	ASTE006938	AGAP002739	1	96.9192	100
ASTEI06602	ASTE003553	AGAP028010	0	69.5391	25
ASTEI05387	ASTE006623	AGAP010658	1	86.9628	50
ASTEI06643	ASTE008693	AGAP008364	1	88.4824	100
ASTEI01083	ASTE005151	AGAP000220	1	94.0648	100
ASTEI03473	ASTE000363	AGAP000881	1	84.6296	75
ASTEI04028	ASTE005677	AGAP009944	1	92.9412	50
ASTEI08736	ASTE009841	AGAP001884	1	98.4095	100
ASTEI09235	ASTE004684	AGAP011827	1	97.4684	100
ASTEI10608	ASTE000916	AGAP000180	1	93.4426	75
ASTEI10077	ASTE000547	AGAP005381	1	83.1699	100
ASTEI09920	ASTE002262	AGAP008654	1	62.4264	100
ASTEI05092	ASTE004772	AGAP011895	1	90.709	100
ASTEI04470	ASTE006149	AGAP000607	1	61.9898	100
ASTEI08528	ASTE007001	AGAP005833	1	77.3519	100
ASTEI09094	ASTE006201	AGAP006186	1	93.6149	50
ASTEI09274	ASTE000628	AGAP006327	1	81.5562	75
ASTEI097191	ASTE004443	AGAP007258	1	96.0044	100
ASTEI10609	ASTE000917	AGAP000179	1	90.2098	50
ASTEI08901	ASTE000616	AGAP006278	1	73.4375	100
ASTEI08428	ASTE008182	AGAP010812	1	68.2397	50
ASTEI01714	ASTE006371	AGAP007737	1	85.8911	100
ASTEI01385	ASTE005920	AGAP007457	1	73.9496	100
ASTEI09055	ASTE003912	AGAP004944	1	98.9181	50
ASTEI06551	ASTE002120	AGAP009863	1	94.0594	100
ASTEI00365	ASTE004620	AGAP002015	1	98.8437	100
ASTEI03475	ASTE000362	AGAP000883	1	92.0375	100
ASTEI07950	ASTE000678	AGAP002499	1	96.5451	100
ASTEI04368	ASTE006501	N/A	N/A	N/A	N/A
ASTEI01618	ASTE001684	AGAP007642	1	97.0849	100
ASTEI10015	ASTE006585	AGAP011629	1	92.4901	100
ASTEI08690	ASTE002914	AGAP004366	1	97.3822	100
ASTEI01349	ASTE005884	AGAP007393	1	87.0902	100
ASTEI00470	ASTE010668	AGAP002884	1	100	100
ASTEI00222	ASTE001439	AGAP003153	1	99.6743	100
ASTEI05866	ASTE008470	AGAP011971	1	74.552	100
ASTEI09120	ASTE011459	N/A	N/A	N/A	N/A
ASTEI02889	ASTE010508	N/A	N/A	N/A	N/A
ASTEI05686	ASTE006818	AGAP001653	1	97.1074	100
ASTEI08119	ASTE003605	AGAP004744	1	98.4305	75
ASTEI07414	ASTE001371	AGAP003652	1	96.5049	100
ASTEI02887	ASTE010509	N/A	N/A	N/A	N/A
ASTEI01972	ASTE000053	AGAP008988	1	97.7612	100
ASTEI07593	ASTE010922	AGAP004142	1	94.802	100
ASTEI03698	ASTE003737	AGAP004212	1	96.0591	100
ASTEI02219	ASTE009534	AGAP005625	1	81.77	100
ASTEI00405	ASTE004235	AGAP002101	1	95.5629	100
ASTEI01517	ASTE001775	AGAP007619	1	94.8347	100
ASTEI05644	ASTE010975	AGAP011137	1	89.9457	100
ASTEI00450	ASTE004191	AGAP002858	1	94.8077	100
ASTEI05590	ASTE000952	AGAP011092	1	92.7445	75
ASTEI04419	ASTE001205	AGAP000565	1	93.1947	100
ASTEI10694	ASTE004742	AGAP012514	1	89.0034	0
ASTEI04137	ASTE005209	AGAP002655	1	94.7575	100
ASTEI10044	ASTE010340	AGAP006723	1	84.6281	75
ASTEI00923	ASTE002177	AGAP003321	0	83.2599	100
ASTEI02587	ASTE008318	AGAP007017	0	66	50
ASTEI10403	ASTE002756	AGAP006036	1	85.7143	75
ASTEI04387	ASTE002228	AGAP003556	1	98.801	100
ASTEI03620	ASTE002404	AGAP001424	1	91.125	100
ASTEI07612	ASTE004104	AGAP004159	1	96.1844	100
ASTEI09458	ASTE004385	AGAP010428	1	94.868	100
ASTEI04059	ASTE000500	AGAP002586	1	98.5549	100
ASTEI03952	ASTE003157	AGAP010025	1	99.0971	75
ASTEI09007	ASTE000110	AGAP010876	1	97.1768	100
ASTEI07956	ASTE000681	0	0	0	0
ASTEI04157	ASTE002934	AGAP010968	1	62.8809	100
ASTEI03148	ASTE006921	AGAP002759	1	97.2578	100
ASTEI05206	ASTE003050	AGAP009172	1	89.7536	100
ASTEI00424	ASTE004215	AGAP002825	1	98.5359	50
ASTEI06404	ASTE000076	AGAP010917	1	73.057	100
ASTEI03504	ASTE000334	AGAP000935	1	96.6245	100
ASTEI09946	ASTE005729	AGAP001127	1	83.5821	100
ASTEI11398	ASTE000140	AGAP002032	0	22.6955	75
ASTEI06346	ASTE004867	AGAP005960	1	95.941	100
ASTEI05330	ASTE004811	AGAP010588	1	97.619	100
ASTEI08086	ASTE006087	AGAP004794	1	78.392	100
ASTEI08683	ASTE002906	AGAP004352	1	94.7991	100
ASTEI10917	ASTE000804	AGAP006360	1	90.896	100
ASTEI01845	ASTE007310	AGAP008096	1	70.0301	100
ASTEI00005	ASTE007069	AGAP003215	1	99.5434	75
ASTEI04338	ASTE010007	AGAP002350	1	55.0265	100
ASTEI00060	ASTE007172	AGAP002919	1	75.6322	75
ASTEI07714	ASTE011705	N/A	N/A	N/A	N/A
ASTEI11163	ASTE009644	AGAP010267	1	87.6943	100
ASTEI01953	ASTE000030	0	0	0	0
ASTEI01739	ASTE006343	AGAP007975	1	86.9396	100
ASTEI03045	ASTE005076	AGAP008225	1	86.7797	100
ASTEI08313	ASTE007940	AGAP010145	1	88.4937	100
ASTEI06809	ASTE008268	AGAP011197	1	91.4894	100
ASTEI05771	ASTE004166	N/A	N/A	N/A	N/A
ASTEI08103	ASTE003585	AGAP004777	1	77.2727	100
ASTEI08515	ASTE007851	AGAP006570	1	95.6204	100
ASTEI07332	ASTE009739	AGAP009685	1	97.2093	75
ASTEI01419	ASTE005953	AGAP007505	1	88.8889	100
ASTEI06800	ASTE008259	AGAP011208	1	96.2637	100
ASTEI07075	ASTE002586	AGAP004055	1	93.712	50
ASTEI02061	ASTE010702	AGAP005434	1	78.2158	100
ASTEI07954	ASTE000680	AGAP002502	1	48.5526	100
ASTEI10727	ASTE011204	AGAP002557	1	98.8468	100
ASTEI05123	ASTE007370	AGAP011937	1	92.228	100
ASTEI02092	ASTE010313	AGAP005471	1	84.8725	100
ASTEI04325	ASTE010018	AGAP002365	1	74.6228	100
ASTEI03327	ASTE008090	AGAP003047	1	86.409	100
ASTEI04256	ASTE011227	AGAP011352	1	97.0458	100
ASTEI02087	ASTE010320	AGAP005467	1	88.0368	100
ASTEI02282	ASTE006810	AGAP006686	1	98.9243	100
ASTEI04276	ASTE009345	AGAP004109	1	88.8418	100
ASTEI02309	ASTE004580	AGAP012401	1	89.1348	100
ASTEI04473	ASTE006147	N/A	N/A	N/A	N/A
ASTEI06478	ASTE009789	AGAP009783	1	97.1223	100
ASTEI03617	ASTE002401	AGAP001420	1	98.4314	100
ASTEI10180	ASTE010605	AGAP001928	1	87.0416	100
ASTEI00707	ASTE008929	AGAP002464	1	89.6996	100
ASTEI07379	ASTE002686	0	0	0	0
ASTEI07109	ASTE006756	AGAP010530	1	62.028	75
ASTEI09472	ASTE004399	AGAP010662	1	70.8904	0
ASTEI05961	ASTE008021	AGAP004832	1	64.3822	100
ASTEI07228	ASTE000772	AGAP006478	1	73.3463	100
ASTEI06698	ASTE006725	AGAP010331	1	88.3005	50
ASTEI09752	ASTE009898	AGAP009916	1	52.3336	100
ASTEI04438	ASTE006285	0	0	0	0
ASTEI10474	ASTE003235	AGAP008584	1	86.8613	100
ASTEI03941	ASTE003169	AGAP010039	1	97.6695	100
ASTEI09693	ASTE000966	AGAP007203	1	94.1601	0
ASTEI01384	ASTE005919	AGAP007456	1	62.9151	100
ASTEI05542	ASTE000165	AGAP002058	1	87.1429	100
ASTEI071952	ASTE010126	AGAP009082	1	97.7823	100
ASTEI07960	ASTE001831	AGAP012029	1	91.0053	100
ASTEI04175	ASTE009404	AGAP012678	1	97.6793	0
ASTEI00238	ASTE003516	AGAP003136	1	91.1964	100
ASTEI08198	ASTE005298	AGAP003626	1	66.2295	25
ASTEI02810	ASTE010498	AGAP005894	1	95.7166	50
ASTEI07467	ASTE001423	AGAP004598	1	90.9341	75
ASTEI01697	ASTE006388	AGAP028064	1	61.3861	75
ASTEI04331	ASTE010013	AGAP002356	1	99.4521	100
ASTEI09118	ASTE011457	N/A	N/A	N/A	N/A
ASTEI00404	ASTE004235	AGAP002101	1	95.5629	100
ASTEI02833	ASTE010473	AGAP005789	1	64.4793	0
ASTEI02624	ASTE008285	AGAP006962	1	78.1186	75
ASTEI09762	ASTE009890	AGAP009907	1	90.2477	100
ASTEI04422	ASTE001208	AGAP000558	1	67.5287	50
ASTEI11087	ASTE008128	AGAP003477	1	96.7985	75
ASTEI04920	ASTE003945	AGAP004437	1	97.6712	100
ASTEI11478	ASTE007030	AGAP005728	1	73.487	100
ASTEI07192	ASTE010117	AGAP009091	1	95.6967	100
ASTEI06043	ASTE002515	AGAP012140	1	95.754	100
ASTEI06290	ASTE011589	AGAP000380	1	91.4634	100
ASTEI04344	ASTE010142	AGAP002341	1	83.0435	50
ASTEI04235	ASTE011248	AGAP011329	0	94.6731	100
ASTEI07292	ASTE007186	AGAP005072	1	75.3792	50
ASTEI10324	ASTE003269	AGAP011478	1	80.2158	25
ASTEI03223	ASTE009322	AGAP002802	1	82.3392	100
ASTEI08985	ASTE005566	AGAP004071	1	91.6413	100
ASTEI07553	ASTE000459	AGAP001407	1	99.2347	100
ASTEI04005	ASTE004269	AGAP009970	1	98.6268	50
ASTEI08719	ASTE009825	AGAP001905	1	64.6761	100
ASTEI00584	ASTE004515	AGAP002192	1	96.9466	50
ASTEI10577	ASTE007702	AGAP000534	1	77.1218	100
ASTEI05501	ASTE011472	AGAP001601	1	85.159	100
ASTEI08607	ASTE010393	AGAP006782	1	97.6744	100
ASTEI09943	ASTE005726	AGAP001124	1	87.9518	100
ASTEI00555	ASTE000732	AGAP002157	1	96.9981	75
ASTEI10716	ASTE003222	AGAP008604	1	84.802	100
ASTEI05819	ASTE005408	AGAP011053	1	89.5385	100
ASTEI07182	ASTE010104	AGAP009105	1	99.154	100
ASTEI04478	ASTE006143	AGAP000616	1	99.7658	100
ASTEI05718	ASTE009765	AGAP001501	1	81.8681	100
ASTEI05635	ASTE010984	AGAP011130	1	92.4812	50
ASTEI07324	ASTE009748	AGAP009694	1	93.75	50
ASTEI09655	ASTE002449	AGAP010870	1	94.6188	100
ASTEI01381	ASTE005917	AGAP007453	1	44.7312	100
ASTEI03146	ASTE006919	AGAP002761	1	96.2457	100
ASTEI04628	ASTE005656	AGAP006871	1	98.855	100
ASTEI00476	ASTE010675	AGAP002890	1	91.0165	100
ASTEI10247	ASTE003850	AGAP009031	1	97.9798	100
ASTEI05672	ASTE004943	AGAP011172	1	94.9367	100
ASTEI04413	ASTE001196	AGAP000315	0	88.6427	100
ASTEI08087	ASTE006086	AGAP004793	1	82.3045	100
ASTEI05075	ASTE004755	AGAP011872	1	89.1304	50
ASTEI03561	ASTE000276	AGAP000622	1	51.4914	50
ASTEI04409	ASTE001192	AGAP000577	1	94.8428	100
ASTEI01642	ASTE006446	AGAP007809	1	94.8669	100
ASTEI05240	ASTE001474	AGAP009213	1	73.7794	100
ASTEI10548	ASTE005965	AGAP001264	1	84.1889	100
ASTEI09457	ASTE004384	AGAP010429	1	98.4826	100
ASTEI01530	ASTE001759	AGAP007629	1	93.0419	75
ASTEI04705	ASTE000445	AGAP009642	1	90.5444	100
ASTEI09899	ASTE003199	AGAP008632	1	97.0968	100
ASTEI03853	ASTE011402	AGAP009486	1	97.6744	100
ASTEI01494	ASTE001800	AGAP007592	1	87.7058	100
ASTEI03857	ASTE011306	AGAP011531	1	91.2752	100
ASTEI02851	ASTE010454	AGAP006996	1	97.6395	100
ASTEI09715	ASTE004461	AGAP007244	1	89.7196	100
ASTEI01617	ASTE001685	AGAP007643	1	100	100
ASTEI07687	ASTE011679	AGAP007921	1	98.7132	100
ASTEI05247	ASTE001470	AGAP009224	1	91.9908	100
ASTEI00959	ASTE006184	AGAP003960	1	75.1295	50
ASTEI06933	ASTE000407	AGAP004653	1	89.7638	100
ASTEI079290	ASTE000658	AGAP002481	1	98.5143	75
ASTEI00820	ASTE001926	AGAP003887	1	80.236	75
ASTEI05674	ASTE004941	AGAP011174	1	99.7696	100
ASTEI00797	ASTE009376	AGAP013233	1	85.8017	50
ASTEI05713	ASTE009769	AGAP001507	1	91.3343	50
ASTEI07920	ASTE000647	AGAP003194	1	84.9776	100
ASTEI08489	ASTE001951	AGAP005802	1	98.8506	100
ASTEI05380	ASTE010088	AGAP012577	1	93.6015	25
ASTEI09553	ASTE008129	AGAP003475	1	84.749	75
ASTEI02789	ASTE002571	AGAP005914	1	78.0876	100
ASTEI09571	ASTE002274	AGAP008667	1	95.442	100
ASTEI11521	ASTE002285	AGAP008684	1	86.8996	100
ASTEI10265	ASTE001082	N/A	N/A	N/A	N/A
ASTEI04371	ASTE004664	AGAP003578	1	93.2515	0
ASTEI03294	ASTE008058	AGAP003015	1	95.9906	100
ASTEI05067	ASTE005694	AGAP011851	1	86.6029	100
ASTEI07527	ASTE008872	AGAP001374	1	47.5703	75
ASTEI04367	ASTE006502	AGAP003584	1	93.0556	100
ASTEI02980	ASTE008632	AGAP008305	1	93.9641	100
ASTEI08667	ASTE002890	0	0	0	0
ASTEI03477	ASTE000360	AGAP000885	1	80	100
ASTEI00675	ASTE008899	AGAP003167	1	96.9101	100
ASTEI07496	ASTE006984	AGAP001341	1	97.5824	100
ASTEI08904	ASTE000611	AGAP006275	1	64.7059	75
ASTEI04589	ASTE005619	AGAP006907	1	87.8049	100
ASTEI08859	ASTE001180	AGAP000562	1	97.7625	50
ASTEI10006	ASTE006251	AGAP009310	1	92.7046	75
ASTEI03550	ASTE000288	AGAP001037	1	90.7916	75
ASTEI03284	ASTE008047	AGAP003003	1	93.1734	75
ASTEI075886	ASTE010930	AGAP004149	1	87.2928	75
ASTEI05923	ASTE007984	AGAP004870	1	89.9096	100
ASTEI00366	ASTE004620	AGAP002015	1	98.8437	100
ASTEI08184	ASTE005320	AGAP003610	1	85.7571	100
ASTEI01383	ASTE005919	AGAP007456	1	62.9151	100
ASTEI07873	ASTE003700	AGAP010228	1	91.0014	100
ASTEI05071	ASTE005698	AGAP011859	1	91.3846	50
ASTEI06424	ASTE009266	AGAP029051	0	13.2073	100
ASTEI04340	ASTE010004	AGAP002347	1	90.8213	100
ASTEI08867	ASTE008440	AGAP003277	1	91.0026	100
ASTEI08520	ASTE007011	AGAP005845	1	97.4026	100
ASTEI02998	ASTE008614	AGAP008278	1	61.0932	100
ASTEI03023	ASTE006519	AGAP012475	1	98.0099	50
ASTEI06164	ASTE003872	AGAP009160	1	81.3696	100
ASTEI11533	ASTE009900	AGAP009918	1	59.3444	100
ASTEI11248	ASTE010897	AGAP010691	1	95.8652	75
ASTEI05197	ASTE003038	AGAP028140	1	76.525	100
ASTEI02067	ASTE010710	AGAP005447	1	79.4805	100
ASTEI07166	ASTE006646	AGAP009119	1	77.33	100
ASTEI05660	ASTE004955	AGAP011158	1	87.9733	100
ASTEI09346	ASTE010997	AGAP012662	1	85.3896	0
ASTEI04364	ASTE006505	N/A	N/A	N/A	N/A
ASTEI03188	ASTE006961	AGAP002718	1	87.6667	100
ASTEI07510	ASTE007197	AGAP001356	1	94.844	50
ASTEI08609	ASTE010391	AGAP006780	1	92.3077	100
ASTEI07252	ASTE000748	AGAP005110	1	100	100
ASTEI03837	ASTE011387	AGAP009505	1	96.6229	100
ASTEI11463	ASTE004273	AGAP009974	1	58.7302	100
ASTEI08713	ASTE009820	AGAP012906	1	81.982	0
ASTEI11356	ASTE003237	AGAP028204	1	31.4796	100
ASTEI07254	ASTE000746	AGAP005108	1	82.0823	75
ASTEI08764	ASTE009871	AGAP001827	1	84.6074	50
ASTEI08714	ASTE009821	AGAP001910	1	98.7705	100
ASTEI04136	ASTE005210	AGAP002654	1	82.1577	100
ASTEI03673	ASTE006048	AGAP004238	1	98.9228	100
ASTEI03010	ASTE008600	AGAP008265	1	97.2167	100
ASTEI10710	ASTE003227	AGAP008596	1	71.151	100
ASTEI02013	ASTE003101	AGAP009737	1	97.4462	100
ASTEI08290	ASTE000016	AGAP010175	1	88.4222	100
ASTEI02254	ASTE009576	AGAP012831	0	97.8261	0
ASTEI10554	ASTE005968	AGAP001256	1	93.8438	100
ASTEI00114	ASTE003070	AGAP001792	1	98.1575	100
ASTEI07395	ASTE001357	AGAP004031	1	97.2892	75
ASTEI06661	ASTE007235	AGAP004674	1	59.1045	25
ASTEI04591	ASTE005620	AGAP006904	1	85.2632	100
ASTEI09829	ASTE009635	AGAP010257	1	89.2193	75
ASTEI07096	ASTE001594	AGAP028728	1	72.6744	50
ASTEI04359	ASTE006510	N/A	N/A	N/A	N/A
ASTEI09057	ASTE003572	AGAP004948	1	63.1579	0
ASTEI01567	ASTE001728	AGAP007693	1	76.9424	75
ASTEI04482	ASTE006138	AGAP000481	1	70.632	25
ASTEI01125	ASTE005445	AGAP000794	1	97.8633	50
ASTEI07953	ASTE000680	AGAP002502	1	48.5526	100
ASTEI04735	ASTE007786	AGAP009610	1	79.7546	100
ASTEI09404	ASTE000450	AGAP011604	1	85.7724	50
ASTEI02760	ASTE001023	AGAP006130	1	97.4026	100
ASTEI00907	ASTE008782	N/A	N/A	N/A	N/A
ASTEI02989	ASTE008621	N/A	N/A	N/A	N/A
ASTEI00905	ASTE008784	N/A	N/A	N/A	N/A
ASTEI08706	ASTE009813	AGAP001919	1	89.2135	75
ASTEI11181	ASTE007140	AGAP002764	1	77.1242	50
ASTEI03377	ASTE003138	AGAP003405	1	93.7768	100
ASTEI09336	ASTE011012	AGAP003532	1	98.1413	100
ASTEI09205	ASTE008202	AGAP011800	1	94.8949	100
ASTEI08538	ASTE007423	AGAP005822	1	70.7602	50
ASTEI01538	ASTE001752	0	0	0	0
ASTEI11137	ASTE000014	AGAP010173	1	99.6795	100
ASTEI03288	ASTE008051	AGAP003008	1	99.5146	50
ASTEI00289	ASTE009946	AGAP003077	1	82.2581	100
ASTEI06949	ASTE007965	AGAP004638	1	67.5758	75
ASTEI07181	ASTE010103	AGAP009106	1	84.2657	100
ASTEI07133	ASTE006780	AGAP010499	1	90.9814	100
ASTEI05639	ASTE010980	AGAP011133	1	98.0469	100
ASTEI02454	ASTE011525	AGAP012248	1	94.5978	100
ASTEI04472	ASTE006147	N/A	N/A	N/A	N/A
ASTEI00996	ASTE010553	AGAP000756	1	91.8651	100
ASTEI03179	ASTE006949	AGAP002728	1	92.5659	100
ASTEI03145	ASTE006918	AGAP002762	1	98.3395	100
ASTEI02135	ASTE010267	AGAP005530	1	68.8928	100
ASTEI02180	ASTE009490	AGAP005576	1	96.3168	100
ASTEI06350	ASTE004871	AGAP005956	1	84.7122	100
ASTEI01382	ASTE005918	AGAP007454	1	55	100
ASTEI06177	ASTE003887	AGAP009143	1	91.3259	100
ASTEI11239	ASTE003052	AGAP009173	1	94.7674	100
ASTEI09150	ASTE004732	AGAP011765	1	85.0192	100
ASTEI10692	ASTE004743	AGAP013338	1	95.7708	75
ASTEI02031	ASTE002982	N/A	N/A	N/A	N/A
ASTEI00122	ASTE006622	AGAP001798	1	87.6506	50
ASTEI00162	ASTE003472	AGAP002284	1	91.4661	75
ASTEI04355	ASTE006513	AGAP003597	1	45.848	100
ASTEI04816	ASTE004048	AGAP004549	1	87.5	100
ASTEI07206	ASTE010131	AGAP009076	1	85.1792	100
ASTEI07180	ASTE010100	AGAP009110	1	33.3333	100
ASTEI11136	ASTE000015	AGAP010174	1	94.1176	100
ASTEI08343	ASTE001534	AGAP010451	1	91.3442	100
ASTEI08581	ASTE001912	AGAP011698	1	39.6373	0
ASTEI05125	ASTE007372	AGAP011939	1	82.7655	100
ASTEI11396	ASTE010407	AGAP000994	1	83.1601	25
ASTEI04240	ASTE011243	AGAP011334	1	67.2209	100
ASTEI11656	ASTE002493	AGAP012167	1	96.595	100
ASTEI07629	ASTE004121	AGAP004176	1	81.095	100
ASTEI08122	ASTE003608	AGAP004747	1	83.6901	100
ASTEI02598	ASTE008307	AGAP006936	1	98.366	100
ASTEI01439	ASTE002366	AGAP007532	1	97.7202	100
ASTEI11222	ASTE007769	AGAP008516	1	58.3763	100
ASTEI00573	ASTE011568	AGAP002182	1	99.0148	75
ASTEI09193	ASTE008185	AGAP011777	1	90.1754	50
ASTEI03832	ASTE011383	AGAP009510	1	98.0831	100
ASTEI05821	ASTE005410	AGAP011050	1	92.1384	100
ASTEI10368	ASTE011344	AGAP004890	1	72.6027	100
ASTEI11306	ASTE001196	AGAP000315	0	88.6427	100
ASTEI10573	ASTE007698	AGAP000549	1	85.3191	25
ASTEI08858	ASTE001178	AGAP000561	1	74.4659	50
ASTEI05539	ASTE000170	AGAP002061	1	96.9152	100
ASTEI08921	ASTE009037	AGAP003251	1	80.1075	100
ASTEI03382	ASTE003144	AGAP003397	1	93.9216	100
ASTEI02139	ASTE010263	AGAP005535	1	98.9201	100
ASTEI09702	ASTE000957	AGAP007215	1	91.6515	50
ASTEI01282	ASTE005814	AGAP007309	1	98.9655	100
ASTEI01621	ASTE001680	AGAP007638	1	85.1562	50
ASTEI04953	ASTE001271	AGAP008896	1	97.9564	100
ASTEI01907	ASTE004556	AGAP008916	1	91.3043	100
ASTEI01924	ASTE004535	AGAP008929	1	87.6141	100
ASTEI07897	ASTE010960	AGAP010251	1	98.2941	100
ASTEI11596	ASTE000226	AGAP011503	1	69.5652	75
ASTEI07460	ASTE001416	AGAP013001	1	88.9823	50
ASTEI08844	ASTE001164	AGAP000010	1	81.3513	75
ASTEI01076	ASTE005159	AGAP000211	1	88.0074	50
ASTEI09967	ASTE005750	AGAP001151	1	90.625	100
ASTEI00128	ASTE006614	AGAP001805	1	91.7051	100
ASTEI00546	ASTE011338	AGAP002149	1	56.7677	50
ASTEI00268	ASTE009965	AGAP003106	1	84.1046	100
ASTEI09365	ASTE006740	AGAP003492	1	94.3089	50
ASTEI06985	ASTE002857	AGAP003702	1	61.0966	100
ASTEI03677	ASTE006052	AGAP004235	1	83.5955	100
ASTEI07239	ASTE000760	AGAP005124	1	91.1111	75
ASTEI05989	ASTE008411	AGAP005246	1	84.3038	0
ASTEI05005	ASTE008814	AGAP008849	1	97.5904	50
ASTEI01989	ASTE007572	AGAP009701	1	95.9669	75
ASTEI06526	ASTE009452	AGAP009834	1	96.6019	100
ASTEI07874	ASTE003699	AGAP010229	1	95.5959	100
ASTEI09873	ASTE009682	AGAP010298	1	99.5935	0
ASTEI02521	ASTE010223	AGAP012693	0	78.6232	0
ASTEI08919	ASTE009038	AGAP013184	1	64.9746	100
ASTEI07259	ASTE000739	AGAP005102	1	93.7639	75
ASTEI08308	ASTE007944	AGAP010150	1	94.2396	100
ASTEI09006	ASTE000109	AGAP010877	1	87.9925	100
ASTEI01150	ASTE005417	0	0	0	0
ASTEI09560	ASTE004648	N/A	N/A	N/A	N/A
ASTEI04241	ASTE011242	0	0	0	0
ASTEI09499	ASTE002967	AGAP008752	1	80.4152	100
ASTEI03633	ASTE002420	AGAP001440	1	99.2788	50
ASTEI01433	ASTE002372	AGAP007523	1	86.4204	100
ASTEI01576	ASTE001720	AGAP007683	1	97.9012	75
ASTEI10282	ASTE000842	AGAP009291	1	98.8597	100
ASTEI01149	ASTE005418	0	0	0	0
ASTEI04171	ASTE009399	N/A	N/A	N/A	N/A
ASTEI01249	ASTE006069	AGAP000044	1	78.7736	100
ASTEI07837	ASTE000384	AGAP000305	1	93.1217	100
ASTEI07518	ASTE007190	AGAP001366	1	80.4618	100
ASTEI05122	ASTE007369	N/A	N/A	N/A	N/A
ASTEI11084	ASTE008723	AGAP008403	1	76.8529	100
ASTEI00046	ASTE007157	AGAP001759	1	98.057	75
ASTEI03577	ASTE000259	AGAP000973	1	88.4344	100
ASTEI10178	ASTE010607	AGAP001930	1	88.835	100
ASTEI00316	ASTE002779	AGAP001973	1	98.8142	100
ASTEI04313	ASTE010028	AGAP002376	1	80	100
ASTEI10729	ASTE011206	AGAP002559	1	93.2722	100
ASTEI11402	ASTE009093	AGAP002914	1	91.2281	75
ASTEI11332	ASTE009093	AGAP002914	1	91.2281	75
ASTEI08883	ASTE007430	AGAP003300	1	86.0656	100
ASTEI07419	ASTE001375	AGAP003656	1	80.8743	75
ASTEI07428	ASTE001384	AGAP003663	1	67.0606	100
ASTEI00899	ASTE008788	AGAP003768	1	95.6204	100
ASTEI08159	ASTE003651	AGAP004708	1	81.448	0
ASTEI05916	ASTE007976	AGAP004877	1	98.0726	100
ASTEI10391	ASTE003786	AGAP005752	1	80.1887	75
ASTEI09438	ASTE008969	AGAP006383	1	93.0131	100
ASTEI04630	ASTE005658	AGAP006868	1	78.3878	100
ASTEI06614	ASTE008724	AGAP008404	1	66.7851	100
ASTEI04991	ASTE009600	AGAP008863	1	38.0824	100
ASTEI03790	ASTE010744	AGAP009558	1	99.3671	75
ASTEI04736	ASTE007785	AGAP009609	1	95.881	75
ASTEI06663	ASTE007233	AGAP010310	1	99.7717	0
ASTEI06114	ASTE001850	AGAP012053	1	91.2281	100
ASTEI02424	ASTE001554	AGAP012281	1	97.1429	100
ASTEI03588	ASTE000244	N/A	N/A	N/A	N/A
ASTEI08818	ASTE001139	AGAP000325	1	83.8352	100
ASTEI05807	ASTE001099	AGAP001273	1	98.2626	75
ASTEI07533	ASTE008879	AGAP001381	1	87.9028	100
ASTEI08756	ASTE009861	AGAP001863	1	49.0909	100
ASTEI09367	ASTE004642	AGAP003490	1	89.899	25
ASTEI08656	ASTE000825	AGAP006339	1	81.8182	50
ASTEI02678	ASTE007803	AGAP006615	1	87.931	100
ASTEI10046	ASTE010343	AGAP006729	1	88.162	75
ASTEI08645	ASTE010357	AGAP006743	1	64.5455	100
ASTEI08410	ASTE008164	AGAP010792	1	97.1429	100
ASTEI06079	ASTE002101	0	0	0	0
ASTEI10144	ASTE001048	N/A	N/A	N/A	N/A
ASTEI00498	ASTE000483	AGAP002945	1	81.412	75
ASTEI00898	ASTE008789	AGAP003769	1	95.8521	100
ASTEI08624	ASTE010377	AGAP006766	1	96.2085	100
ASTEI04708	ASTE000449	AGAP009638	0	15.8547	50
ASTEI04169	ASTE009397	AGAP010733	1	81.6047	100
ASTEI01169	ASTE007105	AGAP000691	1	74.8031	100
ASTEI033031	ASTE008076	AGAP003033	1	93.2985	100
ASTEI00067	ASTE009093	AGAP002914	1	91.2281	75
ASTEI08147	ASTE003637	AGAP004725	1	95.9162	100
ASTEI10069	ASTE000537	AGAP005370	0	69.4794	100
ASTEI06906	ASTE007492	AGAP007131	1	100	50
ASTEI09704	ASTE004472	AGAP007217	1	97.0238	75
ASTEI01730	ASTE006353	AGAP007966	1	98.6532	100
ASTEI03749	ASTE010786	AGAP009576	0	2.17391	0
ASTEI08769	ASTE008408	AGAP011509	1	59.132	25
ASTEI06878	ASTE007521	0	0	0	0
ASTEI00834	ASTE005802	AGAP003904	1	84.0989	100
ASTEI03674	ASTE006049	AGAP004237	1	92.9374	100
ASTEI08997	ASTE000099	AGAP010886	1	59.6177	100
ASTEI04740	ASTE007782	AGAP008501	1	92.093	75
ASTEI10484	ASTE004932	AGAP011183	1	72.5694	100
ASTEI09599	ASTE005021	AGAP008165	1	97.7987	100
ASTEI06190	ASTE001517	AGAP000053	1	74.9386	100
ASTEI01112	ASTE005458	AGAP000249	1	85.596	100
ASTEI07805	ASTE003363	AGAP000275	1	87.1866	75
ASTEI09822	ASTE007719	AGAP000545	1	89.8653	100
ASTEI10574	ASTE007699	AGAP000548	1	56.3636	25
ASTEI04483	ASTE006137	AGAP000621	1	88.0531	50
ASTEI07025	ASTE010860	AGAP000806	1	70.6215	100
ASTEI07545	ASTE008894	AGAP001399	1	96.0375	100
ASTEI05470	ASTE011502	AGAP001512	1	94.6071	100
ASTEI07484	ASTE007882	AGAP001957	1	93.0147	75
ASTEI00168	ASTE003478	AGAP002291	1	91.6388	100
ASTEI08943	ASTE009011	AGAP002413	1	95.9233	100
ASTEI03169	ASTE006941	AGAP002737	0	19.3119	100
ASTEI00094	ASTE009980	AGAP002894	1	85.5422	50
ASTEI03317	ASTE008080	AGAP003037	1	85.1175	100
ASTEI09521	ASTE007058	AGAP003228	1	99.5338	100
ASTEI00924	ASTE002176	AGAP003322	1	92.2535	100
ASTEI09540	ASTE007740	AGAP003462	1	93.7838	100
ASTEI00943	ASTE002154	AGAP003928	1	84.2629	100
ASTEI04929	ASTE003936	AGAP004428	1	91.2517	50
ASTEI04913	ASTE003953	AGAP004443	1	37.9433	50
ASTEI04803	ASTE004060	AGAP004562	1	81.5081	100
ASTEI08091	ASTE006080	AGAP004773	1	90.9814	0
ASTEI08079	ASTE006093	AGAP004801	1	90.7549	100
ASTEI05907	ASTE007967	AGAP004886	1	89.418	50
ASTEI07284	ASTE010521	AGAP005082	1	93.0395	100
ASTEI02184	ASTE009494	AGAP005581	1	93.9394	100
ASTEI08518	ASTE007013	AGAP005847	1	90.4255	100
ASTEI09446	ASTE008976	AGAP006391	1	88.6105	100
ASTEI08514	ASTE007852	AGAP006569	1	97.9073	75
ASTEI02677	ASTE007802	AGAP006616	1	72.468	100
ASTEI02650	ASTE004517	AGAP006644	1	77.5887	75
ASTEI02606	ASTE008299	AGAP006945	1	74.1676	100
ASTEI02611	ASTE008295	AGAP006949	1	95.0061	100
ASTEI01329	ASTE005869	AGAP007374	1	89.7881	100
ASTEI01669	ASTE006415	AGAP007786	1	97.2973	100
ASTEI07740	ASTE011733	AGAP007860	1	77.2455	50
ASTEI07733	ASTE011727	AGAP007868	1	92.9385	100
ASTEI01764	ASTE006315	AGAP008000	1	86.1111	100
ASTEI11301	ASTE007769	AGAP008516	1	58.3763	100
ASTEI04757	ASTE007760	AGAP008530	1	92.959	75
ASTEI01897	ASTE001258	AGAP008907	1	88.4036	100
ASTEI07149	ASTE006629	AGAP009135	1	99.7727	50
ASTEI06175	ASTE003885	AGAP009146	1	68.6667	100
ASTEI10289	ASTE000850	AGAP009304	1	89.5722	75
ASTEI10314	ASTE007612	AGAP009380	1	90.5263	100
ASTEI04724	ASTE006275	AGAP009621	1	85.4167	100
ASTEI06531	ASTE009448	AGAP009839	1	90.2736	100
ASTEI09845	ASTE009652	AGAP010276	1	95.7711	100
ASTEI06668	ASTE007227	AGAP010315	1	74.3985	50
ASTEI05632	ASTE011050	AGAP011126	1	93.7716	100
ASTEI03878	ASTE011329	AGAP011551	1	86.6406	100
ASTEI09203	ASTE008200	AGAP011798	1	92.1481	100
ASTEI09239	ASTE004689	AGAP011833	1	96.6555	75
ASTEI00790	ASTE009370	AGAP012718	0	97.9757	0
ASTEI01333	ASTE005873	AGAP013544	1	88.5714	100
ASTEI05196	ASTE003037	AGAP028011	1	80.6211	100
ASTEI05273	ASTE003329	AGAP028093	1	62.7632	75
ASTEI02627	ASTE008282	N/A	N/A	N/A	N/A
ASTEI07479	ASTE007887	AGAP001951	1	94.3069	100
ASTEI03461	ASTE008759	AGAP002270	1	74.0648	50
ASTEI08132	ASTE003618	AGAP004758	1	88.0266	50
ASTEI09034	ASTE010194	AGAP004918	0	64.2623	100
ASTEI11768	ASTE007030	AGAP005728	1	73.487	100
ASTEI10149	ASTE001053	AGAP006448	1	61.0465	100
ASTEI06380	ASTE004901	AGAP006670	1	78.7798	100
ASTEI04988	ASTE009603	AGAP008865	1	95.3488	100
ASTEI071955	ASTE010132	AGAP009075	1	100	100
ASTEI10317	ASTE007615	AGAP009388	1	85.7143	75
ASTEI06484	ASTE009783	AGAP009790	1	88.3234	100
ASTEI06762	ASTE006655	AGAP010399	1	84.4125	50
ASTEI09657	ASTE002451	AGAP010866	1	87.6984	100
ASTEI10154	ASTE011304	AGAP011529	1	90.0419	50
ASTEI11122	ASTE008509	AGAP012010	1	78.7823	100
ASTEI11520	ASTE008509	AGAP012010	1	78.7823	100
ASTEI06101	ASTE001861	AGAP012068	1	91.411	100
ASTEI05471	ASTE011500	AGAP013185	0	36.8231	75
ASTEI09710	ASTE004466	0	0	0	0
ASTEI07045	ASTE001104	AGAP000359	1	64.0244	100
ASTEI09812	ASTE007727	AGAP000523	1	99.2754	50
ASTEI07540	ASTE008889	AGAP001391	1	91.9753	100
ASTEI05940	ASTE008001	AGAP004853	1	87.2404	100
ASTEI04683	ASTE000233	AGAP009667	1	80.9179	50
ASTEI01456	ASTE014264	0	0	0	0
ASTEI00170	ASTE003480	0	0	0	0
ASTEI06691	ASTE007648	N/A	N/A	N/A	N/A
ASTEI08829	ASTE001150	AGAP000989	1	88.4615	75
ASTEI04429	ASTE001215	AGAP000551	1	86.5427	75
ASTEI03122	ASTE006896	AGAP001724	1	93.9002	100
ASTEI08965	ASTE005589	AGAP002396	1	97.8149	100
ASTEI00518	ASTE007912	AGAP002969	1	96.9259	100
ASTEI00250	ASTE003527	AGAP003124	1	95.6449	100
ASTEI04916	ASTE003950	AGAP004440	1	95.2642	100
ASTEI10492	ASTE000595	AGAP006263	1	97.4874	100
ASTEI02562	ASTE008343	AGAP007043	1	76.5217	100
ASTEI10485	ASTE004932	AGAP011183	1	72.5694	100
ASTEI08772	ASTE009802	AGAP011507	1	74.5734	50
ASTEI08831	ASTE001152	AGAP000985	1	85.8228	100
ASTEI00367	ASTE004620	AGAP002015	1	98.8437	100
ASTEI05098	ASTE007340	AGAP011905	1	92.7686	100
ASTEI03251	ASTE002067	AGAP002127	1	100	100
ASTEI10182	ASTE005809	AGAP005306	1	54.1667	50
ASTEI06240	ASTE011642	AGAP000099	1	96.2766	50
ASTEI10783	ASTE007655	AGAP000167	1	81.6817	50
ASTEI01075	ASTE005159	AGAP000211	1	88.0074	50
ASTEI09813	ASTE007726	AGAP000526	1	71.8245	75
ASTEI04471	ASTE006148	AGAP000609	1	45.3865	100
ASTEI05733	ASTE008838	AGAP001490	1	76.0736	0
ASTEI05497	ASTE011475	AGAP001604	1	54.3063	100
ASTEI05687	ASTE006817	AGAP001652	1	86.3378	75
ASTEI00113	ASTE003071	AGAP001791	1	96.0887	100
ASTEI00127	ASTE006615	AGAP001804	1	82.5225	100
ASTEI00327	ASTE002790	AGAP001983	1	92.9134	100
ASTEI00535	ASTE001619	AGAP002136	1	83.7529	75
ASTEI00576	ASTE011565	AGAP002185	1	98.6226	100
ASTEI03459	ASTE008757	AGAP002268	1	73.3503	100
ASTEI00166	ASTE003476	AGAP002289	1	94.7627	100
ASTEI04348	ASTE010146	AGAP002337	1	96.5753	50
ASTEI04333	ASTE010012	AGAP002355	1	95.1482	100
ASTEI11107	ASTE010030	AGAP002379	1	70.3545	100
ASTEI07955	ASTE000680	AGAP002502	1	48.5526	100
ASTEI04143	ASTE005204	AGAP002661	1	89.6552	100
ASTEI03375	ASTE003136	AGAP003408	1	81.8182	100
ASTEI09350	ASTE010994	AGAP003513	1	94.168	100
ASTEI09348	ASTE010995	AGAP003514	1	93.3798	100
ASTEI00881	ASTE009157	AGAP003794	1	73.7815	100
ASTEI00948	ASTE002147	AGAP003935	1	98.374	75
ASTEI07603	ASTE010932	AGAP004151	1	93.4	100
ASTEI00646	ASTE000881	AGAP004300	1	84.5291	100
ASTEI08700	ASTE002923	AGAP004376	1	89.5692	100
ASTEI04868	ASTE003997	AGAP004487	1	92.217	100
ASTEI04856	ASTE004010	AGAP004501	1	74.8148	100
ASTEI04842	ASTE004028	AGAP004519	1	97.5155	100
ASTEI04829	ASTE014445	AGAP004533	1	92.8783	100
ASTEI06964	ASTE002833	AGAP004620	1	58.8083	100
ASTEI06959	ASTE002827	AGAP004625	1	84.9524	100
ASTEI10455	ASTE003684	AGAP004677	1	69.3627	0
ASTEI09052	ASTE010177	AGAP004940	1	80.0525	100
ASTEI09302	ASTE007091	AGAP005009	1	97.048	50
ASTEI10204	ASTE011151	AGAP005282	1	86.0566	100
ASTEI06386	ASTE004910	AGAP005712	1	94.8661	100
ASTEI10390	ASTE003787	AGAP005749	1	93.9516	100
ASTEI02832	ASTE010474	AGAP005866	1	98.4375	100
ASTEI01267	ASTE004429	AGAP007285	1	85.5346	75
ASTEI01613	ASTE001689	AGAP007647	1	74.7495	100
ASTEI01660	ASTE006426	AGAP007795	1	67.2566	100
ASTEI07663	ASTE006476	AGAP007946	1	85.9073	100
ASTEI03021	ASTE008591	AGAP008252	1	84.192	75
ASTEI09887	ASTE003210	AGAP008620	1	91.4634	100
ASTEI04986	ASTE009606	AGAP008867	1	86.9565	100
ASTEI01975	ASTE000055	AGAP008990	1	89.6074	100
ASTEI09779	ASTE004298	AGAP009056	1	81.1321	100
ASTEI05242	ASTE001472	AGAP009221	1	75.1037	100
ASTEI03804	ASTE011351	AGAP009538	1	99.2505	100
ASTEI03792	ASTE010741	AGAP009554	1	79.1226	100
ASTEI03755	ASTE010779	AGAP009591	1	90.0325	100
ASTEI10763	ASTE008390	AGAP010087	1	88.7097	100
ASTEI08316	ASTE007935	AGAP010139	1	97.2222	100
ASTEI07859	ASTE003715	AGAP010217	1	89.3511	75
ASTEI06713	ASTE006708	AGAP010350	1	69.3587	100
ASTEI09467	ASTE004394	AGAP010421	1	96.6197	100
ASTEI07094	ASTE001275	AGAP010548	1	55.1724	0
ASTEI05355	ASTE010059	AGAP010613	1	95.045	75
ASTEI05160	ASTE007402	AGAP010720	1	94.958	75
ASTEI04183	ASTE011300	AGAP010750	1	97.8078	75
ASTEI05813	ASTE005402	AGAP011061	1	92.8775	100
ASTEI05624	ASTE011040	AGAP011117	1	92.2559	100
ASTEI06804	ASTE008263	AGAP011203	1	93.4783	100
ASTEI04204	ASTE011277	AGAP011298	1	96.7742	100
ASTEI04258	ASTE011225	AGAP011354	1	86.5204	100
ASTEI03905	ASTE008238	AGAP011583	1	85.7143	100
ASTEI08576	ASTE001905	AGAP011690	1	95.6072	100
ASTEI09189	ASTE004697	AGAP011723	1	97.6636	100
ASTEI05124	ASTE007371	AGAP011938	1	83.3613	100
ASTEI06121	ASTE001843	AGAP012045	1	94.8352	100
ASTEI02422	ASTE001556	AGAP012283	1	94.3472	100
ASTEI06659	ASTE007237	AGAP012537	0	98.2857	0
ASTEI00810	ASTE001937	AGAP013059	1	80.6576	100
ASTEI11580	ASTE003037	AGAP028011	1	80.6211	100
ASTEI01369	ASTE005907	0	0	0	0
ASTEI09982	ASTE007594	0	0	0	0
ASTEI10862	ASTE001429	N/A	N/A	N/A	N/A
ASTEI08938	ASTE009015	N/A	N/A	N/A	N/A
ASTEI01400	ASTE005933	N/A	N/A	N/A	N/A
ASTEI03744	ASTE010792	N/A	N/A	N/A	N/A
ASTEI09950	ASTE005733	AGAP001134	1	82.5225	100
ASTEI03616	ASTE002399	AGAP001419	1	46.0526	100
ASTEI05688	ASTE006817	AGAP001652	1	86.3378	75
ASTEI11567	ASTE001624	AGAP002142	1	77.037	100
ASTEI04043	ASTE000519	AGAP002570	1	89.3773	100
ASTEI03326	ASTE008089	AGAP003043	1	80.9372	100
ASTEI09345	ASTE010998	AGAP003517	1	94.0678	75
ASTEI04277	ASTE009346	AGAP004108	1	93.6111	100
ASTEI10690	ASTE004746	AGAP004394	1	94.3213	100
ASTEI08078	ASTE006094	AGAP004802	1	97.3753	100
ASTEI08547	ASTE003899	AGAP006507	1	63.4921	50
ASTEI02604	ASTE008301	AGAP006942	1	92.4339	100
ASTEI03843	ASTE011393	AGAP009498	1	93.135	100
ASTEI04721	ASTE006279	AGAP009624	1	86.7412	100
ASTEI02022	ASTE003093	AGAP009746	1	97.8678	100
ASTEI02436	ASTE001541	AGAP012261	0	96.8481	100
ASTEI08385	ASTE008132	AGAP028624	1	68.1542	75
ASTEI00819	ASTE001927	0	0	0	0
ASTEI07227	ASTE000773	0	0	0	0
ASTEI07715	ASTE011705	N/A	N/A	N/A	N/A
ASTEI08923	ASTE009034	AGAP003245	1	50	75
ASTEI03532	ASTE000307	AGAP001021	1	92.1078	100
ASTEI08935	ASTE009018	AGAP002422	1	87.3563	50
ASTEI04102	ASTE005242	AGAP002627	1	90.8127	100
ASTEI03296	ASTE008060	AGAP003018	1	98.2418	100
ASTEI03309	ASTE008071	AGAP003030	1	92.4433	100
ASTEI08929	ASTE009024	AGAP003238	1	91.129	100
ASTEI04379	ASTE001668	AGAP003571	1	84.5666	75
ASTEI00591	ASTE005355	AGAP003728	1	90.6475	75
ASTEI04908	ASTE003958	AGAP004451	1	91.7379	75
ASTEI04543	ASTE001969	AGAP006513	1	96.1916	100
ASTEI08630	ASTE010371	AGAP006761	1	81.8367	100
ASTEI01395	ASTE005929	AGAP007475	1	93.2624	100
ASTEI01773	ASTE006309	AGAP008007	1	96.0154	100
ASTEI04161	ASTE009389	AGAP010723	1	89.5981	50
ASTEI05018	ASTE002209	N/A	N/A	N/A	N/A
ASTEI04596	ASTE005624	AGAP006901	1	82.0888	100
ASTEI11315	ASTE005619	AGAP006907	1	87.8049	100
ASTEI01847	ASTE007308	AGAP008098	1	40.0323	100
ASTEI02311	ASTE004581	AGAP012399	1	84.5494	100
ASTEI01596	ASTE001703	AGAP007663	1	86.6667	100
ASTEI01228	ASTE007477	AGAP000019	1	88.565	100
ASTEI01240	ASTE006078	AGAP000035	1	63.5031	50
ASTEI06201	ASTE001506	AGAP000064	1	97.9677	100
ASTEI04530	ASTE004323	AGAP000119	1	82.2086	75
ASTEI10820	ASTE002816	AGAP000129	1	87.8279	100
ASTEI03565	ASTE000272	AGAP000143	1	82.6464	75
ASTEI10601	ASTE000909	AGAP000188	1	91.7808	50
ASTEI01116	ASTE005455	AGAP000252	1	91.481	100
ASTEI07017	ASTE010853	AGAP000290	1	72.1443	0
ASTEI07018	ASTE010854	AGAP000291	1	92.7739	0
ASTEI07834	ASTE000387	AGAP000300	1	56.3844	75
ASTEI10967	ASTE000380	AGAP000308	1	91.6667	100
ASTEI10964	ASTE000377	AGAP000311	1	94.7126	100
ASTEI08826	ASTE001147	AGAP000321	1	87.3668	75
ASTEI08801	ASTE001118	AGAP000345	1	64.4258	100
ASTEI07040	ASTE010877	AGAP000365	1	74.8148	25
ASTEI06289	ASTE011590	AGAP000378	1	92.654	100
ASTEI06260	ASTE011620	AGAP000412	1	77.6062	50
ASTEI06258	ASTE011622	AGAP000414	1	79.4872	100
ASTEI01067	ASTE005170	AGAP000416	1	78.5479	0
ASTEI01035	ASTE010594	AGAP000434	1	97.4719	100
ASTEI11283	ASTE010588	AGAP000440	1	97.5721	100
ASTEI04495	ASTE004358	AGAP000493	1	79.8165	50
ASTEI04504	ASTE004349	AGAP000500	1	95.23	50
ASTEI04519	ASTE004333	AGAP000514	1	78.4024	75
ASTEI04427	ASTE001213	AGAP000553	1	93.3099	100
ASTEI07013	ASTE010849	AGAP000733	1	67.9487	100
ASTEI07011	ASTE010847	AGAP000735	1	75.9124	100
ASTEI06998	ASTE010834	AGAP000745	1	83.3333	100
ASTEI03598	ASTE000926	AGAP000770	1	97.511	100
ASTEI03594	ASTE000239	AGAP000776	1	89.8517	50
ASTEI01127	ASTE005442	AGAP000792	1	99.7821	100
ASTEI07824	ASTE003382	AGAP000909	1	96.2963	50
ASTEI08835	ASTE001156	AGAP000982	1	84.9341	75
ASTEI07753	ASTE001332	AGAP001082	1	72.0953	25
ASTEI09954	ASTE005737	AGAP001138	1	97.4576	100
ASTEI09969	ASTE005752	AGAP001153	1	86.3184	100
ASTEI09973	ASTE005756	AGAP001157	1	90.3717	100
ASTEI10546	ASTE005963	AGAP001267	1	98.3854	100
ASTEI05766	ASTE004171	AGAP001319	1	84.0824	100
ASTEI07554	ASTE000458	AGAP001408	1	95.1219	100
ASTEI05510	ASTE011463	AGAP001589	1	92.8775	75
ASTEI05502	ASTE011471	AGAP001600	1	83.9789	100
ASTEI05490	ASTE011481	AGAP001613	1	87.7551	100
ASTEI03100	ASTE006874	AGAP001700	1	93.811	100
ASTEI03116	ASTE006891	AGAP001717	1	45.9677	75
ASTEI00042	ASTE007154	AGAP001754	1	71.3382	100
ASTEI00121	ASTE006621	AGAP001799	1	94.7183	75
ASTEI02499	ASTE006606	AGAP001813	1	100	75
ASTEI08710	ASTE009817	AGAP001914	1	80.6122	100
ASTEI05566	ASTE000143	AGAP002037	1	93.2161	100
ASTEI05564	ASTE000145	AGAP002038	1	82.7684	100
ASTEI05550	ASTE000158	AGAP002050	1	96.7598	100
ASTEI055272	ASTE000172	AGAP002063	1	80.4264	100
ASTEI00562	ASTE007206	AGAP002170	1	77.4059	100
ASTEI00563	ASTE007207	AGAP002171	1	85.389	100
ASTEI03421	ASTE007313	AGAP002227	1	93.7759	50
ASTEI03434	ASTE007331	AGAP002243	1	73.3275	75
ASTEI00154	ASTE003466	AGAP002278	1	93.7574	100
ASTEI00164	ASTE003473	AGAP002287	1	82.7203	75
ASTEI00187	ASTE003497	AGAP002308	1	68.2927	100
ASTEI00189	ASTE003499	AGAP002310	1	79.7957	100
ASTEI00214	ASTE001449	AGAP002331	1	95.4198	100
ASTEI00217	ASTE001444	AGAP002335	1	94.1048	50
ASTEI08956	ASTE008999	AGAP002401	1	95.5752	100
ASTEI00706	ASTE008928	AGAP002465	1	91.6667	100
ASTEI07957	ASTE000682	AGAP002505	1	87.31	100
ASTEI07972	ASTE000697	AGAP002525	1	76.183	100
ASTEI04128	ASTE005218	AGAP002646	1	85.7143	100
ASTEI04134	ASTE005212	AGAP002652	1	95.1163	100
ASTEI03205	ASTE009424	AGAP002693	1	94.9429	100
ASTEI00068	ASTE009094	AGAP002913	1	95.0276	75
ASTEI11471	ASTE009093	AGAP002914	1	91.2281	75
ASTEI01940	ASTE009093	AGAP002914	1	91.2281	75
ASTEI00265	ASTE009968	AGAP003112	1	98.1982	75
ASTEI00232	ASTE008413	AGAP003141	1	83.9465	75
ASTEI00231	ASTE008414	AGAP003142	1	85.553	100
ASTEI00672	ASTE005332	AGAP003165	1	94.8771	50
ASTEI00385	ASTE004253	AGAP003204	1	94.3213	50
ASTEI11323	ASTE007064	AGAP003220	1	75.1174	100
ASTEI00613	ASTE004485	AGAP003350	1	95.3846	100
ASTEI11284	ASTE008129	AGAP003475	1	84.749	75
ASTEI09364	ASTE006741	AGAP003494	1	86.0465	75
ASTEI04385	ASTE002225	AGAP003560	1	91.1652	100
ASTEI08181	ASTE005323	AGAP003606	1	90.5697	100
ASTEI07420	ASTE001375	AGAP003656	1	80.8743	75
ASTEI06994	ASTE002868	AGAP003711	1	90.5263	100
ASTEI10217	ASTE005356	AGAP003727	1	94.3218	50
ASTEI10220	ASTE005353	AGAP003730	1	85.1389	100
ASTEI10232	ASTE005340	AGAP003742	1	78.4736	100
ASTEI11406	ASTE009152	AGAP003790	1	94.4615	75
ASTEI00883	ASTE009154	AGAP003792	1	84.5857	100
ASTEI00828	ASTE001917	AGAP003898	1	73.3471	100
ASTEI07076	ASTE008863	AGAP004054	1	93.2707	0
ASTEI07072	ASTE005548	AGAP004059	1	95.9937	50
ASTEI07066	ASTE005553	AGAP004065	1	88.5714	100
ASTEI04289	ASTE005678	AGAP004097	1	86.0465	25
ASTEI00652	ASTE000875	AGAP004309	1	90.8007	75
ASTEI08666	ASTE002886	AGAP004335	1	30.1045	75
ASTEI08673	ASTE002896	AGAP004340	1	92.5926	100
ASTEI04936	ASTE003930	AGAP004417	1	87.2385	100
ASTEI04933	ASTE003933	AGAP004422	1	99.5098	100
ASTEI04915	ASTE003950	AGAP004440	1	95.2642	100
ASTEI04887	ASTE003976	AGAP004464	1	69.7674	100
ASTEI04872	ASTE003993	AGAP004483	1	86.3673	100
ASTEI04835	ASTE004034	AGAP004528	1	92.437	100
ASTEI04814	ASTE004050	AGAP004551	1	81.3278	100
ASTEI04796	ASTE004070	AGAP004574	1	94.7867	75
ASTEI06979	ASTE002850	AGAP004610	1	100	100
ASTEI08148	ASTE003638	AGAP004724	1	84.9117	100
ASTEI08082	ASTE006090	AGAP004798	1	93.4874	100
ASTEI05924	ASTE007985	AGAP004869	1	94.9686	100
ASTEI05913	ASTE007973	AGAP004880	1	98.1928	100
ASTEI09035	ASTE010193	AGAP004919	1	97.0588	100
ASTEI09049	ASTE010180	AGAP004937	1	94.5777	100
ASTEI07240	ASTE000758	AGAP005122	1	92.3858	100
ASTEI10197	ASTE011142	AGAP005291	1	59.3864	100
ASTEI02128	ASTE010274	AGAP005521	1	100	100
ASTEI02161	ASTE010240	AGAP005556	1	47.6548	100
ASTEI02167	ASTE010234	AGAP005563	1	94.9559	75
ASTEI02205	ASTE009516	AGAP005608	1	63.3174	100
ASTEI11262	ASTE003780	AGAP005757	1	80.6122	100
ASTEI11217	ASTE001239	AGAP005781	1	87.0892	100
ASTEI11216	ASTE001238	AGAP005782	1	96.1424	100
ASTEI08491	ASTE001949	AGAP005800	1	96.3738	75
ASTEI08517	ASTE007014	AGAP005848	1	76.2542	75
ASTEI02820	ASTE010483	AGAP005883	1	95.881	100
ASTEI02813	ASTE010495	AGAP005891	1	92.1739	100
ASTEI02774	ASTE001036	AGAP005929	1	94.822	75
ASTEI06364	ASTE004886	AGAP005940	1	80.2048	100
ASTEI06330	ASTE004848	AGAP005981	1	92.75	100
ASTEI02902	ASTE002714	AGAP006083	1	91.5446	50
ASTEI09098	ASTE006196	AGAP006192	0	83.237	100
ASTEI10920	ASTE000802	AGAP006363	1	78.343	100
ASTEI10140	ASTE001043	AGAP006456	1	95.8015	100
ASTEI07234	ASTE000766	AGAP006485	1	82.2064	100
ASTEI02711	ASTE007842	AGAP006576	1	72.6547	100
ASTEI02648	ASTE011167	AGAP006645	1	79.6396	50
ASTEI10035	ASTE010333	AGAP006715	1	95.4545	100
ASTEI08623	ASTE010378	AGAP006767	1	88.3886	100
ASTEI04613	ASTE005641	AGAP006889	1	84.2569	100
ASTEI02628	ASTE008281	AGAP006967	1	69.0341	50
ASTEI02552	ASTE008354	AGAP007055	1	98.2906	100
ASTEI09709	ASTE004467	AGAP007237	0	17.1731	50
ASTEI09716	ASTE004461	AGAP007244	1	89.7196	100
ASTEI01274	ASTE004418	AGAP007299	1	88.676	100
ASTEI01297	ASTE005832	AGAP007333	1	64.5276	100
ASTEI01350	ASTE005885	AGAP007394	1	72.179	100
ASTEI01393	ASTE005927	AGAP007473	1	77.1505	100
ASTEI01394	ASTE005928	AGAP007474	1	97.9389	100
ASTEI01408	ASTE005942	AGAP007494	1	95.6322	100
ASTEI01449	ASTE002357	AGAP007542	1	81.388	75
ASTEI01688	ASTE006397	AGAP007768	1	97.4359	100
ASTEI01687	ASTE006398	AGAP007769	1	72.6837	100
ASTEI01644	ASTE006445	AGAP007811	1	60.5664	100
ASTEI01751	ASTE006331	AGAP007984	1	98.1287	100
ASTEI01762	ASTE006316	AGAP007999	1	87.6351	100
ASTEI01772	ASTE006310	AGAP008006	1	63.0021	100
ASTEI01781	ASTE006299	AGAP008017	1	78.7251	100
ASTEI01858	ASTE007299	AGAP008109	1	93.2836	100
ASTEI05189	ASTE003029	AGAP008557	1	89.5623	50
ASTEI10711	ASTE003226	AGAP008598	1	99.7753	100
ASTEI09885	ASTE003212	AGAP008617	1	100	100
ASTEI09583	ASTE002286	AGAP008687	1	99.0521	100
ASTEI05046	ASTE001606	AGAP008803	1	75.2396	100
ASTEI01908	ASTE004554	AGAP008917	1	85.0327	100
ASTEI07300	ASTE008746	AGAP009023	1	92.6778	100
ASTEI07190	ASTE010115	AGAP009094	1	94.1704	100
ASTEI07187	ASTE010112	AGAP009098	1	72.7154	100
ASTEI06174	ASTE003885	AGAP009146	1	68.6667	100
ASTEI06162	ASTE003869	AGAP009161	1	91.6129	100
ASTEI05229	ASTE001485	AGAP009201	1	88.6004	100
ASTEI06609	ASTE008730	AGAP009240	1	73.9865	50
ASTEI11035	ASTE003555	AGAP009255	1	97.0982	75
ASTEI09998	ASTE006262	AGAP009323	1	97.7941	100
ASTEI03845	ASTE011395	AGAP009495	1	80.0525	100
ASTEI04713	ASTE011121	AGAP009633	1	93.4694	100
ASTEI04709	ASTE011126	AGAP009638	0	13.5173	50
ASTEI06507	ASTE006549	AGAP009811	1	86.0784	100
ASTEI06533	ASTE009446	AGAP009841	1	85.061	100
ASTEI06540	ASTE009438	AGAP009850	1	97.0769	100
ASTEI09749	ASTE009901	AGAP009919	1	98.7897	100
ASTEI09747	ASTE009903	AGAP009921	1	96.1538	100
ASTEI09746	ASTE009904	AGAP009922	1	86.0947	100
ASTEI09742	ASTE009908	AGAP009926	1	79.5014	100
ASTEI04027	ASTE005676	AGAP009945	1	81.7109	50
ASTEI03928	ASTE003184	AGAP010051	1	89.1768	50
ASTEI10839	ASTE009110	AGAP010130	1	95.4064	100
ASTEI09830	ASTE009636	AGAP010258	1	99.0177	100
ASTEI09836	ASTE009642	AGAP010265	1	74.6177	100
ASTEI09850	ASTE009657	AGAP010281	1	95.2795	100
ASTEI06730	ASTE006691	AGAP010368	1	90.4762	100
ASTEI08356	ASTE001524	AGAP010460	1	94.382	50
ASTEI07123	ASTE006770	AGAP010509	1	97.1537	100
ASTEI05353	ASTE010056	AGAP010610	1	84.2466	100
ASTEI05401	ASTE005367	AGAP010681	1	96.6887	100
ASTEI08990	ASTE000090	AGAP010895	1	98.6093	100
ASTEI09018	ASTE000120	AGAP010939	1	86.0377	100
ASTEI06816	ASTE004918	AGAP011190	1	91.9668	50
ASTEI06803	ASTE008262	AGAP011204	1	69.8413	100
ASTEI04193	ASTE011289	AGAP011286	1	98.066	100
ASTEI04220	ASTE011262	AGAP011315	1	93.6953	100
ASTEI06466	ASTE009312	AGAP011447	1	79.9523	100
ASTEI10347	ASTE003290	AGAP011453	1	83.5687	50
ASTEI08779	ASTE000221	AGAP011499	0	72.9064	50
ASTEI10124	ASTE006122	AGAP011644	1	94.702	50
ASTEI08565	ASTE001891	AGAP011679	1	72.0423	100
ASTEI09162	ASTE004722	AGAP011751	1	94.1606	100
ASTEI11451	ASTE004732	AGAP011765	1	85.0192	100
ASTEI09207	ASTE008204	AGAP011804	1	84.9246	100
ASTEI05065	ASTE005692	AGAP011849	1	100	100
ASTEI11550	ASTE004755	AGAP011872	1	89.1304	50
ASTEI05132	ASTE007379	AGAP011948	1	93.9058	100
ASTEI06081	ASTE002100	AGAP012097	1	92.9825	50
ASTEI06076	ASTE002104	AGAP012103	1	94.1296	100
ASTEI06069	ASTE002113	AGAP012113	1	89.4737	50
ASTEI04291	ASTE002503	AGAP012156	1	92.2429	100
ASTEI09678	ASTE002472	AGAP012189	1	78.1327	100
ASTEI02346	ASTE004609	AGAP012364	1	95.3125	100
ASTEI02338	ASTE004604	AGAP012372	1	91.0979	100
ASTEI08657	ASTE002876	AGAP012625	0	90.9091	25
ASTEI08445	ASTE009207	AGAP012708	1	68.1319	0
ASTEI07917	ASTE000645	AGAP012856	0	88.3002	0
ASTEI00764	ASTE011428	AGAP012883	1	90.8163	0
ASTEI07534	ASTE008881	AGAP013112	1	81.8702	100
ASTEI00224	ASTE001437	AGAP013365	1	79.7927	50
ASTEI00850	ASTE009188	AGAP013511	1	86.4865	75
ASTEI02026	ASTE002978	AGAP027993	1	98.0556	100
ASTEI05408	ASTE010896	AGAP028154	1	100	100
ASTEI06136	ASTE001829	AGAP028598	0	70	0
ASTEI01054	ASTE005182	AGAP028655	1	66.4848	100
ASTEI02427	ASTE001551	AGAP028661	0	67.8571	100
ASTEI00120	ASTE003064	0	0	0	0
ASTEI00886	ASTE009145	0	0	0	0
ASTEI04064	ASTE000493	0	0	0	0
ASTEI06451	ASTE009298	0	0	0	0
ASTEI05856	ASTE008459	0	0	0	0
ASTEI02465	ASTE011537	0	0	0	0
ASTEI01210	ASTE007456	0	0	0	0
ASTEI01569	ASTE001727	N/A	N/A	N/A	N/A
ASTEI11637	ASTE001490	N/A	N/A	N/A	N/A
ASTEI07803	ASTE001280	N/A	N/A	N/A	N/A
ASTEI00906	ASTE008784	N/A	N/A	N/A	N/A
ASTEI02248	ASTE009565	N/A	N/A	N/A	N/A
ASTEI06273	ASTE011607	AGAP000268	1	72.6619	75
ASTEI07501	ASTE006977	AGAP001346	1	83.4123	100
ASTEI10728	ASTE011205	AGAP002558	1	83.2599	100
ASTEI04297	ASTE005006	AGAP004091	1	90.393	75
ASTEI07646	ASTE003753	AGAP004194	1	94.8905	50
ASTEI04548	ASTE001977	AGAP006518	1	98.0099	100
ASTEI01680	ASTE006405	AGAP007776	1	51.1485	100
ASTEI07681	ASTE011673	AGAP007925	1	86.2541	100
ASTEI11078	ASTE003399	AGAP008093	1	89.7297	50
ASTEI02934	ASTE008680	AGAP008352	1	67.7551	100
ASTEI09785	ASTE004290	AGAP009048	1	80.7631	100
ASTEI09983	ASTE007591	AGAP009347	1	87.3333	100
ASTEI10890	ASTE009882	AGAP009896	1	96.6887	100
ASTEI03993	ASTE003302	AGAP009985	1	77.2586	100
ASTEI03953	ASTE003156	AGAP010024	1	88.0075	50
ASTEI06744	ASTE006677	AGAP010382	1	70.9411	100
ASTEI02516	ASTE010217	AGAP010833	1	70.4	0
ASTEI09159	ASTE004725	AGAP011754	1	92.3736	100
ASTEI10629	ASTE002481	AGAP012176	0	50	75
ASTEI01203	ASTE007449	AGAP012991	1	99.6086	100
ASTEI07455	ASTE001412	AGAP013274	1	85.9873	100
ASTEI00178	ASTE003487	AGAP028403	1	65.0406	100
ASTEI04744	ASTE007775	0	0	0	0
ASTEI00788	ASTE009369	0	0	0	0
ASTEI06128	ASTE001837	N/A	N/A	N/A	N/A

## Sheet: Table_S4
	Supplementary Table 4: S4
	List of predicted protein interactions using STRING
#node1	node2	node1_string_internal_id	node2_string_internal_id	node1_external_id_An. gambiae	node1_id_An. stephensi	node2_external_id_An. gambiae	node2_id_An. stephensi	experimentally_determined_interaction	combined_score
AGAP009786-PA	AGAP000180-PA	1198711	1189968	7165.AGAP009786-PA	ASTEI06480	7165.AGAP000180-PA	ASTEI10608	0.966	0.966
AGAP001407-PA	AGAP000616-PA	1191039	1190348	7165.AGAP001407-PA	ASTEI07553	7165.AGAP000616-PA	ASTEI04478	0.966	0.966
AGAP005559-PA	AGAP002481-PA	1194774	1192002	7165.AGAP005559-PA	ASTEI02163	7165.AGAP002481-PA	ASTEI079290	0.966	0.966
AGAP005559-PA	AGAP001407-PA	1194774	1191039	7165.AGAP005559-PA	ASTEI02163	7165.AGAP001407-PA	ASTEI07553	0.966	0.966
AGAP006360-PA	AGAP004362-PA	1195499	1193665	7165.AGAP006360-PA	ASTEI10917	7165.AGAP004362-PA	ASTEI08688	0.966	0.966
AGAP009786-PA	AGAP002378-PA	1198711	1191904	7165.AGAP009786-PA	ASTEI06480	7165.AGAP002378-PA	ASTEI11316	0.966	0.966
AGAP005559-PA	AGAP000616-PA	1194774	1190348	7165.AGAP005559-PA	ASTEI02163	7165.AGAP000616-PA	ASTEI04478	0.966	0.966
AGAP009786-PA	AGAP002091-PA	1198711	1191638	7165.AGAP009786-PA	ASTEI06480	7165.AGAP002091-PA	ASTEI00393	0.966	0.966
AGAP006871-PA	AGAP002919-PA	1195987	1192399	7165.AGAP006871-PA	ASTEI04628	7165.AGAP002919-PA	ASTEI00060	0.966	0.966
AGAP010267-PA	AGAP002101-PA	1199183	1191647	7165.AGAP010267-PA	ASTEI11163	7165.AGAP002101-PA	ASTEI00405	0.965	0.965
AGAP011174-PA	AGAP001407-PA	1200035	1191039	7165.AGAP011174-PA	ASTEI05674	7165.AGAP001407-PA	ASTEI07553	0.964	0.964
AGAP011174-PA	AGAP005559-PA	1200035	1194774	7165.AGAP011174-PA	ASTEI05674	7165.AGAP005559-PA	ASTEI02163	0.964	0.964
eIF3-S9	eIF3-S10	1200939	1191869	7165.AGAP012140-PA	ASTEI06043	7165.AGAP002340-PA	ASTEI04345	0.964	0.964
Dox-A2	AGAP002481-PA	1198039	1192002	7165.AGAP009082-PA	ASTEI071952	7165.AGAP002481-PA	ASTEI079290	0.964	0.964
Dox-A2	AGAP001407-PA	1198039	1191039	7165.AGAP009082-PA	ASTEI071952	7165.AGAP001407-PA	ASTEI07553	0.964	0.964
AGAP011174-PA	AGAP000616-PA	1200035	1190348	7165.AGAP011174-PA	ASTEI05674	7165.AGAP000616-PA	ASTEI04478	0.964	0.964
Dox-A2	AGAP005559-PA	1198039	1194774	7165.AGAP009082-PA	ASTEI071952	7165.AGAP005559-PA	ASTEI02163	0.964	0.964
Dox-A2	AGAP000616-PA	1198039	1190348	7165.AGAP009082-PA	ASTEI071952	7165.AGAP000616-PA	ASTEI04478	0.963	0.963
AGAP009486-PA	AGAP002884-PA	1198417	1192366	7165.AGAP009486-PA	ASTEI03853	7165.AGAP002884-PA	ASTEI00470	0.963	0.963
AGAP009694-PA	AGAP003477-PA	1198621	1192893	7165.AGAP009694-PA	ASTEI07324	7165.AGAP003477-PA	ASTEI11087	0.963	0.963
AGAP002481-PA	AGAP001407-PA	1192002	1191039	7165.AGAP002481-PA	ASTEI079290	7165.AGAP001407-PA	ASTEI07553	0.963	0.963
AGAP010588-PA	AGAP002759-PA	1199477	1192256	7165.AGAP010588-PA	ASTEI05330	7165.AGAP002759-PA	ASTEI03148	0.963	0.963
AGAP002481-PA	AGAP000616-PA	1192002	1190348	7165.AGAP002481-PA	ASTEI079290	7165.AGAP000616-PA	ASTEI04478	0.962	0.962
AGAP011174-PA	Dox-A2	1200035	1198039	7165.AGAP011174-PA	ASTEI05674	7165.AGAP009082-PA	ASTEI071952	0.962	0.962
AGAP011174-PA	AGAP002481-PA	1200035	1192002	7165.AGAP011174-PA	ASTEI05674	7165.AGAP002481-PA	ASTEI079290	0.961	0.961
AGAP011629-PA	AGAP007975-PA	1200454	1197030	7165.AGAP011629-PA	ASTEI10015	7165.AGAP007975-PA	ASTEI01739	0.96	0.96
AGAP002091-PA	AGAP000180-PA	1191638	1189968	7165.AGAP002091-PA	ASTEI00393	7165.AGAP000180-PA	ASTEI10608	0.96	0.96
AGAP009694-PA	AGAP002759-PA	1198621	1192256	7165.AGAP009694-PA	ASTEI07324	7165.AGAP002759-PA	ASTEI03148	0.959	0.959
AGAP011827-PA	AGAP007784-PA	1200651	1196842	7165.AGAP011827-PA	ASTEI09235	7165.AGAP007784-PA	ASTEI01671	0.959	0.959
AGAP009486-PA	VATA_ANOGA	1198417	1192604	7165.AGAP009486-PA	ASTEI03853	7165.AGAP003153-PA	ASTEI00222	0.948	0.948
AGAP010588-PA	AGAP009694-PA	1199477	1198621	7165.AGAP010588-PA	ASTEI05330	7165.AGAP009694-PA	ASTEI07324	0.943	0.943
AGAP010588-PA	AGAP003477-PA	1199477	1192893	7165.AGAP010588-PA	ASTEI05330	7165.AGAP003477-PA	ASTEI11087	0.943	0.943
AGAP007784-PA	AGAP006821-PA	1196842	1195937	7165.AGAP007784-PA	ASTEI01671	7165.AGAP006821-PA	ASTEI04650	0.941	0.941
AGAP011329-PA	AGAP007784-PA	1200177	1196842	7165.AGAP011329-PA	ASTEI04235	7165.AGAP007784-PA	ASTEI01671	0.941	0.941
AGAP003477-PA	AGAP002759-PA	1192893	1192256	7165.AGAP003477-PA	ASTEI11087	7165.AGAP002759-PA	ASTEI03148	0.938	0.938
AGAP011092-PA	AGAP009310-PA	1199954	1198251	7165.AGAP011092-PA	ASTEI05590	7165.AGAP009310-PA	ASTEI10006	0.937	0.937
AGAP003215-PA	AGAP001407-PA	1192662	1191039	7165.AGAP003215-PA	ASTEI00005	7165.AGAP001407-PA	ASTEI07553	0.932	0.932
AGAP005559-PA	AGAP003215-PA	1194774	1192662	7165.AGAP005559-PA	ASTEI02163	7165.AGAP003215-PA	ASTEI00005	0.932	0.932
AGAP003215-PA	AGAP000616-PA	1192662	1190348	7165.AGAP003215-PA	ASTEI00005	7165.AGAP000616-PA	ASTEI04478	0.932	0.932
AGAP003215-PA	AGAP002481-PA	1192662	1192002	7165.AGAP003215-PA	ASTEI00005	7165.AGAP002481-PA	ASTEI079290	0.931	0.931
VATA_ANOGA	AGAP002884-PA	1192604	1192366	7165.AGAP003153-PA	ASTEI00222	7165.AGAP002884-PA	ASTEI00470	0.931	0.931
AGAP011629-PA	AGAP004055-PA	1200454	1193390	7165.AGAP011629-PA	ASTEI10015	7165.AGAP004055-PA	ASTEI07075	0.931	0.931
AGAP012106-PA	AGAP005134-PA	1200905	1194376	7165.AGAP012106-PA	ASTEI11539	7165.AGAP005134-PA	ASTEI10101	0.929	0.929
AGAP011174-PA	AGAP003215-PA	1200035	1192662	7165.AGAP011174-PA	ASTEI05674	7165.AGAP003215-PA	ASTEI00005	0.929	0.929
Dox-A2	AGAP003215-PA	1198039	1192662	7165.AGAP009082-PA	ASTEI071952	7165.AGAP003215-PA	ASTEI00005	0.929	0.929
AGAP009623-PA	AGAP008802-PA	1198554	1197773	7165.AGAP009623-PA	ASTEI04722	7165.AGAP008802-PA	ASTEI05047	0.928	0.928
AGAP003541-PA	AGAP000883-PA	1192949	1190581	7165.AGAP003541-PA	ASTEI09324	7165.AGAP000883-PA	ASTEI03475	0.904	0.904
AGAP006366-PA	AGAP004055-PA	1195505	1193390	7165.AGAP006366-PA	ASTEI09419	7165.AGAP004055-PA	ASTEI07075	0.904	0.904
AGAP007406-PA	AGAP000883-PA	1196496	1190581	7165.AGAP007406-PA	ASTEI01359	7165.AGAP000883-PA	ASTEI03475	0.904	0.904
AGAP010971-PA	AGAP010929-PA	1199833	1199802	7165.AGAP010971-PA	ASTEI11276	7165.AGAP010929-PA	ASTEI06416	0.892	0.892
AGAP010929-PA	AGAP001219-PA	1199802	1190868	7165.AGAP010929-PA	ASTEI06416	7165.AGAP001219-PA	ASTEI11367	0.892	0.892
RL5_ANOGA	RL7A_ANOGA	1197990	1195155	7165.AGAP009031-PA	ASTEI10247	7165.AGAP005960-PA	ASTEI06346	0.891	0.891
AGAP007393-PA	AGAP006360-PA	1196484	1195499	7165.AGAP007393-PA	ASTEI01349	7165.AGAP006360-PA	ASTEI10917	0.89	0.89
AGAP012407-PA	AGAP006360-PA	1201199	1195499	7165.AGAP012407-PA	ASTEI02302	7165.AGAP006360-PA	ASTEI10917	0.89	0.89
AGAP010156-PA	AGAP002192-PB	1199074	1191731	7165.AGAP010156-PA	ASTEI08305	7165.AGAP002192-PB	ASTEI00584	0.889	0.889
AGAP010267-PA	AGAP003003-PA	1199183	1192474	7165.AGAP010267-PA	ASTEI11163	7165.AGAP003003-PA	ASTEI03284	0.888	0.888
AGAP010156-PA	AGAP004744-PA	1199074	1194007	7165.AGAP010156-PA	ASTEI08305	7165.AGAP004744-PA	ASTEI08119	0.887	0.887
AGAP010156-PA	AGAP004352-PA	1199074	1193656	7165.AGAP010156-PA	ASTEI08305	7165.AGAP004352-PA	ASTEI08683	0.887	0.887
AGAP002919-PA	AGAP002306-PA	1192399	1191837	7165.AGAP002919-PA	ASTEI00060	7165.AGAP002306-PA	ASTEI00185	0.883	0.883
RL7A_ANOGA	RL8_ANOGA	1195155	1195007	7165.AGAP005960-PA	ASTEI06346	7165.AGAP005802-PA	ASTEI08489	0.883	0.883
RL8_ANOGA	AGAP002919-PA	1195007	1192399	7165.AGAP005802-PA	ASTEI08489	7165.AGAP002919-PA	ASTEI00060	0.883	0.883
RL7A_ANOGA	AGAP002919-PA	1195155	1192399	7165.AGAP005960-PA	ASTEI06346	7165.AGAP002919-PA	ASTEI00060	0.883	0.883
RL8_ANOGA	AGAP002306-PA	1195007	1191837	7165.AGAP005802-PA	ASTEI08489	7165.AGAP002306-PA	ASTEI00185	0.883	0.883
RL7A_ANOGA	AGAP002306-PA	1195155	1191837	7165.AGAP005960-PA	ASTEI06346	7165.AGAP002306-PA	ASTEI00185	0.883	0.883
AGAP012407-PA	ACTN_ANOGA	1201199	1191120	7165.AGAP012407-PA	ASTEI02302	7165.AGAP001497-PA	ASTEI05722	0.88	0.88
RL5_ANOGA	AGAP003556-PA	1197990	1192964	7165.AGAP009031-PA	ASTEI10247	7165.AGAP003556-PA	ASTEI04387	0.879	0.879
AGAP003003-PA	AGAP002101-PA	1192474	1191647	7165.AGAP003003-PA	ASTEI03284	7165.AGAP002101-PA	ASTEI00405	0.879	0.879
AGAP010429-PA	AGAP010156-PA	1199339	1199074	7165.AGAP010429-PA	ASTEI09457	7165.AGAP010156-PA	ASTEI08305	0.879	0.879
AGAP010039-PA	AGAP001653-PA	1198962	1191264	7165.AGAP010039-PA	ASTEI03941	7165.AGAP001653-PA	ASTEI05686	0.879	0.879
AGAP004071-PA	Act5C	1193405	1190381	7165.AGAP004071-PA	ASTEI08985	7165.AGAP000651-PA	ASTEI07742	0.877	0.877
AGAP011352-PA	AGAP003477-PA	1200199	1192893	7165.AGAP011352-PA	ASTEI04256	7165.AGAP003477-PA	ASTEI11087	0.875	0.875
AGAP011629-PA	AGAP006366-PA	1200454	1195505	7165.AGAP011629-PA	ASTEI10015	7165.AGAP006366-PA	ASTEI09419	0.875	0.875
AGAP008802-PA	AGAP007827-PB	1197773	1196884	7165.AGAP008802-PA	ASTEI05047	7165.AGAP007827-PB	ASTEI01631	0.875	0.875
RL5_ANOGA	AGAP002306-PA	1197990	1191837	7165.AGAP009031-PA	ASTEI10247	7165.AGAP002306-PA	ASTEI00185	0.874	0.874
RL5_ANOGA	RL8_ANOGA	1197990	1195007	7165.AGAP009031-PA	ASTEI10247	7165.AGAP005802-PA	ASTEI08489	0.874	0.874
AGAP006871-PA	RL7A_ANOGA	1195987	1195155	7165.AGAP006871-PA	ASTEI04628	7165.AGAP005960-PA	ASTEI06346	0.872	0.872
AGAP006871-PA	RL8_ANOGA	1195987	1195007	7165.AGAP006871-PA	ASTEI04628	7165.AGAP005802-PA	ASTEI08489	0.872	0.872
AGAP006871-PA	AGAP002306-PA	1195987	1191837	7165.AGAP006871-PA	ASTEI04628	7165.AGAP002306-PA	ASTEI00185	0.872	0.872
AGAP003556-PA	AGAP002306-PA	1192964	1191837	7165.AGAP003556-PA	ASTEI04387	7165.AGAP002306-PA	ASTEI00185	0.871	0.871
RL8_ANOGA	AGAP003556-PA	1195007	1192964	7165.AGAP005802-PA	ASTEI08489	7165.AGAP003556-PA	ASTEI04387	0.871	0.871
AGAP003556-PA	AGAP002919-PA	1192964	1192399	7165.AGAP003556-PA	ASTEI04387	7165.AGAP002919-PA	ASTEI00060	0.871	0.871
RL7A_ANOGA	AGAP003556-PA	1195155	1192964	7165.AGAP005960-PA	ASTEI06346	7165.AGAP003556-PA	ASTEI04387	0.871	0.871
AGAP009441-PA	AGAP003047-PA	1198376	1192514	7165.AGAP009441-PA	ASTEI07373	7165.AGAP003047-PA	ASTEI03327	0.856	0.856
AGAP002830-PA	AGAP002518-PA	1192320	1192039	7165.AGAP002830-PA	ASTEI00430	7165.AGAP002518-PA	ASTEI11056	0.818	0.818
AGAP004742-PA	AGAP002830-PA	1194005	1192320	7165.AGAP004742-PA	ASTEI08133	7165.AGAP002830-PA	ASTEI00430	0.815	0.815
AGAP006871-PA	AGAP003556-PA	1195987	1192964	7165.AGAP006871-PA	ASTEI04628	7165.AGAP003556-PA	ASTEI04387	0.815	0.815
AGAP010971-PA	AGAP008622-PA	1199833	1197611	7165.AGAP010971-PA	ASTEI11276	7165.AGAP008622-PA	ASTEI09889	0.814	0.814
AGAP010510-PA	AGAP001219-PA	1199414	1190868	7165.AGAP010510-PA	ASTEI07122	7165.AGAP001219-PA	ASTEI11367	0.814	0.814
AGAP010971-PA	AGAP010510-PA	1199833	1199414	7165.AGAP010971-PA	ASTEI11276	7165.AGAP010510-PA	ASTEI07122	0.814	0.814
AGAP007592-PA	AGAP002015-PB	1196655	1191568	7165.AGAP007592-PA	ASTEI01494	7165.AGAP002015-PB	ASTEI00365	0.814	0.814
AGAP008622-PA	AGAP001219-PA	1197611	1190868	7165.AGAP008622-PA	ASTEI09889	7165.AGAP001219-PA	ASTEI11367	0.814	0.814
AGAP010228-PA	AGAP002761-PA	1199145	1192258	7165.AGAP010228-PA	ASTEI07873	7165.AGAP002761-PA	ASTEI03146	0.811	0.811
AGAP009623-PA	AGAP001420-PA	1198554	1191052	7165.AGAP009623-PA	ASTEI04722	7165.AGAP001420-PA	ASTEI03617	0.806	0.806
AGAP005627-PF	ACTN_ANOGA	1194838	1191120	7165.AGAP005627-PF	ASTEI02221	7165.AGAP001497-PA	ASTEI05722	0.802	0.802
RL8_ANOGA	AGAP002830-PA	1195007	1192320	7165.AGAP005802-PA	ASTEI08489	7165.AGAP002830-PA	ASTEI00430	0.802	0.802
AGAP009441-PA	RL5_ANOGA	1198376	1197990	7165.AGAP009441-PA	ASTEI07373	7165.AGAP009031-PA	ASTEI10247	0.801	0.801
AGAP010147-PA	Act5C	1199067	1190381	7165.AGAP010147-PA	ASTEI08310	7165.AGAP000651-PA	ASTEI07742	0.799	0.799
AGAP009623-PA	AGAP007827-PB	1198554	1196884	7165.AGAP009623-PA	ASTEI04722	7165.AGAP007827-PB	ASTEI01631	0.798	0.798
AGAP009863-PA	AGAP002502-PA	1198788	1192023	7165.AGAP009863-PA	ASTEI06551	7165.AGAP002502-PA	ASTEI07954	0.798	0.798
AGAP007921-PA	AGAP002192-PB	1196976	1191731	7165.AGAP007921-PA	ASTEI07687	7165.AGAP002192-PB	ASTEI00584	0.798	0.798
AGAP002091-PA	AGAP000179-PA	1191638	1189967	7165.AGAP002091-PA	ASTEI00393	7165.AGAP000179-PA	ASTEI10609	0.797	0.797
AGAP004071-PA	D1.1	1193405	1191286	7165.AGAP004071-PA	ASTEI08985	7165.AGAP001676-PA	ASTEI10165	0.797	0.797
RL5_ANOGA	AGAP006871-PA	1197990	1195987	7165.AGAP009031-PA	ASTEI10247	7165.AGAP006871-PA	ASTEI04628	0.782	0.782
AGAP010510-PA	AGAP007592-PA	1199414	1196655	7165.AGAP010510-PA	ASTEI07122	7165.AGAP007592-PA	ASTEI01494	0.778	0.778
AGAP010929-PA	AGAP007592-PA	1199802	1196655	7165.AGAP010929-PA	ASTEI06416	7165.AGAP007592-PA	ASTEI01494	0.778	0.778
AGAP007592-PA	AGAP005293-PA	1196655	1194522	7165.AGAP007592-PA	ASTEI01494	7165.AGAP005293-PA	ASTEI10195	0.778	0.778
AGAP007592-PA	AGAP001219-PA	1196655	1190868	7165.AGAP007592-PA	ASTEI01494	7165.AGAP001219-PA	ASTEI11367	0.778	0.778
AGAP008622-PA	AGAP007592-PA	1197611	1196655	7165.AGAP008622-PA	ASTEI09889	7165.AGAP007592-PA	ASTEI01494	0.778	0.778
AGAP010971-PA	AGAP007592-PA	1199833	1196655	7165.AGAP010971-PA	ASTEI11276	7165.AGAP007592-PA	ASTEI01494	0.778	0.778
AGAP007975-PA	TRXR	1197030	1190306	7165.AGAP007975-PA	ASTEI01739	7165.AGAP000565-PA	ASTEI04419	0.774	0.774
AGAP004055-PA	TRXR	1193390	1190306	7165.AGAP004055-PA	ASTEI07075	7165.AGAP000565-PA	ASTEI04419	0.774	0.774
AGAP005134-PA	AGAP001424-PA	1194376	1191056	7165.AGAP005134-PA	ASTEI10101	7165.AGAP001424-PA	ASTEI03620	0.77	0.77
AGAP011851	AGAP004944-PA	1200675	1194197	7165.AGAP011851-PA	ASTEI05067	7165.AGAP004944-PA	ASTEI09055	0.757	0.757
AGAP011092-PA	AGAP003541-PA	1199954	1192949	7165.AGAP011092-PA	ASTEI05590	7165.AGAP003541-PA	ASTEI09324	0.755	0.755
AGAP011092-PA	AGAP007406-PA	1199954	1196496	7165.AGAP011092-PA	ASTEI05590	7165.AGAP007406-PA	ASTEI01359	0.755	0.755
RL5_ANOGA	AGAP007244	1197990	1196347	7165.AGAP009031-PA	ASTEI10247	7165.AGAP007244-PA	ASTEI09715	0.743	0.743
AGAP007975-PA	AGAP006366-PA	1197030	1195505	7165.AGAP007975-PA	ASTEI01739	7165.AGAP006366-PA	ASTEI09419	0.724	0.724
AGAP007393-PA	ACTN_ANOGA	1196484	1191120	7165.AGAP007393-PA	ASTEI01349	7165.AGAP001497-PA	ASTEI05722	0.723	0.723
AGAP002919-PA	AGAP001928-PA	1192399	1191485	7165.AGAP002919-PA	ASTEI00060	7165.AGAP001928-PA	ASTEI10180	0.702	0.702
AGAP001423-PA	AGAP000180-PA	1191055	1189968	7165.AGAP001423-PA	ASTEI03619	7165.AGAP000180-PA	ASTEI10608	0.689	0.689
AGAP011092-PA	AGAP002502-PA	1199954	1192023	7165.AGAP011092-PA	ASTEI05590	7165.AGAP002502-PA	ASTEI07954	0.667	0.667
AGAP004944-PA	AGAP001424-PA	1194197	1191056	7165.AGAP004944-PA	ASTEI09055	7165.AGAP001424-PA	ASTEI03620	0.663	0.663
AGAP004192-PA	AGAP001424-PA	1193515	1191056	7165.AGAP004192-PA	ASTEI07645	7165.AGAP001424-PA	ASTEI03620	0.663	0.663
AGAP009441-PA	RL8_ANOGA	1198376	1195007	7165.AGAP009441-PA	ASTEI07373	7165.AGAP005802-PA	ASTEI08489	0.663	0.663
AGAP003556-PA	AGAP002830-PA	1192964	1192320	7165.AGAP003556-PA	ASTEI04387	7165.AGAP002830-PA	ASTEI00430	0.663	0.663
AGAP010588-PA	AGAP004002-PA	1199477	1193352	7165.AGAP010588-PA	ASTEI05330	7165.AGAP004002-PA	ASTEI08224	0.662	0.662
AGAP004742-PA	AGAP002759-PA	1194005	1192256	7165.AGAP004742-PA	ASTEI08133	7165.AGAP002759-PA	ASTEI03148	0.662	0.662
AGAP005293-PA	AGAP001219-PA	1194522	1190868	7165.AGAP005293-PA	ASTEI10195	7165.AGAP001219-PA	ASTEI11367	0.661	0.661
AGAP001507-PA	AGAP000883-PA	1191130	1190581	7165.AGAP001507-PA	ASTEI05713	7165.AGAP000883-PA	ASTEI03475	0.661	0.661
AGAP002830-PA	AGAP002101-PA	1192320	1191647	7165.AGAP002830-PA	ASTEI00430	7165.AGAP002101-PA	ASTEI00405	0.661	0.661
AGAP010971-PA	AGAP005293-PA	1199833	1194522	7165.AGAP010971-PA	ASTEI11276	7165.AGAP005293-PA	ASTEI10195	0.661	0.661
AGAP010876-PA	AGAP004002-PA	1199752	1193352	7165.AGAP010876-PA	ASTEI09007	7165.AGAP004002-PA	ASTEI08224	0.661	0.661
AGAP006961-PA	AGAP001424-PA	1196072	1191056	7165.AGAP006961-PA	ASTEI11432	7165.AGAP001424-PA	ASTEI03620	0.661	0.661
AGAP006360-PA	AGAP002378-PA	1195499	1191904	7165.AGAP006360-PA	ASTEI10917	7165.AGAP002378-PA	ASTEI11316	0.661	0.661
AGAP011851	AGAP004159-PB	1200675	1193486	7165.AGAP011851-PA	ASTEI05067	7165.AGAP004159-PB	ASTEI07612	0.66	0.66
AGAP011352-PA	AGAP000184-PB	1200199	1189972	7165.AGAP011352-PA	ASTEI04256	7165.AGAP000184-PB	ASTEI10604	0.66	0.66
AGAP011352-PA	AGAP004159-PB	1200199	1193486	7165.AGAP011352-PA	ASTEI04256	7165.AGAP004159-PB	ASTEI07612	0.66	0.66
AGAP004002-PA	AGAP003477-PA	1193352	1192893	7165.AGAP004002-PA	ASTEI08224	7165.AGAP003477-PA	ASTEI11087	0.66	0.66
AGAP012106-PA	VATA_ANOGA	1200905	1192604	7165.AGAP012106-PA	ASTEI11539	7165.AGAP003153-PA	ASTEI00222	0.66	0.66
AGAP004159-PB	AGAP003477-PA	1193486	1192893	7165.AGAP004159-PB	ASTEI07612	7165.AGAP003477-PA	ASTEI11087	0.66	0.66
AGAP003477-PA	AGAP000184-PB	1192893	1189972	7165.AGAP003477-PA	ASTEI11087	7165.AGAP000184-PB	ASTEI10604	0.66	0.66
AGAP011851	AGAP000184-PB	1200675	1189972	7165.AGAP011851-PA	ASTEI05067	7165.AGAP000184-PB	ASTEI10604	0.66	0.66
AGAP007975-PA	AGAP003136-PA	1197030	1192589	7165.AGAP007975-PA	ASTEI01739	7165.AGAP003136-PA	ASTEI00238	0.659	0.659
AGAP012106-PA	AGAP001424-PA	1200905	1191056	7165.AGAP012106-PA	ASTEI11539	7165.AGAP001424-PA	ASTEI03620	0.659	0.659
AGAP004055-PA	AGAP003136-PA	1193390	1192589	7165.AGAP004055-PA	ASTEI07075	7165.AGAP003136-PA	ASTEI00238	0.659	0.659
AGAP005072-PA	AGAP001662-PA	1194324	1191273	7165.AGAP005072-PA	ASTEI07292	7165.AGAP001662-PA	ASTEI03067	0.659	0.659
AGAP010428-PA	AGAP001507-PA	1199338	1191130	7165.AGAP010428-PA	ASTEI09458	7165.AGAP001507-PA	ASTEI05713	0.659	0.659
AGAP012407-PA	AGAP000862-PA	1201199	1190562	7165.AGAP012407-PA	ASTEI02302	7165.AGAP000862-PA	ASTEI01198	0.658	0.658
AGAP007393-PA	AGAP000862-PA	1196484	1190562	7165.AGAP007393-PA	ASTEI01349	7165.AGAP000862-PA	ASTEI01198	0.658	0.658
AGAP010147-PA	AGAP007852-PA	1199067	1196907	7165.AGAP010147-PA	ASTEI08310	7165.AGAP007852-PA	ASTEI10416	0.657	0.657
AGAP006961-PA	AGAP004944-PA	1196072	1194197	7165.AGAP006961-PA	ASTEI11432	7165.AGAP004944-PA	ASTEI09055	0.657	0.657
AGAP006961-PA	AGAP004192-PA	1196072	1193515	7165.AGAP006961-PA	ASTEI11432	7165.AGAP004192-PA	ASTEI07645	0.657	0.657
AGAP009642-PA	AGAP000935-PA	1198573	1190627	7165.AGAP009642-PA	ASTEI04705	7165.AGAP000935-PA	ASTEI03504	0.657	0.657
AGAP007852-PA	AGAP006366-PA	1196907	1195505	7165.AGAP007852-PA	ASTEI10416	7165.AGAP006366-PA	ASTEI09419	0.656	0.656
CLIPA9	AGAP001662-PA	1199830	1191273	7165.AGAP010968-PA	ASTEI04157	7165.AGAP001662-PA	ASTEI03067	0.656	0.656
AGAP003960-PA	AGAP001662-PA	1193317	1191273	7165.AGAP003960-PA	ASTEI00959	7165.AGAP001662-PA	ASTEI03067	0.656	0.656
CLIPA4	AGAP001662-PA	1200604	1191273	7165.AGAP011780-PA	ASTEI09196	7165.AGAP001662-PA	ASTEI03067	0.656	0.656
CLIPB8	AGAP001662-PA	1192524	1191273	7165.AGAP003057-PA	ASTEI00306	7165.AGAP001662-PA	ASTEI03067	0.656	0.656
AGAP009310-PA	AGAP002919-PA	1198251	1192399	7165.AGAP009310-PA	ASTEI10006	7165.AGAP002919-PA	ASTEI00060	0.656	0.656
CLIPE4	AGAP001662-PA	1199425	1191273	7165.AGAP010530-PA	ASTEI07109	7165.AGAP001662-PA	ASTEI03067	0.656	0.656
SCRASP1	AGAP001662-PA	1194837	1191273	7165.AGAP005625-PA	ASTEI02219	7165.AGAP001662-PA	ASTEI03067	0.656	0.656
CLIPB13	AGAP001662-PA	1194114	1191273	7165.AGAP004855-PA	ASTEI05938	7165.AGAP001662-PA	ASTEI03067	0.656	0.656
AGAP010662-PA	AGAP001662-PA	1199548	1191273	7165.AGAP010662-PA	ASTEI09472	7165.AGAP001662-PA	ASTEI03067	0.656	0.656
AGAP001662-PA	CLIPC6	1191273	1190089	7165.AGAP001662-PA	ASTEI03067	7165.AGAP000315-PA	ASTEI04413	0.656	0.656
AGAP007258-PA	AGAP006366-PA	1196361	1195505	7165.AGAP007258-PA	ASTEI097191	7165.AGAP006366-PA	ASTEI09419	0.656	0.656
AGAP008988-PA	AGAP008227-PA	1197950	1197263	7165.AGAP008988-PA	ASTEI01972	7165.AGAP008227-PA	ASTEI03043	0.656	0.656
[truncated: 114 more rows]

## Sheet: Table_S5
Supplementary Table 5: S5
[truncated: 42 more rows]

## Sheet: Table_S6
Supplementary Table 6: S6
[truncated: 88 more rows]
